# Supplementary material for: Crystal structure and Hirshfeld surface analysis of (E)-3-[(4-fluoro­benzyl­idene)amino]-5-phenyl­thia­zolidin-2-iminium bromide
Source: Acta Crystallogr E Crystallogr Commun. 2019 Apr 18;75(Pt 5):662–6. doi: 10.1107/S2056989019004973 (PMC6505598; doi:10.1107/S2056989019004973)
Supplement: Supplementary file 1 [file e-75-00662-sup1.cif]

##############################################################################
#                                                                            #
# This CIF contains the data in a paper accepted for publication in          #
# Acta Crystallographica Section E. It conforms to the requirements of       #
# Notes for Authors for Acta Crystallographica Section E, and has been       #
# peer reviewed under the auspices of the IUCr Commission on Journals.       #
#                                                                            #
# Full details of the Crystallographic Information File format               #
# are given in the paper "The Crystallographic Information File (CIF):       #
# a New Standard Archive File for Crystallography" by S. R. Hall, F. H.      #
# Allen and I. D. Brown [Acta Cryst. (1991), A47, 655-685].                  #
#                                                                            #
# The current version of the core CIF dictionary is obtainable from          #
# ftp://ftp.iucr.org/pub/cif_core.dic.                                       #
#                                                                            #
# Software is freely available for graphical display of the structure(s)     #
# in this CIF. For information consult the CIF software page                 #
# http://www.iucr.org/resources/cif/software.                                #
#                                                                            #
# This file may be used for bona fide research purposes within the           #
# scientific community so long as proper attribution is given to the journal # 
# article from which it was obtained.                                        #
#                                                                            #
##############################################################################
data_I
_audit_creation_method     'SHELXL-2018/3'
_journal_date_recd_electronic     2019-04-02
_journal_date_accepted     2019-04-11
_journal_name_full     'Acta Crystallographica, Section E'
_journal_year     2019
_journal_volume     75
_journal_issue      5
_journal_page_first     662
_journal_page_last     666
_journal_paper_category     GO
_journal_paper_doi     10.1107/S2056989019004973
_journal_coeditor_code     RZ5254
_publ_contact_author_name     'Flavien A. A. Toze'
_publ_contact_author_address
;
Department of Chemistry,
Faculty of Sciences,
University of Douala,
PO Box 24157, Douala,
Republic of Cameroon
;
_publ_contact_author_email     'toflavien@yahoo.fr'
_publ_contact_author_fax     ?
_publ_contact_author_phone     ?
_publ_section_title
;
Crystal structure and Hirshfeld surface analysis of
(<i>E</i>)-3-[(4-fluorobenzylidene)amino]-5-phenylthiazolidin-2-iminium
bromide
;
_publ_section_title_footnote     .
loop_
    _publ_author_name
    _publ_author_address
    'Ali N. Khalilov'
;
Organic Chemistry Department,
Baku State University,
Z. Xalilov str. 23, Az 1148, Baku
Azerbaijan
Department of Physics and Chemistry,
"Composite Materials" Scientific Research Center,
Azerbaijan State Economic University (UNEC),
H. Aliyev str. 135, Az 1063, Baku, Azerbaijan
;
    'Zeliha Atio\(glu'
;
\.Ilke Education and Health Foundation,
Cappadocia University,
Cappadocia Vocational College,
The Medical Imaging Techniques Program,
50420 Mustafapa\,sa, \"Urg\"up,
Nev\,sehir,
Turkey
;
    'Akkurt, Mehmet'
;
Department of Physics,
Faculty of Sciences,
Erciyes University,
38039 Kayseri,
Turkey
;
    'Gulnara Sh. Duruskari'
;
Organic Chemistry Department,
Baku State University,
Z. Xalilov str. 23, Az 1148, Baku
Azerbaijan
;
    'Flavien A. A. Toze'
;
Department of Chemistry,
Faculty of Sciences,
University of Douala,
PO Box 24157, Douala
Republic of Cameroon
;
    'Afet T. Huseynova'
;
Organic Chemistry Department,
Baku State University,
Z. Xalilov str. 23, Az 1148, Baku
Azerbaijan
;
_publ_section_synopsis
;
In the crystal of the title salt, cations and anions are linked by N--H...Br
hydrogen bonds forming inversion-related dimers. The dimers are connected by
weak C--H...Br hydrogen bonds into chains.
;
_chemical_name_systematic
;
(<i>E</i>)-3-[(4-Fluorobenzylidene)amino]-5-phenylthiazolidin-2-iminium
bromide
;
_chemical_name_common     ?
_chemical_formula_moiety     'C16 H15 F1 N3 S1 +, Br -'
_chemical_formula_sum     'C16 H15 Br F N3 S'
_chemical_formula_iupac     'C16 H15 F1 N3 S1 +, Br -'
_chemical_formula_weight     380.28
_chemical_melting_point     ?
_space_group_crystal_system     triclinic
_space_group_name_H-M_alt     'P -1'
_space_group_name_Hall     '-P 1'
loop_
    _space_group_symop_operation_xyz
    'x, y, z'
    '-x, -y, -z'
_cell_length_a     8.0599(3)
_cell_length_b     8.6086(4)
_cell_length_c     12.7608(5)
_cell_angle_alpha     96.548(2)
_cell_angle_beta     92.518(2)
_cell_angle_gamma     111.065(2)
_cell_volume     817.39(6)
_cell_formula_units_Z     2
_cell_measurement_reflns_used     5655
_cell_measurement_theta_min     2.56
_cell_measurement_theta_max     26.33
_cell_measurement_temperature     296(2)
_exptl_crystal_description     plate
_exptl_crystal_colour     colorless
_exptl_crystal_size_max     0.160
_exptl_crystal_size_mid     0.120
_exptl_crystal_size_min     0.090
_exptl_crystal_density_diffrn     1.545
_exptl_crystal_density_meas     ?
_exptl_crystal_density_method     ?
_exptl_crystal_F_000     384
_exptl_absorpt_coefficient_mu     2.651
_exptl_absorpt_correction_type     multi-scan
_exptl_absorpt_process_details
;
(SADABS; Bruker, 2003)
;
_exptl_absorpt_correction_T_min     0.664
_exptl_absorpt_correction_T_max     0.782
_diffrn_ambient_temperature     296(2)
_diffrn_source     ?
_diffrn_radiation_type     MoK\a
_diffrn_radiation_wavelength     0.71073
_diffrn_measurement_device_type     'Bruker APEXII CCD'
_diffrn_measurement_method     '\f and \w scans'
_diffrn_detector_area_resol_mean     ?
_diffrn_reflns_number     12009
_diffrn_reflns_av_R_equivalents     0.0250
_diffrn_reflns_av_unetI/netI     0.0215
_diffrn_reflns_theta_min     2.720
_diffrn_reflns_theta_max     26.470
_diffrn_reflns_theta_full     25.242
_diffrn_measured_fraction_theta_max     0.984
_diffrn_measured_fraction_theta_full     0.993
_diffrn_reflns_limit_h_min     -10
_diffrn_reflns_limit_h_max     7
_diffrn_reflns_limit_k_min     -10
_diffrn_reflns_limit_k_max     10
_diffrn_reflns_limit_l_min     -14
_diffrn_reflns_limit_l_max     15
_refine_special_details     ?
_reflns_number_total     3321
_reflns_number_gt     2672
_reflns_threshold_expression     'I > 2\s(I)'
_refine_ls_structure_factor_coef     Fsqd
_refine_ls_matrix_type     full
_refine_ls_R_factor_all     0.0396
_refine_ls_R_factor_gt     0.0285
_refine_ls_wR_factor_gt     0.0721
_refine_ls_wR_factor_ref     0.0769
_refine_ls_goodness_of_fit_ref     1.035
_refine_ls_restrained_S_all     1.035
_refine_ls_number_reflns     3321
_refine_ls_number_parameters     254
_refine_ls_number_restraints     0
_refine_ls_hydrogen_treatment     constr
_refine_ls_weighting_scheme     calc
_refine_ls_weighting_details
              'w=1/[\s^2^(Fo^2^)+(0.0376P)^2^+0.2228P] where P=(Fo^2^+2Fc^2^)/3'
_atom_sites_solution_hydrogens     mixed
_atom_sites_solution_primary     ?
_atom_sites_solution_secondary     ?
_refine_ls_shift/su_max     0.001
_refine_ls_shift/su_mean     0.000
_refine_diff_density_max     0.374
_refine_diff_density_min     -0.482
_refine_ls_extinction_method     none
_refine_ls_extinction_coef     .
loop_
    _atom_type_symbol
    _atom_type_description
    _atom_type_scat_dispersion_real
    _atom_type_scat_dispersion_imag
    _atom_type_scat_source
    'C' 'C' 0.0033 0.0016
                         'International Tables Vol C Tables 4.2.6.8 and 6.1.1.4'
    'H' 'H' 0.0000 0.0000
                         'International Tables Vol C Tables 4.2.6.8 and 6.1.1.4'
    'N' 'N' 0.0061 0.0033
                         'International Tables Vol C Tables 4.2.6.8 and 6.1.1.4'
    'F' 'F' 0.0171 0.0103
                         'International Tables Vol C Tables 4.2.6.8 and 6.1.1.4'
    'S' 'S' 0.1246 0.1234
                         'International Tables Vol C Tables 4.2.6.8 and 6.1.1.4'
    'Br' 'Br' -0.2901 2.4595
                         'International Tables Vol C Tables 4.2.6.8 and 6.1.1.4'
_computing_data_collection
;
APEX2 (Bruker, 2007)
;
_computing_cell_refinement
;
SAINT (Bruker, 2007)
;
_computing_data_reduction
;
SAINT (Bruker, 2007)
;
_computing_structure_solution
;
SHELXS97 (Sheldrick, 2008)
;
_computing_structure_refinement
;
SHELXL2014 (Sheldrick, 2015)
;
_computing_molecular_graphics
;
ORTEP-3 for Windows (Farrugia, 2012)
;
_computing_publication_material
;
PLATON (Spek, 2003)
;
loop_
    _atom_site_type_symbol
    _atom_site_label
    _atom_site_fract_x
    _atom_site_fract_y
    _atom_site_fract_z
    _atom_site_U_iso_or_equiv
    _atom_site_adp_type
    _atom_site_calc_flag
    _atom_site_occupancy
    _atom_site_disorder_assembly
    _atom_site_disorder_group
    Br Br1 0.28837(4) -0.06846(3) 0.65093(2) 0.07274(12) Uani d 1 . .
    S S1 0.50535(9) 0.40641(8) 0.72511(4) 0.06317(17) Uani d 1 . .
    F F1 1.1652(2) 0.6889(3) 0.07197(13) 0.0994(6) Uani d 1 . .
    N N1 0.7677(2) 0.5288(2) 0.48291(13) 0.0510(4) Uani d 1 . .
    C C1 0.7491(4) 0.6768(3) 0.66453(19) 0.0676(7) Uani d 1 . .
    H H1A 0.765957 0.780305 0.635640 0.081 Uiso calc 1 . .
    H H1B 0.859205 0.688530 0.704392 0.081 Uiso calc 1 . .
    N N2 0.6981(3) 0.5342(2) 0.57951(13) 0.0540(4) Uani d 1 . .
    C C2 0.5974(5) 0.6381(4) 0.73431(19) 0.0803(9) Uani d 1 . .
    H H2A 0.506784 0.680819 0.710523 0.096 Uiso calc 1 A 1
    N N3 0.5389(3) 0.2468(2) 0.54077(14) 0.0564(5) Uani d 1 . .
    H H3A 0.472588 0.153018 0.566419 0.068 Uiso d 1 . .
    H H3B 0.598218 0.240158 0.483319 0.068 Uiso d 1 . .
    C C3 0.5851(3) 0.3881(3) 0.60334(16) 0.0489(5) Uani d 1 . .
    C C4 0.8962(3) 0.6588(3) 0.46468(18) 0.0583(6) Uani d 1 . .
    H H4A 0.943400 0.751707 0.516854 0.070 Uiso calc 1 . .
    C C5 0.9692(3) 0.6619(3) 0.36204(18) 0.0532(5) Uani d 1 . .
    C C6 1.0980(3) 0.8092(3) 0.3405(2) 0.0691(7) Uani d 1 . .
    H H6A 1.139096 0.902914 0.392330 0.083 Uiso calc 1 . .
    C C7 1.1660(4) 0.8188(4) 0.2431(2) 0.0767(8) Uani d 1 . .
    H H7A 1.254083 0.916970 0.229104 0.092 Uiso calc 1 . .
    C C8 1.1011(3) 0.6810(4) 0.1683(2) 0.0665(7) Uani d 1 . .
    C C9 0.9756(3) 0.5314(3) 0.1862(2) 0.0659(6) Uani d 1 . .
    H H9A 0.935350 0.438646 0.133610 0.079 Uiso calc 1 . .
    C C10 0.9115(3) 0.5229(3) 0.28380(19) 0.0592(6) Uani d 1 . .
    H H10A 0.827792 0.422230 0.298028 0.071 Uiso calc 1 . .
    C C11 0.6893(9) 0.7289(7) 0.8505(5) 0.0447(13) Uani d 0.503(4) B 1
    C C12 0.5575(7) 0.6983(7) 0.9197(5) 0.0691(15) Uani d 0.503(4) B 1
    H H12A 0.439229 0.635805 0.894732 0.083 Uiso calc 0.503(4) B 1
    C C13 0.6019(12) 0.7611(13) 1.0269(6) 0.074(2) Uani d 0.503(4) B 1
    H H13A 0.513251 0.739287 1.073481 0.089 Uiso calc 0.503(4) B 1
    C C14 0.7747(12) 0.8546(10) 1.0639(5) 0.0740(16) Uani d 0.503(4) B 1
    H H14A 0.804349 0.898834 1.135130 0.089 Uiso calc 0.503(4) B 1
    C C15 0.9041(8) 0.8822(8) 0.9946(4) 0.0811(17) Uani d 0.503(4) B 1
    H H15A 1.022734 0.943608 1.019215 0.097 Uiso calc 0.503(4) B 1
    C C16 0.8600(7) 0.8201(7) 0.8893(4) 0.0660(14) Uani d 0.503(4) B 1
    H H16A 0.949586 0.841027 0.843322 0.079 Uiso calc 0.503(4) B 1
    C C11' 0.5982(9) 0.7008(8) 0.8494(5) 0.0489(14) Uani d 0.497(4) B 2
    C C12' 0.5168(7) 0.8137(6) 0.8805(4) 0.0631(13) Uani d 0.497(4) B 2
    H H12B 0.447047 0.841350 0.831371 0.076 Uiso calc 0.497(4) B 2
    C C13' 0.5408(8) 0.8852(7) 0.9865(5) 0.0759(18) Uani d 0.497(4) B 2
    H H13B 0.488252 0.962201 1.007970 0.091 Uiso calc 0.497(4) B 2
    C C14' 0.6390(15) 0.8437(12) 1.0570(7) 0.079(3) Uani d 0.497(4) B 2
    H H14B 0.655646 0.893516 1.127240 0.094 Uiso calc 0.497(4) B 2
    C C15' 0.7133(14) 0.7321(12) 1.0286(5) 0.0843(19) Uani d 0.497(4) B 2
    H H15B 0.779040 0.702274 1.078940 0.101 Uiso calc 0.497(4) B 2
    C C16' 0.6923(8) 0.6598(8) 0.9226(5) 0.0793(17) Uani d 0.497(4) B 2
    H H16B 0.744737 0.582013 0.902974 0.095 Uiso calc 0.497(4) B 2
loop_
    _atom_site_aniso_label
    _atom_site_aniso_U_11
    _atom_site_aniso_U_22
    _atom_site_aniso_U_33
    _atom_site_aniso_U_12
    _atom_site_aniso_U_13
    _atom_site_aniso_U_23
    Br1 0.0842(2) 0.05494(16) 0.05450(16) -0.00131(12) 0.02403(12) -0.00748(11)
    S1 0.0911(4) 0.0681(4) 0.0419(3) 0.0401(3) 0.0203(3) 0.0126(3)
    F1 0.1003(12) 0.1287(15) 0.0746(10) 0.0375(11) 0.0439(9) 0.0375(10)
    N1 0.0588(10) 0.0484(10) 0.0428(9) 0.0154(9) 0.0093(8) 0.0067(8)
    C1 0.1015(19) 0.0518(13) 0.0448(12) 0.0257(13) -0.0005(12) -0.0010(10)
    N2 0.0706(12) 0.0494(10) 0.0385(9) 0.0183(9) 0.0088(8) 0.0032(8)
    C2 0.145(3) 0.0759(18) 0.0422(13) 0.0652(19) 0.0157(15) 0.0117(12)
    N3 0.0696(11) 0.0478(10) 0.0492(10) 0.0162(9) 0.0199(9) 0.0087(8)
    C3 0.0593(12) 0.0513(12) 0.0400(10) 0.0240(10) 0.0079(9) 0.0079(9)
    C4 0.0643(14) 0.0516(13) 0.0492(12) 0.0108(11) 0.0016(10) 0.0044(10)
    C5 0.0504(12) 0.0514(12) 0.0535(12) 0.0119(10) 0.0028(10) 0.0139(10)
    C6 0.0733(16) 0.0558(14) 0.0663(15) 0.0074(12) 0.0053(13) 0.0159(12)
    C7 0.0708(16) 0.0692(17) 0.0845(19) 0.0101(13) 0.0177(14) 0.0362(16)
    C8 0.0585(14) 0.0891(19) 0.0617(15) 0.0311(14) 0.0196(12) 0.0303(14)
    C9 0.0575(14) 0.0732(16) 0.0636(15) 0.0204(12) 0.0141(11) 0.0049(12)
    C10 0.0515(12) 0.0560(13) 0.0627(14) 0.0092(10) 0.0148(11) 0.0103(11)
    C11 0.052(3) 0.043(3) 0.043(3) 0.018(3) 0.015(3) 0.012(2)
    C12 0.060(3) 0.084(4) 0.059(4) 0.021(3) 0.014(3) 0.005(3)
    C13 0.084(6) 0.101(6) 0.045(4) 0.042(5) 0.018(4) 0.009(4)
    C14 0.100(5) 0.083(5) 0.042(3) 0.038(4) 0.006(3) 0.001(3)
    C15 0.085(4) 0.096(4) 0.055(3) 0.029(3) 0.003(3) 0.001(3)
    C16 0.066(3) 0.077(3) 0.049(3) 0.020(3) 0.011(2) 0.003(2)
    C11' 0.051(4) 0.053(3) 0.036(3) 0.009(3) 0.016(3) 0.007(2)
    C12' 0.066(3) 0.058(3) 0.065(3) 0.019(2) 0.009(2) 0.020(2)
    C13' 0.092(4) 0.057(3) 0.083(4) 0.031(3) 0.041(3) 0.006(3)
    C14' 0.095(7) 0.073(5) 0.042(4) 0.002(5) 0.013(4) -0.004(3)
    C15' 0.087(5) 0.111(7) 0.055(4) 0.037(5) -0.011(3) 0.012(4)
    C16' 0.084(4) 0.096(4) 0.072(4) 0.053(4) 0.008(3) 0.002(3)
_geom_special_details
;
 All esds (except the esd in the dihedral angle between two l.s. planes)
 are estimated using the full covariance matrix.  The cell esds are taken
 into account individually in the estimation of esds in distances, angles
 and torsion angles; correlations between esds in cell parameters are only
 used when they are defined by crystal symmetry.  An approximate (isotropic)
 treatment of cell esds is used for estimating esds involving l.s. planes.
;
loop_
    _geom_bond_atom_site_label_1
    _geom_bond_atom_site_label_2
    _geom_bond_site_symmetry_2
    _geom_bond_distance
    _geom_bond_publ_flag
    S1 C3 . 1.720(2) ?
    S1 C2 . 1.848(3) ?
    F1 C8 . 1.353(3) ?
    N1 C4 . 1.276(3) ?
    N1 N2 . 1.380(2) ?
    C1 N2 . 1.465(3) ?
    C1 C2 . 1.506(4) ?
    C1 H1A . 0.9700 ?
    C1 H1B . 0.9700 ?
    N2 C3 . 1.339(3) ?
    C2 C11' . 1.505(6) ?
    C2 C11 . 1.607(7) ?
    C2 H2A . 0.9800 ?
    N3 C3 . 1.297(3) ?
    N3 H3A . 0.9001 ?
    N3 H3B . 0.9000 ?
    C4 C5 . 1.458(3) ?
    C4 H4A . 0.9300 ?
    C5 C6 . 1.386(3) ?
    C5 C10 . 1.390(3) ?
    C6 C7 . 1.379(4) ?
    C6 H6A . 0.9300 ?
    C7 C8 . 1.358(4) ?
    C7 H7A . 0.9300 ?
    C8 C9 . 1.373(4) ?
    C9 C10 . 1.369(3) ?
    C9 H9A . 0.9300 ?
    C10 H10A . 0.9300 ?
    C11 C16 . 1.353(8) ?
    C11 C12 . 1.383(7) ?
    C12 C13 . 1.393(10) ?
    C12 H12A . 0.9300 ?
    C13 C14 . 1.364(14) ?
    C13 H13A . 0.9300 ?
    C14 C15 . 1.370(9) ?
    C14 H14A . 0.9300 ?
    C15 C16 . 1.370(7) ?
    C15 H15A . 0.9300 ?
    C16 H16A . 0.9300 ?
    C11' C16' . 1.333(9) ?
    C11' C12' . 1.389(8) ?
    C12' C13' . 1.394(8) ?
    C12' H12B . 0.9300 ?
    C13' C14' . 1.334(12) ?
    C13' H13B . 0.9300 ?
    C14' C15' . 1.329(15) ?
    C14' H14B . 0.9300 ?
    C15' C16' . 1.399(9) ?
    C15' H15B . 0.9300 ?
    C16' H16B . 0.9300 ?
loop_
    _geom_angle_atom_site_label_1
    _geom_angle_atom_site_label_2
    _geom_angle_atom_site_label_3
    _geom_angle_site_symmetry_1
    _geom_angle_site_symmetry_3
    _geom_angle
    _geom_angle_publ_flag
    C3 S1 C2 . . 90.65(11) ?
    C4 N1 N2 . . 117.98(19) ?
    N2 C1 C2 . . 105.8(2) ?
    N2 C1 H1A . . 110.6 ?
    C2 C1 H1A . . 110.6 ?
    N2 C1 H1B . . 110.6 ?
    C2 C1 H1B . . 110.6 ?
    H1A C1 H1B . . 108.7 ?
    C3 N2 N1 . . 116.37(17) ?
    C3 N2 C1 . . 115.67(18) ?
    N1 N2 C1 . . 127.52(19) ?
    C11' C2 C1 . . 129.4(4) ?
    C1 C2 C11 . . 104.7(3) ?
    C11' C2 S1 . . 104.9(3) ?
    C1 C2 S1 . . 105.04(17) ?
    C11 C2 S1 . . 112.7(2) ?
    C1 C2 H2A . . 111.4 ?
    C11 C2 H2A . . 111.4 ?
    S1 C2 H2A . . 111.4 ?
    C3 N3 H3A . . 117.3 ?
    C3 N3 H3B . . 119.6 ?
    H3A N3 H3B . . 120.5 ?
    N3 C3 N2 . . 123.59(19) ?
    N3 C3 S1 . . 123.18(17) ?
    N2 C3 S1 . . 113.23(16) ?
    N1 C4 C5 . . 120.0(2) ?
    N1 C4 H4A . . 120.0 ?
    C5 C4 H4A . . 120.0 ?
    C6 C5 C10 . . 118.6(2) ?
    C6 C5 C4 . . 119.1(2) ?
    C10 C5 C4 . . 122.3(2) ?
    C7 C6 C5 . . 120.8(3) ?
    C7 C6 H6A . . 119.6 ?
    C5 C6 H6A . . 119.6 ?
    C8 C7 C6 . . 118.3(2) ?
    C8 C7 H7A . . 120.9 ?
    C6 C7 H7A . . 120.9 ?
    F1 C8 C7 . . 119.0(2) ?
    F1 C8 C9 . . 117.9(3) ?
    C7 C8 C9 . . 123.1(2) ?
    C10 C9 C8 . . 118.0(3) ?
    C10 C9 H9A . . 121.0 ?
    C8 C9 H9A . . 121.0 ?
    C9 C10 C5 . . 121.2(2) ?
    C9 C10 H10A . . 119.4 ?
    C5 C10 H10A . . 119.4 ?
    C16 C11 C12 . . 118.7(5) ?
    C16 C11 C2 . . 133.2(5) ?
    C12 C11 C2 . . 108.2(5) ?
    C11 C12 C13 . . 120.0(6) ?
    C11 C12 H12A . . 120.0 ?
    C13 C12 H12A . . 120.0 ?
    C14 C13 C12 . . 120.3(7) ?
    C14 C13 H13A . . 119.8 ?
    C12 C13 H13A . . 119.8 ?
    C13 C14 C15 . . 119.0(6) ?
    C13 C14 H14A . . 120.5 ?
    C15 C14 H14A . . 120.5 ?
    C16 C15 C14 . . 120.5(6) ?
    C16 C15 H15A . . 119.7 ?
    C14 C15 H15A . . 119.7 ?
    C11 C16 C15 . . 121.5(5) ?
    C11 C16 H16A . . 119.2 ?
    C15 C16 H16A . . 119.2 ?
    C16' C11' C12' . . 118.8(6) ?
    C16' C11' C2 . . 119.7(5) ?
    C12' C11' C2 . . 121.2(5) ?
    C11' C12' C13' . . 119.1(5) ?
    C11' C12' H12B . . 120.4 ?
    C13' C12' H12B . . 120.4 ?
    C14' C13' C12' . . 120.3(6) ?
    C14' C13' H13B . . 119.9 ?
    C12' C13' H13B . . 119.9 ?
    C15' C14' C13' . . 121.0(8) ?
    C15' C14' H14B . . 119.5 ?
    C13' C14' H14B . . 119.5 ?
    C14' C15' C16' . . 119.7(8) ?
    C14' C15' H15B . . 120.1 ?
    C16' C15' H15B . . 120.1 ?
    C11' C16' C15' . . 121.0(6) ?
    C11' C16' H16B . . 119.5 ?
    C15' C16' H16B . . 119.5 ?
loop_
    _geom_torsion_atom_site_label_1
    _geom_torsion_atom_site_label_2
    _geom_torsion_atom_site_label_3
    _geom_torsion_atom_site_label_4
    _geom_torsion_site_symmetry_1
    _geom_torsion_site_symmetry_2
    _geom_torsion_site_symmetry_3
    _geom_torsion_site_symmetry_4
    _geom_torsion
    _geom_torsion_publ_flag
    C4 N1 N2 C3 . . . . -169.1(2) ?
    C4 N1 N2 C1 . . . . 3.0(3) ?
    C2 C1 N2 C3 . . . . -26.1(3) ?
    C2 C1 N2 N1 . . . . 161.8(2) ?
    N2 C1 C2 C11' . . . . 155.8(4) ?
    N2 C1 C2 C11 . . . . 150.2(3) ?
    N2 C1 C2 S1 . . . . 31.4(2) ?
    C3 S1 C2 C11' . . . . -163.6(3) ?
    C3 S1 C2 C1 . . . . -24.92(19) ?
    C3 S1 C2 C11 . . . . -138.3(3) ?
    N1 N2 C3 N3 . . . . -0.7(3) ?
    C1 N2 C3 N3 . . . . -173.7(2) ?
    N1 N2 C3 S1 . . . . 179.87(14) ?
    C1 N2 C3 S1 . . . . 6.8(3) ?
    C2 S1 C3 N3 . . . . -168.1(2) ?
    C2 S1 C3 N2 . . . . 11.35(19) ?
    N2 N1 C4 C5 . . . . -177.36(19) ?
    N1 C4 C5 C6 . . . . 174.4(2) ?
    N1 C4 C5 C10 . . . . -4.2(4) ?
    C10 C5 C6 C7 . . . . 0.8(4) ?
    C4 C5 C6 C7 . . . . -177.9(2) ?
    C5 C6 C7 C8 . . . . 1.2(4) ?
    C6 C7 C8 F1 . . . . 179.3(2) ?
    C6 C7 C8 C9 . . . . -2.3(4) ?
    F1 C8 C9 C10 . . . . 179.6(2) ?
    C7 C8 C9 C10 . . . . 1.1(4) ?
    C8 C9 C10 C5 . . . . 1.0(4) ?
    C6 C5 C10 C9 . . . . -2.0(4) ?
    C4 C5 C10 C9 . . . . 176.7(2) ?
    C1 C2 C11 C16 . . . . -1.1(7) ?
    S1 C2 C11 C16 . . . . 112.5(6) ?
    C1 C2 C11 C12 . . . . -179.8(4) ?
    S1 C2 C11 C12 . . . . -66.2(5) ?
    C16 C11 C12 C13 . . . . 0.1(10) ?
    C2 C11 C12 C13 . . . . 178.9(6) ?
    C11 C12 C13 C14 . . . . 0.8(14) ?
    C12 C13 C14 C15 . . . . -1.5(15) ?
    C13 C14 C15 C16 . . . . 1.4(12) ?
    C12 C11 C16 C15 . . . . -0.2(9) ?
    C2 C11 C16 C15 . . . . -178.7(5) ?
    C14 C15 C16 C11 . . . . -0.6(10) ?
    C1 C2 C11' C16' . . . . -64.5(7) ?
    S1 C2 C11' C16' . . . . 59.9(7) ?
    C1 C2 C11' C12' . . . . 109.3(6) ?
    S1 C2 C11' C12' . . . . -126.3(5) ?
    C16' C11' C12' C13' . . . . 2.2(9) ?
    C2 C11' C12' C13' . . . . -171.6(5) ?
    C11' C12' C13' C14' . . . . -0.9(9) ?
    C12' C13' C14' C15' . . . . -1.0(13) ?
    C13' C14' C15' C16' . . . . 1.5(16) ?
    C12' C11' C16' C15' . . . . -1.7(11) ?
    C2 C11' C16' C15' . . . . 172.2(6) ?
    C14' C15' C16' C11' . . . . -0.2(14) ?
loop_
    _geom_hbond_atom_site_label_D
    _geom_hbond_atom_site_label_H
    _geom_hbond_atom_site_label_A
    _geom_hbond_site_symmetry_A
    _geom_hbond_distance_DH
    _geom_hbond_distance_HA
    _geom_hbond_distance_DA
    _geom_hbond_angle_DHA
    _geom_hbond_publ_flag
    N3 H3A Br1 . 0.90 2.36 3.2557(18) 172.2 yes
    N3 H3B Br1 2_656 0.90 2.55 3.3552(18) 149.8 yes
    C4 H4A Br1 1_665 0.93 2.99 3.726(2) 137.2 yes
_shelx_space_group_comment
;
The symmetry employed for this shelxl refinement is uniquely defined
by the following loop, which should always be used as a source of
symmetry information in preference to the above space-group names.
They are only intended as comments.
;
_shelx_estimated_absorpt_T_min     0.676
_shelx_estimated_absorpt_T_max     0.796
_shelx_hkl_file
;
  -1   0   0  331.97    9.50
  -1   0   0  337.87    9.60
  -1   0   0  341.97    9.60
  -1   0   0  358.86    9.60
   1   0   0  336.57    9.50
   1   0   0  366.56    9.60
  -2   0   0  107.19    3.20
  -2   0   0  105.19    3.20
  -2   0   0  110.99    3.20
  -2   0   0  107.49    3.10
   2   0   0  109.59    3.20
   2   0   0  113.89    3.20
   2   0   0  105.49    3.00
  -3   0   0    7.50    0.60
  -3   0   0    7.40    0.60
  -3   0   0    8.10    0.50
  -3   0   0    7.80    0.60
   3   0   0    7.60    0.40
   3   0   0    7.60    0.60
   3   0   0    8.90    0.60
   3   0   0    6.60    0.50
  -4   0   0  222.78    6.40
  -4   0   0  218.78    6.40
  -4   0   0  214.68    6.30
  -4   0   0  211.28    6.10
   4   0   0  210.18    6.30
   4   0   0  212.18    6.10
   4   0   0  222.48    6.30
   4   0   0  223.48    6.40
  -5   0   0  373.36   11.00
  -5   0   0  392.06   11.10
  -5   0   0  386.96   11.00
   5   0   0  381.66   10.60
   5   0   0  377.06   10.90
  -6   0   0    3.00    1.00
  -6   0   0    2.20    0.90
  -6   0   0    1.10    0.70
   6   0   0    2.10    0.40
   6   0   0    1.00    0.70
  -7   0   0   24.80    1.80
  -7   0   0   29.10    1.90
  -8   0   0   -1.10    1.20
  -8   0   0   -0.90    1.30
  -9   0   0    2.20    1.70
  -9   0   0    1.10    1.50
  -9   1   0   -0.60    1.60
  -9   1   0    0.00    1.40
  -8   1   0    2.20    1.40
  -8   1   0    4.60    1.30
   7  -1   0   23.70    1.30
   7  -1   0   23.40    1.70
  -7   1   0   24.20    1.30
  -7   1   0   21.80    1.70
  -7   1   0   27.70    2.00
  -7   1   0   24.80    1.70
   6  -1   0   15.90    0.90
   6  -1   0   16.00    1.20
  -6   1   0   18.20    1.30
  -6   1   0   15.80    1.10
  -6   1   0   17.70    1.40
  -6   1   0   15.60    1.00
   5  -1   0   21.90    1.00
   5  -1   0   22.30    1.20
  -5   1   0   22.90    1.40
  -5   1   0   23.40    1.50
  -5   1   0   21.70    1.30
  -5   1   0   21.30    1.00
   4  -1   0   16.80    1.00
   4  -1   0   17.70    0.90
   4  -1   0   15.80    0.80
   4  -1   0   18.60    1.00
  -4   1   0   15.60    1.10
  -4   1   0   19.70    1.20
  -4   1   0   18.40    0.80
  -4   1   0   16.40    1.00
   3  -1   0  302.07    8.50
   3  -1   0  304.97    8.60
   3  -1   0  294.97    8.60
   3  -1   0  306.07    8.50
  -3   1   0  304.17    8.50
  -3   1   0  311.67    8.60
  -3   1   0  310.07    8.60
  -3   1   0  299.27    8.60
   2  -1   0 2308.37   61.89
   2  -1   0 2234.78   62.19
   2  -1   0 2260.87   61.99
   2  -1   0 2255.97   61.89
  -2   1   0 2128.19   61.89
  -2   1   0 2160.78   61.89
  -2   1   0 2288.77   61.99
  -2   1   0 2260.17   62.39
   1  -1   0   14.60    0.50
   1  -1   0   14.90    0.50
   1  -1   0   14.80    0.60
  -1   1   0   15.70    0.60
  -1   1   0   15.60    0.50
  -1   1   0   15.60    0.50
   0  -1   0  230.28    6.80
   0   1   0  266.17    6.90
   0   1   0  243.28    6.80
  -1  -1   0    8.40    0.60
  -1  -1   0    9.40    0.50
   1   1   0    7.40    0.50
  -2  -1   0  544.95   14.90
  -2  -1   0  514.75   14.90
  -2  -1   0  515.95   14.90
   2   1   0  537.05   14.90
   2   1   0  569.24   14.90
   2   1   0  517.25   14.80
  -3  -1   0  117.19    3.80
  -3  -1   0  123.39    3.80
  -3  -1   0  120.29    3.80
   3   1   0  127.49    3.80
   3   1   0  128.39    3.80
   3   1   0  125.39    3.50
   3   1   0  124.39    3.80
  -4  -1   0    2.10    0.80
  -4  -1   0    3.30    0.70
  -4  -1   0    1.60    0.60
   4   1   0    2.50    0.20
   4   1   0    0.80    0.30
   4   1   0    3.60    0.80
  -5  -1   0   74.99    2.90
  -5  -1   0   75.59    2.80
  -5  -1   0   71.19    2.70
  -6  -1   0   29.50    2.20
  -6  -1   0   28.60    1.90
  -6  -1   0   26.90    1.80
   6   1   0   25.80    1.70
  -7  -1   0   31.50    2.10
  -7  -1   0   31.80    2.10
  -8  -1   0   -1.10    1.50
  -8  -1   0   -0.40    1.40
  -9  -1   0    1.80    1.90
  -9   2   0   -0.20    1.30
  -9   2   0    0.20    1.50
  -8   2   0    7.50    1.40
  -8   2   0   10.30    1.40
  -8   2   0    7.50    0.90
   7  -2   0    0.40    0.60
   7  -2   0    0.60    0.70
  -7   2   0    0.00    0.60
  -7   2   0    0.00    1.00
  -7   2   0    0.50    0.80
  -7   2   0    1.80    0.90
   6  -2   0   16.80    1.10
   6  -2   0   16.90    1.10
  -6   2   0   18.60    1.20
  -6   2   0   16.90    1.30
  -6   2   0   19.50    1.40
  -6   2   0   16.30    1.20
   5  -2   0  195.88    5.80
   5  -2   0  201.48    5.80
  -5   2   0  204.28    5.90
  -5   2   0  196.68    6.10
  -5   2   0  200.38    5.80
  -5   2   0  206.78    6.00
   4  -2   0   13.40    1.00
   4  -2   0   14.60    0.80
   4  -2   0   12.90    0.90
   4  -2   0   14.30    0.80
  -4   2   0   16.10    1.00
  -4   2   0   13.10    0.90
  -4   2   0   13.10    0.90
  -4   2   0   14.20    1.00
   3  -2   0 1367.66   38.20
   3  -2   0 1390.86   38.30
   3  -2   0 1411.56   38.30
   3  -2   0 1414.46   38.40
  -3   2   0 1386.76   38.50
  -3   2   0 1377.36   38.50
  -3   2   0 1402.76   38.70
  -3   2   0 1359.36   38.60
   2  -2   0   65.59    1.90
   2  -2   0   62.89    2.00
   2  -2   0   69.29    1.90
  -2   2   0   61.39    2.00
  -2   2   0   59.79    1.90
  -2   2   0   61.49    2.00
  -2   2   0   60.69    1.90
   1  -2   0 1260.97   35.40
   1  -2   0 1256.07   35.40
   1  -2   0 1255.57   35.20
  -1   2   0 1253.57   35.30
  -1   2   0 1287.87   35.70
  -1   2   0 1337.27   35.50
  -1   2   0 1287.37   35.70
   0  -2   0    4.00    0.30
   0  -2   0    4.30    0.40
   0  -2   0    4.30    0.30
   0  -2   0    3.50    0.30
   0   2   0    4.10    0.30
   0   2   0    3.00    0.40
   0   2   0    3.80    0.30
   0   2   0    2.90    0.40
  -1  -2   0  948.61   25.20
  -1  -2   0  936.61   25.10
  -1  -2   0  925.31   25.20
   1   2   0  859.01   25.20
   1   2   0  902.11   25.20
   1   2   0  891.71   25.10
   1   2   0  902.11   25.20
  -2  -2   0  643.84   17.60
  -2  -2   0  587.74   17.60
  -2  -2   0  609.64   17.60
   2   2   0  639.94   17.60
   2   2   0  649.43   17.60
   2   2   0  645.34   17.40
  -3  -2   0    2.20    0.60
  -3  -2   0    1.50    0.70
  -3  -2   0    0.50    0.60
   3   2   0    1.70    0.60
   3   2   0   -0.20    0.50
   3   2   0    0.60    0.60
   3   2   0    1.20    0.30
  -4  -2   0  764.02   21.80
  -4  -2   0  775.12   21.80
  -4  -2   0  797.62   21.80
   4   2   0  762.62   21.70
  -5  -2   0    6.10    1.10
  -5  -2   0    6.10    1.00
  -5  -2   0    6.20    1.10
   5   2   0    6.10    0.90
  -6  -2   0   33.60    2.30
  -6  -2   0   36.50    2.50
  -7  -2   0    6.90    1.50
  -7  -2   0    7.00    1.60
  -8  -2   0    4.00    1.70
  -8  -2   0    6.20    1.70
 -10   3   0    1.80    1.80
 -10   3   0   -0.70    1.40
  -9   3   0    0.00    1.50
  -9   3   0   -0.40    1.20
  -8   3   0   21.50    1.60
  -8   3   0   20.60    1.60
  -8   3   0   17.20    1.70
   7  -3   0   13.90    0.90
  -7   3   0   12.80    1.40
  -7   3   0   11.50    1.20
  -7   3   0    9.20    1.00
  -7   3   0   11.10    1.10
   6  -3   0   36.70    1.80
   6  -3   0   34.50    1.40
  -6   3   0   34.80    1.70
  -6   3   0   33.10    1.70
  -6   3   0   33.00    1.80
  -6   3   0   32.60    1.90
   5  -3   0   24.90    1.30
   5  -3   0   23.40    1.10
  -5   3   0   24.70    1.50
  -5   3   0   26.40    1.30
  -5   3   0   23.80    1.40
  -5   3   0   22.70    1.30
   4  -3   0  133.09    4.00
   4  -3   0  136.19    3.90
   4  -3   0  133.99    3.90
  -4   3   0  133.59    4.00
  -4   3   0  129.19    4.00
  -4   3   0  130.09    4.10
  -4   3   0  126.49    3.90
   3  -3   0  394.66   10.90
   3  -3   0  385.06   10.80
   3  -3   0  401.76   10.70
  -3   3   0  381.96   10.80
  -3   3   0  384.06   10.90
  -3   3   0  377.26   10.90
  -3   3   0  365.56   10.80
   2  -3   0  415.36   11.70
   2  -3   0  416.16   11.70
   2  -3   0  423.16   11.60
  -2   3   0  412.96   11.70
  -2   3   0  403.46   11.70
  -2   3   0  422.56   11.70
  -2   3   0  430.76   11.70
   1  -3   0  786.52   22.60
   1  -3   0  795.52   22.50
   1  -3   0  792.82   22.50
  -1   3   0  809.72   22.50
  -1   3   0  835.22   22.60
  -1   3   0  813.62   22.60
  -1   3   0  862.01   22.50
   0  -3   0   83.49    2.70
   0  -3   0   85.99    2.60
   0  -3   0   86.99    2.70
   0   3   0   88.69    2.70
   0   3   0   89.29    2.70
   0   3   0   86.99    2.60
   0   3   0   87.49    2.70
  -1  -3   0  174.68    5.30
  -1  -3   0  193.38    5.20
  -1  -3   0  185.48    5.40
   1   3   0  181.78    5.20
   1   3   0  176.98    5.30
   1   3   0  180.98    5.30
   1   3   0  171.78    5.30
  -2  -3   0  351.26   10.00
  -2  -3   0  359.36   10.20
  -2  -3   0  362.86   10.10
   2   3   0  342.77   10.10
   2   3   0  355.16    9.90
   2   3   0  339.07   10.10
   2   3   0  359.06   10.10
  -3  -3   0  110.29    3.70
  -3  -3   0  109.59    3.60
  -3  -3   0  112.19    3.70
  -3  -3   0  111.69    3.80
   3   3   0  111.99    3.30
   3   3   0  110.09    3.70
   3   3   0  118.49    3.70
  -4  -3   0  118.69    4.00
  -4  -3   0  116.89    4.10
  -4  -3   0  115.89    4.00
   4   3   0  125.89    4.00
   4   3   0  116.79    3.40
   4   3   0  117.09    3.40
  -5  -3   0    0.20    1.00
  -5  -3   0    0.60    1.00
  -5  -3   0    0.80    0.90
   5   3   0    1.40    1.00
  -6  -3   0   45.30    2.80
  -6  -3   0   41.80    2.60
  -7  -3   0    2.60    1.60
  -7  -3   0    3.20    1.50
 -10   4   0    1.60    1.80
 -10   4   0    0.20    1.40
  -9   4   0    2.40    1.00
  -9   4   0    3.30    1.20
  -9   4   0    1.10    1.50
  -8   4   0   10.80    1.60
  -8   4   0    9.10    1.30
  -8   4   0   10.90    1.20
   7  -4   0    0.70    0.70
  -7   4   0    0.60    0.80
  -7   4   0    2.20    0.90
  -7   4   0    1.00    0.90
  -7   4   0    1.70    1.00
   6  -4   0   15.40    1.00
  -6   4   0   14.90    1.20
  -6   4   0   15.20    1.10
  -6   4   0   13.10    1.00
  -6   4   0   12.80    1.30
   5  -4   0    2.40    0.50
  -5   4   0    1.90    0.80
  -5   4   0    2.40    0.70
  -5   4   0    2.00    0.60
  -5   4   0    2.30    0.60
   4  -4   0  154.78    4.50
  -4   4   0  153.28    4.70
  -4   4   0  156.18    4.60
  -4   4   0  151.68    4.60
  -4   4   0  148.79    4.70
  -4   4   0  154.18    4.70
   3  -4   0  574.14   16.30
   3  -4   0  580.64   16.30
  -3   4   0  557.54   16.30
  -3   4   0  582.04   16.40
  -3   4   0  609.74   16.30
  -3   4   0  602.64   16.40
   2  -4   0    5.30    0.60
   2  -4   0    5.10    0.50
   2  -4   0    6.40    0.50
  -2   4   0    3.80    0.60
  -2   4   0    4.40    0.50
  -2   4   0    4.50    0.50
  -2   4   0    4.50    0.50
   1  -4   0  241.68    6.80
   1  -4   0  236.88    6.70
   1  -4   0  228.78    6.80
  -1   4   0  238.08    6.90
  -1   4   0  245.48    6.90
  -1   4   0  234.28    6.70
  -1   4   0  233.28    6.90
   0  -4   0   61.69    2.00
   0  -4   0   63.39    2.20
   0  -4   0   68.89    2.20
   0   4   0   64.49    2.00
   0   4   0   64.29    2.20
   0   4   0   58.79    2.20
   0   4   0   62.89    2.20
  -1  -4   0  672.23   18.70
  -1  -4   0  666.33   18.50
  -1  -4   0  682.93   18.80
   1   4   0  670.73   18.60
   1   4   0  657.23   18.70
   1   4   0  644.74   18.70
  -2  -4   0   97.29    3.40
  -2  -4   0  102.59    3.20
  -2  -4   0  104.89    3.40
   2   4   0  101.49    3.40
   2   4   0  100.69    3.40
   2   4   0   99.59    3.10
  -3  -4   0  161.78    5.10
  -3  -4   0  150.08    4.90
  -3  -4   0  161.18    5.00
   3   4   0  152.88    4.60
   3   4   0  156.28    5.00
  -4  -4   0   96.19    3.50
  -4  -4   0   89.19    3.50
  -4  -4   0  101.69    3.70
   4   4   0   94.99    3.60
   4   4   0   93.89    2.90
  -5  -4   0   10.40    1.50
  -5  -4   0   11.20    1.50
  -5  -4   0   11.50    1.40
  -6  -4   0   33.70    2.30
  -6  -4   0   29.90    2.10
  -6  -4   0   27.80    2.20
  -7  -4   0    2.50    1.70
  -7  -4   0    0.50    1.50
  -7  -4   0    0.40    1.70
 -10   5   0    1.50    1.70
  -9   5   0    6.30    1.30
  -9   5   0    5.50    1.30
  -9   5   0    4.70    1.70
  -8   5   0    0.10    1.10
  -8   5   0    2.50    1.10
  -8   5   0    0.90    1.30
  -7   5   0   24.50    1.80
  -7   5   0   27.40    1.70
  -7   5   0   24.20    1.80
  -7   5   0   24.50    1.60
   6  -5   0   91.19    2.90
  -6   5   0   92.79    3.40
  -6   5   0   93.29    3.20
  -6   5   0   94.89    3.20
  -6   5   0   91.19    3.50
   5  -5   0    9.70    0.80
   5  -5   0    9.40    0.70
  -5   5   0    7.90    1.00
  -5   5   0    6.70    1.00
  -5   5   0    9.70    0.80
  -5   5   0    8.10    0.80
   4  -5   0   22.50    1.20
  -4   5   0   20.50    1.20
  -4   5   0   21.30    1.20
  -4   5   0   20.50    1.50
  -4   5   0   21.60    1.30
  -4   5   0   21.00    1.50
   3  -5   0  104.19    3.20
  -3   5   0  101.79    3.20
  -3   5   0   99.09    3.20
  -3   5   0   97.69    3.20
  -3   5   0   99.79    3.30
   2  -5   0  808.32   22.40
  -2   5   0  789.12   22.30
  -2   5   0  797.52   22.40
  -2   5   0  793.92   22.40
  -2   5   0  816.12   22.40
   1  -5   0  441.36   12.90
   1  -5   0  453.15   12.70
  -1   5   0  439.56   12.70
  -1   5   0  461.05   12.90
  -1   5   0  475.25   12.90
  -1   5   0  455.35   12.90
   0  -5   0  130.49    3.90
   0  -5   0  125.29    4.20
   0  -5   0  151.68    4.40
   0   5   0  126.29    4.20
   0   5   0  132.29    4.10
   0   5   0  138.39    4.20
   0   5   0  128.19    3.90
  -1  -5   0   41.70    1.90
  -1  -5   0   41.60    1.90
  -1  -5   0   38.60    1.60
   1   5   0   42.20    2.00
   1   5   0   39.60    1.90
   1   5   0   40.70    1.70
  -2  -5   0   33.80    2.00
  -2  -5   0   36.70    1.70
  -2  -5   0   36.20    2.00
   2   5   0   35.20    1.60
   2   5   0   41.70    2.10
   2   5   0   39.10    2.00
  -3  -5   0  187.48    5.90
  -3  -5   0  190.78    6.20
   3   5   0  203.88    6.20
   3   5   0  189.98    5.70
  -4  -5   0    7.10    1.30
  -4  -5   0    7.00    1.10
   4   5   0    6.20    1.30
   4   5   0    8.20    0.70
  -5  -5   0   32.10    2.30
  -5  -5   0   30.80    2.30
  -6  -5   0    6.60    1.50
  -6  -5   0   10.40    1.90
  -9   6   0   10.40    1.50
  -9   6   0    5.00    1.30
  -9   6   0    8.00    1.80
  -8   6   0   -0.40    1.10
  -8   6   0   -1.40    1.30
  -8   6   0    0.90    1.30
  -7   6   0    0.90    0.90
  -7   6   0    0.00    1.20
  -7   6   0    1.60    1.10
  -7   6   0    1.90    0.80
   6  -6   0    0.00    0.60
  -6   6   0   -0.70    0.70
  -6   6   0   -0.40    0.90
  -6   6   0    0.20    0.90
  -6   6   0   -0.30    0.80
   5  -6   0    5.60    0.70
  -5   6   0    4.50    1.00
  -5   6   0    6.50    1.10
  -5   6   0    5.30    0.80
  -5   6   0    4.40    0.80
   4  -6   0  207.88    6.40
  -4   6   0  219.28    6.60
  -4   6   0  223.18    6.40
  -4   6   0  212.28    6.50
   3  -6   0    7.00    0.80
  -3   6   0    6.50    0.90
  -3   6   0    6.10    0.70
  -3   6   0    6.80    0.90
  -3   6   0    4.50    0.80
   2  -6   0   52.29    2.10
  -2   6   0   51.49    2.20
  -2   6   0   52.19    2.20
  -2   6   0   49.60    1.80
  -2   6   0   49.90    2.10
   1  -6   0    3.50    0.80
   1  -6   0    3.70    0.50
  -1   6   0    2.90    0.80
  -1   6   0    4.10    0.50
  -1   6   0    3.80    0.80
  -1   6   0    4.20    0.90
   0  -6   0   55.29    2.40
   0  -6   0   59.59    2.00
   0   6   0   53.89    2.40
   0   6   0   62.29    2.30
   0   6   0   56.59    2.40
  -1  -6   0  559.24   15.80
  -1  -6   0  572.44   16.10
   1   6   0  533.05   16.10
   1   6   0  555.14   15.90
   1   6   0  585.54   16.10
  -2  -6   0    1.10    0.90
  -2  -6   0    2.50    0.80
   2   6   0    0.20    1.00
   2   6   0    1.30    0.70
  -3  -6   0   49.00    2.70
  -3  -6   0   49.70    2.30
   3   6   0   49.90    2.70
   3   6   0   49.50    2.00
  -4  -6   0    3.00    1.10
  -4  -6   0    3.10    1.30
  -5  -6   0   39.40    2.70
  -5  -6   0   37.50    2.60
  -9   7   0   -1.00    1.50
  -9   7   0    0.60    1.20
  -9   7   0    0.70    1.50
  -8   7   0    1.30    1.50
  -8   7   0    0.50    1.40
  -8   7   0   -0.20    1.10
  -7   7   0    5.10    1.40
  -7   7   0    4.40    1.10
  -7   7   0    5.40    1.40
  -6   7   0   11.60    1.10
  -6   7   0   10.30    1.40
  -6   7   0    9.40    1.30
  -6   7   0    9.80    1.10
   5  -7   0   48.50    2.10
  -5   7   0   53.99    2.60
  -5   7   0   48.20    2.20
  -5   7   0   54.69    2.60
  -5   7   0   45.40    2.20
   4  -7   0    2.70    0.80
  -4   7   0    3.70    0.90
  -4   7   0    1.30    1.00
  -4   7   0    2.50    0.80
   3  -7   0   54.59    2.20
  -3   7   0   49.80    2.30
  -3   7   0   53.39    2.50
  -3   7   0   49.20    2.00
  -3   7   0   50.49    2.20
  -2   7   0   34.30    2.00
  -2   7   0   33.70    1.50
  -2   7   0   37.40    2.00
  -2   7   0   34.30    1.90
   1  -7   0    1.90    0.90
   1  -7   0    2.10    0.50
  -1   7   0    2.00    0.90
  -1   7   0    2.10    1.00
  -1   7   0    2.10    0.90
  -1   7   0    2.10    0.50
   0  -7   0  106.19    3.90
   0  -7   0  107.59    3.30
   0   7   0  110.69    3.80
   0   7   0  106.39    3.90
   0   7   0  109.69    4.00
  -1  -7   0    7.00    0.80
  -1  -7   0    6.00    1.20
   1   7   0    6.50    1.30
   1   7   0    7.50    1.00
  -2  -7   0   66.49    2.60
  -2  -7   0   71.49    3.30
   2   7   0   72.39    2.80
   2   7   0   72.39    3.30
  -3  -7   0   38.80    3.70
   3   7   0   36.30    2.30
   3   7   0   35.40    2.70
  -9   8   0    0.80    1.60
  -9   8   0   -0.70    1.70
  -8   8   0   -1.30    1.50
  -8   8   0   -0.30    1.50
  -8   8   0   -1.00    1.20
  -7   8   0    2.30    1.10
  -7   8   0    3.10    1.50
  -7   8   0    2.60    1.40
  -6   8   0    1.60    1.10
  -6   8   0    2.50    1.30
  -6   8   0    2.30    1.30
  -5   8   0    4.80    1.40
  -5   8   0    4.00    1.10
  -4   8   0    1.80    1.20
  -4   8   0    2.40    1.10
  -3   8   0   29.00    2.20
  -3   8   0   26.00    1.80
  -2   8   0   31.30    2.20
  -2   8   0   29.30    2.10
  -1   8   0    3.00    1.20
  -1   8   0    5.70    1.20
   0   8   0   58.19    3.00
   0   8   0   63.29    2.80
   1   8   0    0.20    1.00
   1   8   0   -0.20    1.30
   2   8   0   63.79    2.80
   2   8   0   63.89    3.50
  -8   9   0    1.30    1.80
  -8   9   0   -0.90    1.30
  -8   9   0    1.10    1.70
  -7   9   0    0.50    1.50
  -7   9   0    2.10    1.60
  -7   9   0   -0.60    1.20
  -6   9   0    3.50    1.20
  -6   9   0    1.40    1.40
  -6   9   0    1.10    1.50
  -5   9   0    8.10    1.70
  -4   9   0    3.70    1.30
  -4   9   0    2.50    1.40
  -3   9   0    3.50    1.30
  -3   9   0    2.00    1.30
  -2   9   0    3.30    1.30
  -2   9   0    2.90    1.30
  -1   9   0   81.39    3.50
  -1   9   0   74.59    3.50
   0   9   0   13.10    1.50
   0   9   0   11.10    1.70
   1   9   0    8.00    1.70
   1   9   0    6.80    1.30
  -6  10   0    1.40    1.40
  -6  10   0    0.60    1.50
  -6  10   0   -0.40    1.60
  -5  10   0    2.60    1.70
  -4  10   0    3.60    1.40
  -4  10   0    0.90    1.60
  -3  10   0   16.80    1.90
  -3  10   0   16.00    1.80
  -2  10   0    3.00    1.50
  -2  10   0    1.80    1.50
  -1  10   0    1.30    1.40
  -1  10   0    3.40    1.60
   0  10  -1   -0.10    1.30
   0  10  -1    0.30    1.60
  -1  10  -1    0.60    1.50
  -1  10  -1    1.60    1.30
  -2  10  -1    3.20    1.60
  -2  10  -1    0.00    1.40
  -3  10  -1   -1.50    1.40
  -3  10  -1    1.00    1.40
  -4  10  -1    3.90    1.50
  -4  10  -1    3.80    1.50
  -5  10  -1    1.70    1.40
  -5  10  -1    0.30    1.40
  -5  10  -1   -0.50    1.50
  -6  10  -1    0.40    1.40
  -6  10  -1   -0.80    1.60
  -6  10  -1   -1.50    1.40
   1   9  -1   14.90    2.00
   1   9  -1   14.90    1.50
   0   9  -1   -1.70    1.10
   0   9  -1    1.20    1.40
  -1   9  -1   64.89    3.30
  -1   9  -1   59.39    3.10
  -2   9  -1   13.60    1.70
  -2   9  -1   14.80    1.60
  -3   9  -1    3.20    1.30
  -3   9  -1    2.40    1.30
  -4   9  -1   16.10    1.70
  -4   9  -1   11.60    1.50
  -5   9  -1    5.20    1.50
  -5   9  -1    5.20    1.50
  -5   9  -1    4.70    1.30
  -6   9  -1    5.10    1.60
  -6   9  -1    4.50    1.40
  -6   9  -1    8.00    1.60
  -7   9  -1   -1.50    1.20
  -7   9  -1   -0.50    1.50
  -7   9  -1    1.50    1.50
  -8   9  -1   -1.10    1.70
  -8   9  -1    0.70    1.60
  -8   9  -1    1.30    1.40
   2   8  -1   41.70    2.90
   2   8  -1   42.70    2.30
   1   8  -1   46.10    2.90
   1   8  -1   46.10    2.40
   0   8  -1   -0.40    0.90
   0   8  -1    0.20    1.20
   0  -8   1   -0.10    0.60
  -1   8  -1   21.10    1.60
  -1   8  -1   20.50    1.70
   1  -8   1   22.40    1.30
  -2   8  -1    2.30    1.10
  -2   8  -1    0.60    1.10
  -3   8  -1   84.89    3.40
  -3   8  -1   87.69    3.50
  -4   8  -1   10.80    1.30
  -4   8  -1   15.30    1.60
  -5   8  -1   -0.40    1.20
  -5   8  -1   -0.90    1.00
  -5   8  -1   -1.30    1.00
  -6   8  -1    1.40    1.40
  -6   8  -1    0.50    1.10
  -6   8  -1    0.30    1.20
  -7   8  -1    0.60    1.30
  -7   8  -1   -2.40    1.40
  -7   8  -1   -1.20    1.10
  -8   8  -1    6.50    1.80
  -8   8  -1    6.40    1.70
  -8   8  -1    2.50    1.30
  -9   8  -1    3.90    1.70
  -3  -7   1    2.40    1.40
  -3  -7   1   -0.20    1.00
   2   7  -1   64.89    3.10
   2   7  -1   56.79    2.40
  -2  -7   1   51.09    2.40
  -2  -7   1   56.59    2.90
   1   7  -1   12.40    1.10
   1   7  -1   13.00    1.50
  -1  -7   1   13.70    1.40
  -1  -7   1   13.70    1.10
   0   7  -1  125.09    4.40
   0   7  -1  129.19    4.50
   0   7  -1  125.59    4.20
   0  -7   1  130.99    4.00
   0  -7   1  129.09    4.50
  -1   7  -1  410.36   12.10
  -1   7  -1  409.76   12.40
  -1   7  -1  428.96   12.40
  -1   7  -1  433.56   12.40
   1  -7   1  431.76   12.10
   1  -7   1  449.46   12.50
  -2   7  -1    0.00    0.90
  -2   7  -1    1.00    0.60
  -2   7  -1    0.80    0.80
  -2   7  -1    1.00    0.90
   2  -7   1    2.10    0.80
   2  -7   1    0.20    0.60
  -3   7  -1   10.20    1.00
  -3   7  -1    9.00    0.90
  -3   7  -1    8.30    1.10
  -3   7  -1    8.30    1.20
   3  -7   1    8.00    1.00
  -4   7  -1    6.90    1.20
  -4   7  -1   10.00    1.10
   4  -7   1    8.70    1.00
  -5   7  -1   81.39    3.00
  -5   7  -1   80.19    3.30
  -5   7  -1   91.49    3.40
  -5   7  -1   75.59    3.10
   5  -7   1   80.49    3.00
  -6   7  -1   13.50    1.60
  -6   7  -1   10.90    1.40
  -6   7  -1   14.80    1.40
  -7   7  -1   -0.30    1.10
  -7   7  -1   -0.50    1.20
  -7   7  -1    1.70    1.30
  -8   7  -1    2.00    1.40
  -8   7  -1    1.80    1.40
  -8   7  -1   -0.40    1.20
  -9   7  -1    0.30    1.50
  -9   7  -1    1.10    1.40
  -9   7  -1    3.80    1.70
  -5  -6   1   21.60    2.10
  -5  -6   1   19.60    1.80
  -4  -6   1   27.20    1.90
  -4  -6   1   31.70    2.20
   3   6  -1    4.80    0.80
   3   6  -1    5.60    1.30
  -3  -6   1    5.10    1.30
  -3  -6   1    5.10    1.00
   2   6  -1   78.09    2.70
   2   6  -1   81.59    3.20
  -2  -6   1   80.89    3.20
  -2  -6   1   71.89    2.80
   1   6  -1   -0.10    0.80
   1   6  -1    1.20    0.90
   1   6  -1   -1.80    0.60
  -1  -6   1    0.50    0.90
  -1  -6   1   -0.30    0.70
   0   6  -1  109.79    3.50
   0   6  -1  121.39    3.90
   0   6  -1  113.69    3.90
   0   6  -1  112.89    3.70
   0  -6   1  115.29    3.90
   0  -6   1  112.69    3.60
  -1   6  -1   56.29    2.20
  -1   6  -1   58.59    2.30
  -1   6  -1   55.39    2.30
  -1   6  -1   56.19    2.00
   1  -6   1   54.09    2.30
   1  -6   1   56.39    2.00
  -2   6  -1   37.60    1.80
  -2   6  -1   35.90    1.60
  -2   6  -1   36.70    1.80
   2  -6   1   36.40    1.50
  -3   6  -1   45.60    1.90
  -3   6  -1   46.50    1.90
  -3   6  -1   49.99    2.00
  -3   6  -1   46.80    2.10
   3  -6   1   46.20    2.00
  -4   6  -1   -0.20    0.70
  -4   6  -1    0.40    0.70
  -4   6  -1    0.50    0.80
  -4   6  -1   -0.60    0.80
   4  -6   1   -0.10    0.70
  -5   6  -1    1.50    0.70
  -5   6  -1    0.50    0.90
  -5   6  -1    2.10    0.80
  -5   6  -1    1.30    0.80
   5  -6   1    1.70    0.70
  -6   6  -1    2.80    1.10
  -6   6  -1    2.80    0.80
  -6   6  -1    3.40    1.10
  -6   6  -1    1.30    0.90
   6  -6   1    3.50    0.60
   6  -6   1    2.70    0.80
  -7   6  -1   14.40    1.60
  -7   6  -1   13.40    1.40
  -7   6  -1   12.20    1.50
  -8   6  -1    1.50    1.20
  -8   6  -1    1.60    1.40
  -8   6  -1    1.10    1.20
  -9   6  -1    0.70    1.40
  -9   6  -1    0.10    1.30
  -9   6  -1    1.30    1.60
  -6  -5   1    0.90    1.50
  -6  -5   1    1.10    1.40
  -5  -5   1   43.20    2.50
  -5  -5   1   41.20    2.80
   4   5  -1   23.70    1.70
   4   5  -1   29.80    1.20
  -4  -5   1   23.00    1.80
  -4  -5   1   28.50    2.00
   3   5  -1  105.79    3.30
   3   5  -1  107.99    3.90
  -3  -5   1  109.49    3.90
  -3  -5   1  109.59    4.00
  -3  -5   1  107.59    3.70
   2   5  -1  308.97    8.80
   2   5  -1  298.17    8.50
   2   5  -1  280.07    8.20
  -2  -5   1  274.77    8.60
  -2  -5   1  283.57    8.50
  -2  -5   1  273.97    8.30
   1   5  -1    2.60    0.60
   1   5  -1    5.00    0.90
   1   5  -1    4.00    0.80
  -1  -5   1    4.10    0.80
  -1  -5   1    3.90    0.70
  -1  -5   1    4.40    0.80
   0   5  -1  148.59    4.50
   0   5  -1  146.19    4.40
   0   5  -1  143.49    4.70
   0   5  -1  151.98    4.70
   0  -5   1  150.28    4.60
   0  -5   1  158.68    4.70
   0  -5   1  145.49    4.50
   0  -5   1  151.58    4.50
  -1   5  -1   -0.60    0.60
  -1   5  -1    1.30    0.50
  -1   5  -1    0.50    0.60
  -1   5  -1    0.60    0.60
   1  -5   1    0.90    0.50
   1  -5   1    0.60    0.50
   1  -5   1    0.70    0.50
  -2   5  -1  534.65   15.10
  -2   5  -1  508.45   15.10
  -2   5  -1  565.84   15.10
  -2   5  -1  540.65   15.00
   2  -5   1  527.75   15.00
  -3   5  -1  196.58    5.60
  -3   5  -1  182.18    5.60
  -3   5  -1  182.98    5.60
  -3   5  -1  183.08    5.60
   3  -5   1  187.08    5.60
  -4   5  -1   46.30    1.90
  -4   5  -1   41.70    1.80
  -4   5  -1   44.90    2.00
  -4   5  -1   46.20    2.00
   4  -5   1   44.50    1.90
  -5   5  -1   58.09    2.50
  -5   5  -1   64.89    2.40
  -5   5  -1   64.49    2.40
   5  -5   1   62.09    2.30
  -6   5  -1    1.70    0.80
  -6   5  -1    3.30    0.90
  -6   5  -1    2.30    1.00
  -6   5  -1    4.50    1.00
   6  -5   1    2.30    0.70
  -7   5  -1    7.60    1.20
  -7   5  -1    6.80    1.30
  -7   5  -1    4.60    1.10
  -7   5  -1    6.60    1.00
   7  -5   1    7.10    1.20
  -8   5  -1    1.00    1.30
  -8   5  -1   -0.40    1.10
  -8   5  -1    0.70    1.10
  -9   5  -1   -0.10    1.50
  -9   5  -1    0.10    1.30
  -9   5  -1   -0.80    1.10
 -10   5  -1   -0.30    1.60
  -7  -4   1   15.30    2.00
  -7  -4   1   15.40    2.00
  -7  -4   1   18.80    2.10
  -6  -4   1    2.10    1.30
  -6  -4   1    3.10    1.40
  -6  -4   1    1.70    1.40
  -5  -4   1   81.79    3.40
  -5  -4   1   81.39    3.40
  -5  -4   1   80.09    3.50
   4   4  -1    0.70    0.90
   4   4  -1    2.30    0.40
  -4  -4   1    1.50    0.90
  -4  -4   1    0.50    0.90
  -4  -4   1    2.80    1.00
   3   4  -1  219.08    6.20
   3   4  -1  214.48    6.70
  -3  -4   1  224.98    6.80
  -3  -4   1  219.28    6.60
  -3  -4   1  218.78    6.70
   2   4  -1    2.40    0.70
   2   4  -1    1.60    0.70
   2   4  -1    2.10    0.70
   2   4  -1    3.10    0.50
  -2  -4   1    3.40    0.80
  -2  -4   1    3.20    0.70
  -2  -4   1    3.70    0.70
   1   4  -1  302.27    8.80
   1   4  -1  306.07    8.70
   1   4  -1  302.27    8.60
   1   4  -1  294.27    8.70
  -1  -4   1  300.37    8.70
  -1  -4   1  300.27    8.60
  -1  -4   1  308.47    8.80
   0   4  -1  767.42   21.60
   0   4  -1  800.12   21.50
   0   4  -1  738.73   21.40
   0   4  -1  762.12   21.40
   0  -4   1  766.92   21.60
   0  -4   1  744.03   21.40
   0  -4   1  759.32   21.40
   0  -4   1  833.62   21.50
  -1   4  -1    3.80    0.50
  -1   4  -1    2.70    0.50
  -1   4  -1    1.70    0.50
  -1   4  -1    3.10    0.50
   1  -4   1    2.20    0.50
   1  -4   1    2.40    0.50
   1  -4   1    2.90    0.50
   1  -4   1    2.20    0.50
  -2   4  -1  406.46   11.10
  -2   4  -1  390.86   11.00
  -2   4  -1  393.26   11.10
   2  -4   1  364.96   11.00
   2  -4   1  391.16   11.00
   2  -4   1  402.46   11.10
  -3   4  -1    0.60    0.60
  -3   4  -1    0.10    0.50
  -3   4  -1    0.00    0.50
  -3   4  -1    0.10    0.50
  -3   4  -1   -1.40    0.50
   3  -4   1   -1.40    0.50
   3  -4   1   -0.20    0.40
   3  -4   1    0.40    0.50
  -4   4  -1  143.79    4.50
  -4   4  -1  135.59    4.40
  -4   4  -1  146.19    4.40
  -4   4  -1  143.89    4.40
  -4   4  -1  146.19    4.50
   4  -4   1  148.29    4.40
  -5   4  -1    5.10    0.80
  -5   4  -1    7.90    0.80
  -5   4  -1    5.50    0.90
  -5   4  -1    5.10    0.80
   5  -4   1    4.90    0.70
  -6   4  -1    7.10    0.90
  -6   4  -1    7.10    1.00
  -6   4  -1    7.30    1.00
  -6   4  -1    5.90    1.00
   6  -4   1    7.20    0.70
  -7   4  -1    6.50    1.10
  -7   4  -1    5.40    1.00
  -7   4  -1    7.50    1.00
  -7   4  -1    3.90    1.10
   7  -4   1    4.90    0.80
  -8   4  -1    2.00    1.10
  -8   4  -1    2.10    1.00
  -8   4  -1    2.20    1.30
  -9   4  -1   10.20    1.50
  -9   4  -1   11.10    1.80
  -9   4  -1   12.00    1.40
 -10   4  -1   -0.50    1.70
 -10   4  -1    1.40    1.40
  -8  -3   1   16.80    2.10
  -8  -3   1   16.00    2.10
  -7  -3   1    7.50    1.60
  -7  -3   1    2.10    1.50
  -7  -3   1    6.00    1.60
  -6  -3   1    6.80    1.40
  -6  -3   1    8.30    1.40
  -6  -3   1   10.60    1.50
   5   3  -1   29.10    1.80
  -5  -3   1   27.60    2.00
  -5  -3   1   30.20    2.00
  -5  -3   1   27.80    2.00
  -5  -3   1   26.10    2.00
   4   3  -1   65.99    2.50
  -4  -3   1   66.39    2.60
  -4  -3   1   63.29    2.60
  -4  -3   1   60.99    2.50
  -4  -3   1   65.69    2.70
   3   3  -1  459.55   13.20
   3   3  -1  452.95   13.10
   3   3  -1  455.25   12.80
  -3  -3   1  465.85   13.20
  -3  -3   1  459.05   13.10
  -3  -3   1  483.05   13.20
  -3  -3   1  457.85   13.20
   2   3  -1  811.42   23.60
   2   3  -1  866.51   23.30
   2   3  -1  881.51   23.60
   2   3  -1  838.02   23.50
  -2  -3   1  822.92   23.60
  -2  -3   1  839.92   23.60
  -2  -3   1  855.71   23.60
   1   3  -1   41.50    1.40
   1   3  -1   44.10    1.60
   1   3  -1   40.30    1.60
   1   3  -1   41.10    1.50
  -1  -3   1   41.00    1.60
  -1  -3   1   42.70    1.50
  -1  -3   1   39.40    1.60
  -1  -3   1   39.80    1.40
   0   3  -1   47.40    1.70
   0   3  -1   50.39    1.70
   0   3  -1   50.49    1.60
   0   3  -1   50.09    1.80
   0  -3   1   48.20    1.70
   0  -3   1   49.90    1.60
   0  -3   1   49.20    1.70
   0  -3   1   49.80    1.70
  -1   3  -1  199.28    5.90
  -1   3  -1  202.08    5.90
  -1   3  -1  201.68    5.90
  -1   3  -1  205.28    5.80
   1  -3   1  203.78    5.90
   1  -3   1  199.78    5.80
   1  -3   1  217.58    5.90
   1  -3   1  206.78    5.90
  -2   3  -1 1262.37   34.20
  -2   3  -1 1221.88   34.20
  -2   3  -1 1208.58   34.20
   2  -3   1 1232.18   34.20
   2  -3   1 1266.67   34.20
  -3   3  -1    2.30    0.50
  -3   3  -1    3.30    0.50
  -3   3  -1    2.90    0.50
  -3   3  -1    2.50    0.50
  -3   3  -1    3.50    0.60
   3  -3   1    3.00    0.50
   3  -3   1    3.40    0.40
   3  -3   1    2.40    0.50
  -4   3  -1   26.90    1.40
  -4   3  -1   26.10    1.30
  -4   3  -1   27.00    1.30
  -4   3  -1   26.60    1.40
   4  -3   1   29.60    1.30
   4  -3   1   30.30    1.30
  -5   3  -1   27.80    1.40
  -5   3  -1   28.50    1.60
  -5   3  -1   25.90    1.50
  -5   3  -1   31.50    1.50
   5  -3   1   28.10    1.40
   5  -3   1   29.10    1.30
  -6   3  -1   57.19    2.30
  -6   3  -1   52.79    2.40
  -6   3  -1   53.89    2.20
  -6   3  -1   55.29    2.50
   6  -3   1   56.89    2.10
  -7   3  -1   52.69    2.60
  -7   3  -1   46.30    2.30
  -7   3  -1   47.50    2.40
  -7   3  -1   48.40    2.10
   7  -3   1   50.29    2.10
  -8   3  -1    0.90    0.90
  -8   3  -1   -1.30    1.20
  -8   3  -1   -1.10    1.10
  -9   3  -1   -0.70    1.50
  -9   3  -1   -0.70    1.30
 -10   3  -1   -0.60    1.70
  -8  -2   1    0.00    1.50
  -8  -2   1    1.10    1.50
  -7  -2   1    0.00    1.30
  -7  -2   1    1.60    1.30
  -6  -2   1   94.29    3.80
  -6  -2   1  100.59    3.70
  -5  -2   1   91.69    3.30
  -5  -2   1   85.49    3.30
  -5  -2   1   86.19    3.20
   4   2  -1   49.20    2.00
  -4  -2   1   52.99    2.10
  -4  -2   1   51.29    2.10
  -4  -2   1   55.19    2.20
   3   2  -1   20.70    1.10
   3   2  -1   20.30    1.20
   3   2  -1   22.40    1.20
  -3  -2   1   22.10    1.20
  -3  -2   1   19.80    1.20
  -3  -2   1   19.70    1.20
   2   2  -1  248.18    7.20
   2   2  -1  258.37    7.10
   2   2  -1  253.47    6.90
   2   2  -1  251.17    7.10
  -2  -2   1  235.48    7.10
  -2  -2   1  245.18    7.10
  -2  -2   1  245.08    7.10
   1   2  -1 3751.32  105.59
   1   2  -1 3996.50  106.09
   1   2  -1 3689.73  105.79
   1   2  -1 3853.21  106.29
  -1  -2   1 3741.73  106.29
  -1  -2   1 3773.62  105.59
  -1  -2   1 3751.42  106.19
  -1  -2   1 4082.79  106.39
   0   2  -1    1.30    0.30
   0   2  -1    1.70    0.30
   0   2  -1    1.70    0.30
   0   2  -1    1.80    0.30
   0  -2   1    2.00    0.30
   0  -2   1    1.90    0.30
   0  -2   1    1.50    0.30
   0  -2   1    0.70    0.30
  -1   2  -1 4552.64  129.59
  -1   2  -1 4845.22  129.69
  -1   2  -1 4652.03  129.59
  -1   2  -1 4933.41  129.59
   1  -2   1 4670.23  129.59
   1  -2   1 4604.54  129.39
   1  -2   1 4585.44  129.49
   1  -2   1 4647.33  129.59
  -2   2  -1 3299.97   89.59
  -2   2  -1 3262.37   89.59
  -2   2  -1 3425.06   89.89
  -2   2  -1 3289.27   89.59
  -2   2  -1 3254.87   89.59
   2  -2   1 2947.51   89.29
   2  -2   1 3174.58   89.39
   2  -2   1 3208.38   89.29
  -3   2  -1   86.49    2.70
  -3   2  -1   85.09    2.70
  -3   2  -1   83.59    2.70
  -3   2  -1   85.09    2.60
   3  -2   1   82.99    2.60
   3  -2   1   88.29    2.60
   3  -2   1   83.39    2.60
   3  -2   1   86.09    2.70
  -4   2  -1  716.23   19.80
  -4   2  -1  703.73   19.90
  -4   2  -1  687.43   19.90
  -4   2  -1  721.93   19.90
   4  -2   1  708.43   19.90
   4  -2   1  698.83   19.80
   4  -2   1  721.23   19.80
   4  -2   1  736.13   19.80
  -5   2  -1   10.40    0.90
  -5   2  -1   13.80    1.00
  -5   2  -1   11.00    0.90
  -5   2  -1   11.90    0.80
   5  -2   1   14.70    1.00
   5  -2   1   12.40    0.80
  -6   2  -1   28.80    1.90
  -6   2  -1   26.40    1.80
  -6   2  -1   29.40    1.40
  -6   2  -1   27.60    1.60
   6  -2   1   25.00    1.40
   6  -2   1   26.90    1.30
  -7   2  -1    6.40    1.00
  -7   2  -1    6.60    1.20
  -7   2  -1    6.60    1.20
  -7   2  -1    7.80    0.90
   7  -2   1    8.20    0.90
   7  -2   1    5.70    0.80
  -8   2  -1    5.20    1.30
  -8   2  -1    8.10    1.00
  -8   2  -1    4.70    1.40
  -9   2  -1    0.20    1.50
  -9   2  -1    0.20    1.40
  -9  -1   1    2.20    1.60
  -9  -1   1    3.90    1.80
  -8  -1   1    4.40    1.50
  -8  -1   1    8.70    1.50
  -7  -1   1    1.40    1.20
  -7  -1   1    0.30    1.10
   6   1  -1   82.49    3.00
  -6  -1   1   82.99    3.10
  -6  -1   1   85.79    3.30
  -6  -1   1   83.69    3.20
   5   1  -1    9.40    0.90
  -5  -1   1    9.90    1.00
  -5  -1   1   10.00    0.90
  -5  -1   1   10.80    1.10
   4   1  -1   32.50    1.50
   4   1  -1   31.60    1.50
  -4  -1   1   31.40    1.50
  -4  -1   1   33.20    1.60
  -4  -1   1   33.20    1.50
   3   1  -1  437.46   12.70
   3   1  -1  456.65   12.70
  -3  -1   1  453.05   12.70
  -3  -1   1  453.35   12.70
  -3  -1   1  460.85   12.70
   2   1  -1 1600.54   43.10
   2   1  -1 1575.54   43.20
  -2  -1   1 1589.14   43.10
  -2  -1   1 1580.84   43.70
  -2  -1   1 1480.45   43.50
   1   1  -1 3753.72  101.09
   1   1  -1 3397.96  100.89
   1   1  -1 3714.13  100.79
  -1  -1   1 3748.72  101.09
  -1  -1   1 3663.03  101.09
  -1  -1   1 3752.02  100.79
  -1  -1   1 3525.85  100.89
   0   1  -1    1.50    0.20
   0   1  -1    1.30    0.20
   0   1  -1    1.30    0.20
   0  -1   1    2.10    0.20
   0  -1   1    1.50    0.20
   0  -1   1    1.50    0.20
   0  -1   1    1.30    0.20
  -1   1  -1  634.34   17.60
  -1   1  -1  639.94   17.70
  -1   1  -1  615.84   17.60
  -1   1  -1  617.64   17.60
   1  -1   1  626.14   17.80
   1  -1   1  656.83   17.60
   1  -1   1  646.94   17.70
   1  -1   1  652.03   17.60
  -2   1  -1 4774.32  132.99
  -2   1  -1 4813.32  132.89
  -2   1  -1 4400.46  132.69
  -2   1  -1 4767.82  132.59
   2  -1   1 5272.37  132.79
   2  -1   1 4858.81  132.89
   2  -1   1 4742.73  132.59
  -3   1  -1   42.00    1.60
  -3   1  -1   43.60    1.60
  -3   1  -1   45.20    1.60
  -3   1  -1   46.30    1.50
   3  -1   1   45.30    1.60
   3  -1   1   43.00    1.40
   3  -1   1   41.70    1.50
   3  -1   1   43.50    1.60
  -4   1  -1   51.19    1.90
  -4   1  -1   54.19    2.00
  -4   1  -1   53.09    1.70
  -4   1  -1   53.69    2.00
   4  -1   1   51.19    1.90
   4  -1   1   51.59    1.80
   4  -1   1   50.59    1.70
   4  -1   1   48.30    1.90
  -5   1  -1   98.39    3.40
  -5   1  -1  100.79    3.00
  -5   1  -1  100.29    3.30
  -5   1  -1   97.49    3.20
   5  -1   1   95.49    3.00
   5  -1   1   91.89    3.10
  -6   1  -1  251.37    7.40
  -6   1  -1  248.18    7.50
  -6   1  -1  243.08    7.30
  -6   1  -1  241.98    7.10
   6  -1   1  241.28    7.00
   6  -1   1  245.58    7.30
  -7   1  -1    0.00    1.10
  -7   1  -1    0.20    0.60
  -7   1  -1   -0.20    1.00
  -7   1  -1    0.40    1.10
   7  -1   1    0.80    0.80
  -8   1  -1    6.70    1.50
  -8   1  -1    4.60    1.40
  -9   1  -1    0.40    1.60
  -9   1  -1    2.40    1.50
  -9   0   1    2.20    1.70
  -9   0   1    2.30    1.40
  -8   0   1    8.30    1.40
  -8   0   1    7.60    1.60
  -7   0   1   11.20    1.40
  -7   0   1    8.30    1.20
   6   0  -1   37.70    1.70
  -6   0   1   39.70    2.20
  -6   0   1   41.70    2.00
  -6   0   1   41.10    1.90
   5   0  -1    9.50    0.80
  -5   0   1   11.00    0.90
  -5   0   1    9.60    1.00
  -5   0   1    8.90    0.50
  -5   0   1    9.70    0.80
   4   0  -1 1123.69   31.90
   4   0  -1 1123.99   31.80
   4   0  -1 1272.27   32.10
  -4   0   1 1126.49   31.60
  -4   0   1 1143.19   31.90
  -4   0   1 1150.58   31.90
  -4   0   1 1116.79   31.90
   3   0  -1   47.30    1.60
   3   0  -1   47.30    1.60
   3   0  -1   46.30    1.50
  -3   0   1   47.90    1.70
  -3   0   1   46.00    1.40
  -3   0   1   47.30    1.60
  -3   0   1   47.90    1.60
   2   0  -1  449.36   12.60
   2   0  -1  480.45   12.70
   2   0  -1  453.45   12.70
  -2   0   1  462.55   12.70
  -2   0   1  451.65   12.60
  -2   0   1  454.85   12.70
  -2   0   1  445.46   12.70
   1   0  -1   47.90    1.40
   1   0  -1   46.20    1.40
   1   0  -1   49.30    1.40
  -1   0   1   46.00    1.40
  -1   0   1   47.20    1.40
  -1   0   1   47.50    1.40
   0   0  -1   -0.10    0.10
   0   0  -1    0.00    0.10
   0   0  -1    0.00    0.10
   0   0  -1    0.00    0.10
   0   0   1    0.00    0.10
   0   0   1    0.00    0.10
   0   0   1    0.00    0.10
   0   0   1    0.00    0.10
  -1   0  -1   49.99    1.50
  -1   0  -1   49.30    1.50
  -1   0  -1   52.79    1.60
  -1   0  -1   48.90    1.50
   1   0   1   47.90    1.50
   1   0   1   58.19    1.60
   1   0   1   48.10    1.50
   1   0   1   50.49    1.50
  -2   0  -1   35.70    1.20
  -2   0  -1   34.60    1.30
  -2   0  -1   37.80    1.30
  -2   0  -1   34.80    1.30
   2   0   1   39.20    1.30
   2   0   1   36.30    1.30
   2   0   1   35.10    1.20
   2   0   1   35.20    1.30
  -3   0  -1  805.22   21.70
  -3   0  -1  798.82   21.70
  -3   0  -1  799.72   21.60
  -3   0  -1  780.62   21.70
   3   0   1  790.82   21.70
   3   0   1  817.42   21.70
   3   0   1  794.52   21.60
   3   0   1  660.73   21.70
  -4   0  -1   54.79    1.80
  -4   0  -1   53.59    2.10
  -4   0  -1   52.89    2.10
  -4   0  -1   52.49    2.00
   4   0   1   58.19    2.10
   4   0   1   53.29    1.70
  -5   0  -1  202.98    6.10
  -5   0  -1  192.28    6.00
  -5   0  -1  205.08    6.10
   5   0   1  193.08    5.60
  -6   0  -1    4.20    1.00
  -6   0  -1    2.20    1.00
  -6   0  -1    3.70    0.90
   6   0   1    4.90    0.90
   6   0   1    5.20    0.50
  -7   0  -1    4.30    1.30
  -7   0  -1    2.40    1.20
  -8   0  -1    7.40    1.50
  -8   0  -1    5.90    1.60
  -9   0  -1   -0.90    1.50
  -9   0  -1   -0.40    1.70
  -9   1   1    4.00    1.60
  -9   1   1    1.90    1.40
  -8   1   1    0.20    1.10
  -8   1   1   -1.90    1.20
   7  -1  -1   43.40    1.90
  -7   1   1   43.00    1.60
  -7   1   1   44.30    2.20
  -7   1   1   46.90    2.10
  -7   1   1   41.80    2.40
   6  -1  -1   28.60    1.40
  -6   1   1   26.60    1.50
  -6   1   1   27.90    1.60
  -6   1   1   29.70    1.80
  -6   1   1   28.00    1.20
   5  -1  -1   64.59    2.20
   5  -1  -1   64.99    2.10
  -5   1   1   66.19    2.30
  -5   1   1   66.49    2.40
  -5   1   1   66.99    2.30
  -5   1   1   64.99    2.10
   4  -1  -1  153.98    4.50
   4  -1  -1  152.58    4.30
   4  -1  -1  148.99    4.40
   4  -1  -1  152.08    4.30
  -4   1   1  151.58    4.30
  -4   1   1  143.49    4.40
  -4   1   1  143.69    4.40
  -4   1   1  150.58    4.50
   3  -1  -1   42.10    1.40
   3  -1  -1   42.10    1.40
   3  -1  -1   43.20    1.30
   3  -1  -1   43.10    1.50
  -3   1   1   42.60    1.40
  -3   1   1   41.90    1.50
  -3   1   1   42.60    1.40
  -3   1   1   44.30    1.40
   2  -1  -1 1404.66   39.50
   2  -1  -1 1463.25   39.10
   2  -1  -1 1443.66   39.20
   2  -1  -1 1402.96   39.30
  -2   1   1 1405.76   39.60
  -2   1   1 1399.76   39.60
  -2   1   1 1398.26   39.30
  -2   1   1 1444.66   39.20
  -1   1   1    4.50    0.20
  -1   1   1    4.80    0.20
   0  -1  -1  159.78    4.60
   0   1   1  167.58    4.60
   0   1   1  163.48    4.60
  -1  -1  -1  978.60   26.80
  -1  -1  -1 1039.70   26.60
  -1  -1  -1  840.42   26.60
   1   1   1  977.40   26.60
   1   1   1  965.00   26.60
   1   1   1  986.40   26.80
  -2  -1  -1  755.92   20.60
  -2  -1  -1  765.72   20.60
  -2  -1  -1  639.54   20.50
   2   1   1  769.82   20.60
   2   1   1  764.22   20.50
  -3  -1  -1 1614.54   44.20
  -3  -1  -1 1709.13   44.20
  -3  -1  -1 1619.84   44.30
   3   1   1 1643.54   44.00
   3   1   1 1469.25   44.20
   3   1   1 1708.93   44.20
   3   1   1 1428.96   44.20
  -4  -1  -1    1.20    0.60
  -4  -1  -1    0.90    0.70
  -4  -1  -1    1.20    0.70
   4   1   1    1.00    0.60
   4   1   1    1.30    0.30
  -5  -1  -1   35.40    2.10
  -5  -1  -1   32.40    1.70
  -5  -1  -1   34.80    1.90
   5   1   1   32.20    1.70
   5   1   1   31.20    1.10
  -6  -1  -1    7.40    1.30
  -6  -1  -1    6.30    1.00
  -6  -1  -1    8.40    1.20
   6   1   1    8.60    0.50
  -7  -1  -1   33.60    2.20
  -7  -1  -1   38.20    2.50
  -8  -1  -1    6.20    1.60
  -8  -1  -1    6.20    1.80
  -9   2   1   12.40    1.50
  -9   2   1   11.30    1.80
  -8   2   1    1.90    1.30
  -8   2   1    4.30    0.80
  -8   2   1    4.20    1.10
   7  -2  -1   14.70    0.90
  -7   2   1   14.30    1.40
  -7   2   1   14.10    1.20
  -7   2   1   13.80    1.10
  -7   2   1   13.50    0.80
  -7   2   1   15.30    1.10
   6  -2  -1    2.90    0.50
   6  -2  -1    3.30    0.60
  -6   2   1    3.30    0.90
  -6   2   1    1.50    0.70
  -6   2   1    3.30    0.60
  -6   2   1    2.20    0.70
   5  -2  -1  272.97    7.60
   5  -2  -1  269.17    7.60
  -5   2   1  266.37    7.70
  -5   2   1  263.27    7.70
  -5   2   1  267.57    7.60
  -5   2   1  266.07    7.90
   4  -2  -1  238.38    6.70
   4  -2  -1  231.78    6.90
   4  -2  -1  244.38    6.70
   4  -2  -1  242.58    6.80
  -4   2   1  243.78    7.00
  -4   2   1  242.38    6.70
  -4   2   1  229.58    6.80
  -4   2   1  243.38    6.80
  -4   2   1  238.58    6.80
   3  -2  -1   95.19    2.80
   3  -2  -1   92.29    2.70
   3  -2  -1   93.59    2.70
  -3   2   1   92.39    2.70
  -3   2   1   91.29    2.70
  -3   2   1   93.79    2.80
  -3   2   1   94.09    2.90
   2  -2  -1  717.43   19.50
   2  -2  -1  692.93   19.50
   2  -2  -1  697.33   19.40
   2  -2  -1  704.33   19.40
  -2   2   1  687.13   19.50
  -2   2   1  714.73   19.50
  -2   2   1  725.23   19.60
   1  -2  -1  243.88    6.70
   1  -2  -1  254.17    6.70
  -1   2   1  234.88    6.70
  -1   2   1  241.68    6.80
  -1   2   1  228.08    6.70
   0  -2  -1 3083.79   90.89
   0  -2  -1 3154.28   90.89
   0  -2  -1 3388.36   90.29
   0   2   1 3424.16   91.19
   0   2   1 3377.16   91.29
  -1  -2  -1  233.18    6.70
  -1  -2  -1  226.58    6.70
   1   2   1  252.87    6.80
   1   2   1  232.48    6.70
   1   2   1  230.98    6.70
  -2  -2  -1  227.98    6.90
  -2  -2  -1  237.28    7.00
  -2  -2  -1  243.48    7.00
   2   2   1  238.48    6.90
   2   2   1  250.07    7.00
  -3  -2  -1   33.30    1.70
  -3  -2  -1   37.90    1.70
  -3  -2  -1   33.60    1.60
   3   2   1   37.60    1.60
   3   2   1   33.40    1.60
   3   2   1   38.50    1.60
  -4  -2  -1  183.08    5.40
  -4  -2  -1  170.28    5.40
  -4  -2  -1  166.78    5.30
   4   2   1  172.98    4.90
   4   2   1  168.78    5.30
  -5  -2  -1  170.88    5.40
  -5  -2  -1  167.48    5.40
  -5  -2  -1  160.98    5.30
   5   2   1  171.28    5.30
   5   2   1  162.98    4.70
  -6  -2  -1    1.20    1.10
  -6  -2  -1   -1.10    1.20
  -7  -2  -1   15.00    1.70
  -7  -2  -1   11.10    1.70
  -8  -2  -1   -0.80    1.60
  -8  -2  -1    0.40    1.60
 -10   3   1    0.60    1.30
 -10   3   1    2.00    1.70
  -9   3   1   -1.00    1.10
  -9   3   1   -0.60    1.40
  -8   3   1    3.20    1.00
  -8   3   1    4.00    0.80
  -8   3   1    2.80    1.30
  -7   3   1   80.69    3.30
  -7   3   1   80.89    2.90
  -7   3   1   79.89    2.80
  -7   3   1   79.39    3.00
   6  -3  -1   20.00    1.20
   6  -3  -1   20.50    1.00
  -6   3   1   16.60    1.30
  -6   3   1   17.40    1.30
  -6   3   1   21.90    1.30
  -6   3   1   21.70    1.30
   5  -3  -1   31.60    1.50
   5  -3  -1   33.20    1.20
  -5   3   1   33.90    1.50
  -5   3   1   30.70    1.40
  -5   3   1   30.00    1.60
  -5   3   1   31.80    1.40
   4  -3  -1    6.70    0.70
   4  -3  -1    8.50    0.50
   4  -3  -1    8.30    0.50
  -4   3   1    8.70    0.60
  -4   3   1    9.60    0.80
  -4   3   1    9.50    0.70
  -4   3   1    8.00    0.60
   3  -3  -1  478.75   13.10
   3  -3  -1  471.55   12.90
   3  -3  -1  462.55   13.00
   3  -3  -1  460.35   12.90
  -3   3   1  454.55   13.10
  -3   3   1  473.85   13.00
  -3   3   1  460.35   13.00
   2  -3  -1  422.96   11.80
   2  -3  -1  417.66   11.90
   2  -3  -1  431.56   11.80
  -2   3   1  416.96   11.80
  -2   3   1  417.96   11.90
  -2   3   1  436.66   11.80
   1  -3  -1   30.80    1.10
   1  -3  -1   31.70    1.20
  -1   3   1   31.70    1.20
  -1   3   1   31.00    1.20
  -1   3   1   30.00    1.20
  -1   3   1   30.20    1.00
   0  -3  -1  134.39    4.10
   0  -3  -1  136.99    4.10
   0  -3  -1  135.89    3.80
   0   3   1  137.89    4.10
   0   3   1  138.59    4.10
   0   3   1  136.29    4.00
  -1  -3  -1  205.98    5.80
  -1  -3  -1  197.98    5.80
  -1  -3  -1  207.28    5.60
   1   3   1  194.98    5.70
   1   3   1  192.58    5.80
   1   3   1  174.78    5.80
   1   3   1  201.68    5.80
  -2  -3  -1  454.95   14.10
  -2  -3  -1  515.15   14.20
   2   3   1  490.95   14.20
   2   3   1  519.35   14.20
   2   3   1  520.35   14.20
  -3  -3  -1  176.88    5.60
  -3  -3  -1  179.98    5.50
  -3  -3  -1  186.68    5.60
   3   3   1  187.48    5.50
   3   3   1  166.38    5.50
  -4  -3  -1   36.90    2.10
  -4  -3  -1   34.80    1.80
  -4  -3  -1   35.80    2.00
   4   3   1   35.50    1.30
   4   3   1   33.80    1.30
   4   3   1   34.70    1.90
  -5  -3  -1   26.20    1.80
  -5  -3  -1   27.90    1.90
  -5  -3  -1   27.00    2.00
   5   3   1   29.60    2.00
   5   3   1   25.20    1.10
   5   3   1   27.50    1.10
  -6  -3  -1    4.20    1.40
  -6  -3  -1    3.50    1.40
  -7  -3  -1    9.50    1.70
  -7  -3  -1    8.50    1.80
 -10   4   1    1.80    1.70
 -10   4   1    1.30    1.30
  -9   4   1    0.80    1.10
  -9   4   1   -2.80    1.40
  -9   4   1    1.10    1.10
  -8   4   1    3.40    1.00
  -8   4   1    3.00    0.90
  -8   4   1    0.40    1.30
  -8   4   1    2.10    1.00
  -7   4   1    2.40    0.90
  -7   4   1    2.60    0.80
  -7   4   1    3.70    0.90
  -7   4   1    3.80    1.10
  -6   4   1   34.00    1.70
  -6   4   1   37.70    2.00
  -6   4   1   35.50    1.60
  -6   4   1   37.60    1.80
   5  -4  -1  179.08    5.10
  -5   4   1  184.18    5.60
  -5   4   1  179.38    5.30
  -5   4   1  181.68    5.50
  -5   4   1  179.28    5.30
   4  -4  -1    6.70    0.50
   4  -4  -1    5.40    0.60
  -4   4   1    5.50    0.50
  -4   4   1    5.70    0.80
  -4   4   1    5.40    0.60
  -4   4   1    5.00    0.70
   3  -4  -1  518.65   14.70
   3  -4  -1  544.35   14.70
  -3   4   1  528.05   14.70
  -3   4   1  533.25   14.70
  -3   4   1  515.25   14.80
  -3   4   1  523.35   14.90
   2  -4  -1   27.90    1.10
   2  -4  -1   28.70    1.20
  -2   4   1   28.90    1.20
  -2   4   1   25.00    1.10
  -2   4   1   27.30    1.30
  -2   4   1   26.00    1.20
   1  -4  -1  651.93   18.30
  -1   4   1  651.43   18.40
  -1   4   1  670.13   18.40
  -1   4   1  640.84   18.20
  -1   4   1  674.93   18.40
   0  -4  -1  981.90   27.20
   0  -4  -1  983.80   27.30
   0  -4  -1  992.10   27.00
   0   4   1  957.30   27.20
   0   4   1  969.50   27.20
   0   4   1  991.40   27.30
  -1  -4  -1    1.30    0.40
  -1  -4  -1    0.30    0.60
  -1  -4  -1    0.50    0.60
   1   4   1    0.70    0.60
   1   4   1    2.20    0.70
   1   4   1    0.40    0.50
  -2  -4  -1  513.35   15.30
  -2  -4  -1  554.64   15.10
  -2  -4  -1  532.45   15.30
   2   4   1  548.75   15.40
   2   4   1  534.05   15.10
   2   4   1  547.55   15.40
  -3  -4  -1  113.59    4.00
  -3  -4  -1  116.09    3.70
  -3  -4  -1  113.99    3.90
   3   4   1  109.09    3.50
   3   4   1  115.79    3.90
  -4  -4  -1  198.28    6.10
  -4  -4  -1  195.88    6.30
  -4  -4  -1  192.28    6.20
   4   4   1  196.88    5.70
   4   4   1  200.88    6.30
  -5  -4  -1   16.50    1.50
  -5  -4  -1   16.90    1.70
  -5  -4  -1   21.60    1.80
   5   4   1   22.30    2.00
  -6  -4  -1   21.90    2.10
  -6  -4  -1   17.40    1.70
  -6  -4  -1   19.30    1.90
  -7  -4  -1    5.90    1.60
  -7  -4  -1    7.80    1.90
  -7  -4  -1    5.50    1.80
 -10   5   1    2.20    1.80
  -9   5   1   -0.20    1.10
  -9   5   1   -1.00    1.50
  -9   5   1    2.10    1.10
  -8   5   1   19.00    1.90
  -8   5   1   18.30    1.50
  -8   5   1   16.50    1.40
  -7   5   1    2.50    0.90
  -7   5   1    1.50    1.00
  -7   5   1    0.90    1.10
  -7   5   1    1.60    0.70
  -6   5   1   35.10    2.20
  -6   5   1   35.80    1.70
  -6   5   1   39.40    2.10
  -6   5   1   36.30    1.60
   5  -5  -1   65.59    2.10
  -5   5   1   64.69    2.30
  -5   5   1   65.69    2.30
  -5   5   1   68.59    2.70
  -5   5   1   68.49    2.60
   4  -5  -1   83.19    2.70
  -4   5   1   85.09    2.80
  -4   5   1   81.79    2.90
  -4   5   1   85.39    2.70
   3  -5  -1    2.80    0.60
  -3   5   1    1.80    0.50
  -3   5   1    2.00    0.50
  -3   5   1    1.80    0.70
  -3   5   1    2.10    0.60
   2  -5  -1    0.50    0.50
  -2   5   1    0.70    0.60
  -2   5   1    0.80    0.40
  -2   5   1    0.90    0.60
  -2   5   1   -0.20    0.50
  -1   5   1  196.08    6.10
  -1   5   1  205.18    5.80
  -1   5   1  204.78    6.10
  -1   5   1  212.38    6.10
   0  -5  -1   79.29    2.30
   0  -5  -1   75.89    2.80
   0   5   1   80.09    2.70
   0   5   1   77.49    2.80
   0   5   1   78.89    2.80
  -1  -5  -1  165.88    4.80
  -1  -5  -1  167.98    5.20
   1   5   1  165.38    5.20
   1   5   1  162.98    5.20
   1   5   1  166.98    5.00
  -2  -5  -1   41.50    2.20
  -2  -5  -1   46.80    1.80
   2   5   1   43.20    2.20
   2   5   1   44.70    1.90
   2   5   1   49.30    2.20
  -3  -5  -1    1.10    1.00
  -3  -5  -1    0.10    0.70
   3   5   1    0.10    1.00
   3   5   1   -0.10    0.60
  -4  -5  -1   43.30    2.20
  -4  -5  -1   43.40    2.70
   4   5   1   42.80    2.60
   4   5   1   41.90    1.80
  -5  -5  -1    2.00    1.10
  -5  -5  -1    0.30    1.40
  -6  -5  -1   18.30    2.10
  -6  -5  -1   19.10    1.90
  -9   6   1    2.60    1.40
  -9   6   1    6.20    1.70
  -9   6   1    3.80    1.20
  -8   6   1    2.10    1.20
  -8   6   1    3.20    1.50
  -8   6   1    1.60    1.00
  -7   6   1    5.50    1.30
  -7   6   1    2.80    1.20
  -7   6   1    4.50    0.90
  -7   6   1    3.20    0.80
  -6   6   1    4.60    0.80
  -6   6   1    5.00    1.10
  -6   6   1    2.80    1.10
  -6   6   1    4.90    0.80
   5  -6  -1    7.50    0.70
  -5   6   1    7.60    0.80
  -5   6   1    4.90    1.00
  -5   6   1    8.50    1.20
  -5   6   1    6.60    0.80
   4  -6  -1   60.69    2.20
  -4   6   1   58.59    2.20
  -4   6   1   62.69    2.60
  -4   6   1   59.39    2.20
  -4   6   1   59.19    2.30
   3  -6  -1  253.77    7.30
  -3   6   1  246.18    7.50
  -3   6   1  251.57    7.40
  -3   6   1  258.37    7.40
  -3   6   1  242.48    7.20
   2  -6  -1    4.40    0.70
  -2   6   1    4.20    0.80
  -2   6   1    4.50    0.90
  -2   6   1    4.10    0.70
  -2   6   1    4.50    0.50
  -1   6   1  104.99    3.60
  -1   6   1  104.99    3.60
  -1   6   1  104.49    3.10
  -1   6   1  106.29    3.60
   0  -6  -1    8.20    1.00
   0  -6  -1   11.80    0.70
   0   6   1    8.20    1.00
   0   6   1   11.70    1.10
   0   6   1   11.40    1.20
  -1  -6  -1  508.85   14.50
  -1  -6  -1  513.95   15.00
   1   6   1  531.65   15.00
   1   6   1  524.65   14.80
   1   6   1  514.35   15.00
  -2  -6  -1   24.30    1.40
  -2  -6  -1   19.40    1.50
   2   6   1   23.70    1.60
   2   6   1   25.20    1.80
  -3  -6  -1   51.79    2.80
  -3  -6  -1   52.59    2.30
   3   6   1   50.19    2.10
   3   6   1   49.30    2.80
  -4  -6  -1   18.40    1.50
  -4  -6  -1   15.70    1.80
  -9   7   1    3.10    1.60
  -9   7   1    3.50    1.60
  -9   7   1    2.40    1.20
  -8   7   1   -0.10    1.30
  -8   7   1   -0.40    1.40
  -8   7   1   -0.30    1.00
  -7   7   1   13.40    1.60
  -7   7   1   11.60    1.20
  -7   7   1    7.60    1.40
  -6   7   1   30.60    2.00
  -6   7   1   34.40    1.90
  -6   7   1   30.70    1.70
  -6   7   1   27.80    2.00
   5  -7  -1    0.70    0.70
  -5   7   1   -0.20    0.80
  -5   7   1    0.30    1.10
  -5   7   1   -0.20    0.70
   4  -7  -1   12.20    1.00
  -4   7   1   10.60    1.00
  -4   7   1   11.00    1.00
  -4   7   1   12.60    1.10
  -4   7   1   10.30    1.30
   3  -7  -1    0.20    0.70
  -3   7   1   -0.30    1.00
  -3   7   1    0.20    0.60
  -3   7   1    0.20    0.80
  -3   7   1    1.10    0.80
   2  -7  -1   69.19    2.60
  -2   7   1   68.89    2.90
  -2   7   1   68.19    2.20
  -2   7   1   67.39    2.70
  -2   7   1   68.89    2.80
   1  -7  -1  133.49    4.40
  -1   7   1  135.39    4.50
  -1   7   1  128.59    4.50
  -1   7   1  132.99    4.50
   0  -7  -1   49.50    1.60
   0  -7  -1   45.50    2.40
   0   7   1   49.99    2.40
   0   7   1   50.29    2.50
   0   7   1   53.89    3.50
  -1  -7  -1    2.70    1.10
  -1  -7  -1    1.70    0.50
   1   7   1    1.00    1.10
   1   7   1    1.60    0.90
  -2  -7  -1    1.90    1.90
   2   7   1    0.70    0.90
   2   7   1    0.90    1.30
   3   7   1   52.69    3.20
   3   7   1   49.60    2.30
  -8   8   1    6.40    1.70
  -8   8   1    3.80    1.20
  -8   8   1    5.90    1.70
  -7   8   1    1.50    1.50
  -7   8   1    1.20    1.10
  -7   8   1   -0.10    1.30
  -6   8   1    2.60    1.20
  -6   8   1   -0.30    1.30
  -6   8   1    2.10    1.00
  -5   8   1    8.40    1.50
  -4   8   1   61.49    3.10
  -4   8   1   65.09    2.80
  -3   8   1    2.90    1.20
  -3   8   1    2.90    1.10
  -2   8   1   85.19    3.50
  -2   8   1   89.89    3.50
  -1   8   1    2.90    1.20
  -1   8   1    0.30    1.00
   0   8   1   46.00    2.50
   0   8   1   41.10    2.60
   1   8   1   74.39    3.50
   1   8   1   74.59    3.20
   2   8   1    4.40    1.20
   2   8   1    4.70    1.60
  -8   9   1   -1.40    1.70
  -8   9   1    0.70    1.20
  -8   9   1    2.30    1.70
  -7   9   1    1.40    1.70
  -7   9   1    2.70    1.60
  -7   9   1    2.90    1.20
  -6   9   1    5.00    1.70
  -6   9   1    6.70    1.60
  -6   9   1    9.10    1.40
  -5   9   1   -0.90    1.10
  -5   9   1   -1.20    1.40
  -4   9   1    0.30    1.10
  -4   9   1    2.70    1.50
  -3   9   1    5.90    1.30
  -3   9   1    6.30    1.50
  -2   9   1   24.70    1.90
  -2   9   1   21.80    1.80
  -1   9   1    0.50    1.20
  -1   9   1    1.40    1.40
   0   9   1   13.20    1.80
   0   9   1   12.40    1.60
   1   9   1    0.70    1.20
   1   9   1    1.10    1.50
  -6  10   1    0.30    1.30
  -6  10   1    3.10    1.80
  -6  10   1   -0.20    1.60
  -5  10   1    4.20    1.80
  -5  10   1    4.80    1.40
  -4  10   1    1.70    1.40
  -4  10   1    0.30    1.50
  -3  10   1    3.30    1.50
  -3  10   1    3.80    1.60
  -2  10   1    2.80    1.50
  -2  10   1    1.40    1.50
  -1  10   1    5.60    1.50
  -1  10   1    7.50    1.70
   0  10  -2    1.40    1.30
   0  10  -2   -1.60    1.50
  -1  10  -2    1.90    1.30
  -1  10  -2   -1.40    1.50
  -2  10  -2    7.20    1.60
  -2  10  -2    4.40    1.50
  -3  10  -2   36.60    2.50
  -3  10  -2   37.40    2.80
  -4  10  -2    0.10    1.40
  -5  10  -2    1.70    1.50
  -5  10  -2    1.40    1.60
  -5  10  -2    1.60    1.50
  -6  10  -2   -2.60    1.60
  -6  10  -2    0.50    1.40
  -6  10  -2    0.40    1.50
   1   9  -2    9.20    1.80
   1   9  -2   11.30    1.40
   0   9  -2   24.20    2.00
   0   9  -2   25.00    1.80
  -1   9  -2    3.00    1.20
  -1   9  -2    2.90    1.40
  -2   9  -2   12.90    1.60
  -2   9  -2   16.10    1.60
   2  -9   2   15.10    1.10
  -3   9  -2   29.70    2.10
  -3   9  -2   31.60    2.10
  -4   9  -2   13.80    1.70
  -5   9  -2   14.10    1.60
  -5   9  -2   10.00    1.60
  -5   9  -2    9.90    1.50
  -6   9  -2    0.10    1.30
  -6   9  -2    1.40    1.40
  -6   9  -2   -0.90    1.40
  -7   9  -2    0.10    1.40
  -7   9  -2   -1.50    1.60
  -7   9  -2   -1.10    1.50
  -8   9  -2    0.00    1.70
  -8   9  -2   -0.60    1.70
  -8   9  -2    0.60    1.50
   2   8  -2    0.00    0.90
   1   8  -2   61.69    2.70
   1   8  -2   56.89    3.10
  -1  -8   2   61.39    2.60
   0   8  -2   62.29    2.70
   0   8  -2   57.09    2.90
   0  -8   2   55.89    2.40
   0  -8   2   56.89    3.30
  -1   8  -2   -0.40    1.10
  -1   8  -2    0.90    1.00
   1  -8   2   -0.10    1.20
   1  -8   2    0.40    0.70
  -2   8  -2   37.70    2.30
  -2   8  -2   40.00    2.30
   2  -8   2   33.10    1.80
   2  -8   2   41.00    3.20
  -3   8  -2    1.70    1.10
  -3   8  -2    1.90    1.10
  -4   8  -2    5.20    1.20
  -4   8  -2    5.50    1.20
  -5   8  -2    2.30    1.10
  -5   8  -2    2.80    1.30
  -5   8  -2    1.40    1.20
  -6   8  -2    0.90    1.20
  -6   8  -2    1.30    1.40
  -6   8  -2    1.10    1.20
  -7   8  -2    2.10    1.30
  -7   8  -2    4.60    1.40
  -7   8  -2    1.20    1.50
  -8   8  -2    2.10    1.60
  -8   8  -2    0.10    1.40
  -8   8  -2    2.30    1.40
  -4  -7   2   23.20    2.20
  -4  -7   2   20.80    1.80
  -3  -7   2   47.50    2.50
  -3  -7   2   49.20    3.00
   2   7  -2    2.00    0.80
   2   7  -2    2.50    1.20
  -2  -7   2    3.60    1.30
  -2  -7   2    3.20    1.00
   1   7  -2   46.10    2.20
   1   7  -2   46.70    2.60
  -1  -7   2   48.30    2.20
  -1  -7   2   48.40    2.60
   0   7  -2    1.90    0.90
   0   7  -2    1.50    0.70
   0   7  -2    2.10    1.00
   0   7  -2    0.70    1.00
   0  -7   2    2.10    0.80
   0  -7   2    1.40    1.00
  -1   7  -2  216.58    6.70
  -1   7  -2  208.68    6.80
  -1   7  -2  219.98    6.50
  -1   7  -2  216.08    6.80
   1  -7   2  225.08    6.50
   1  -7   2  224.88    6.80
  -2   7  -2   28.30    1.80
  -2   7  -2   27.20    1.80
  -2   7  -2   26.10    1.90
  -2   7  -2   26.00    1.50
   2  -7   2   24.80    1.50
   2  -7   2   26.40    1.80
  -3   7  -2    5.50    1.00
  -3   7  -2    5.20    0.90
  -3   7  -2    4.90    1.00
  -4   7  -2    1.10    0.90
  -4   7  -2    0.00    0.90
  -4   7  -2    0.80    0.80
  -4   7  -2   -0.30    0.90
   4  -7   2    0.50    0.80
  -5   7  -2   20.40    1.50
  -5   7  -2   20.50    1.60
  -5   7  -2   18.60    1.60
  -5   7  -2   17.70    1.40
   5  -7   2   18.80    1.50
  -6   7  -2   23.30    1.80
  -6   7  -2   27.80    2.10
  -6   7  -2   26.80    1.90
  -7   7  -2   -0.30    1.30
  -7   7  -2   -0.60    1.10
  -7   7  -2    1.60    1.20
  -8   7  -2   -1.10    1.30
  -8   7  -2    0.60    1.40
  -8   7  -2   -1.10    1.30
  -9   7  -2   -0.40    1.40
  -9   7  -2    0.00    1.50
  -9   7  -2    2.50    1.70
  -5  -6   2   -1.60    1.30
  -5  -6   2    2.80    1.50
  -4  -6   2   39.80    2.80
  -4  -6   2   44.70    2.60
   3   6  -2   26.00    1.40
   3   6  -2   25.70    1.90
  -3  -6   2   27.40    1.90
  -3  -6   2   27.00    2.00
   2   6  -2   44.00    1.90
   2   6  -2   50.89    2.40
  -2  -6   2   45.10    2.40
  -2  -6   2   43.60    2.10
   1   6  -2  124.79    4.20
   1   6  -2  123.29    3.90
   1   6  -2  121.59    4.20
  -1  -6   2  117.99    4.20
  -1  -6   2  122.09    4.00
   0   6  -2   11.20    1.00
   0   6  -2   12.50    1.20
   0   6  -2   10.30    1.10
   0   6  -2   12.00    0.90
   0  -6   2   12.30    1.00
   0  -6   2   13.00    1.20
  -1   6  -2   56.59    2.10
  -1   6  -2   56.39    2.40
  -1   6  -2   53.79    2.40
  -1   6  -2   58.49    2.30
   1  -6   2   57.89    2.10
   1  -6   2   60.29    2.40
  -2   6  -2    1.40    0.70
  -2   6  -2    1.90    0.80
  -2   6  -2    2.40    0.70
  -2   6  -2    1.90    0.80
   2  -6   2    1.80    0.70
   2  -6   2    1.40    0.70
  -3   6  -2  273.67    8.10
  -3   6  -2  274.77    8.10
  -3   6  -2  268.57    8.00
  -4   6  -2  165.48    5.20
  -4   6  -2  160.48    5.20
  -4   6  -2  158.78    5.10
  -4   6  -2  167.18    5.10
   4  -6   2  162.08    5.10
  -5   6  -2   26.30    1.80
  -5   6  -2   24.90    1.60
  -5   6  -2   25.40    1.60
  -5   6  -2   26.80    1.80
   5  -6   2   24.50    1.60
  -6   6  -2    4.10    0.90
  -6   6  -2    4.00    1.20
  -6   6  -2    4.90    1.20
  -6   6  -2    3.70    1.00
   6  -6   2    4.40    0.90
  -7   6  -2    3.70    1.20
  -7   6  -2    4.40    1.20
  -7   6  -2    4.10    1.20
  -8   6  -2    8.00    1.50
  -8   6  -2    9.10    1.50
  -8   6  -2    7.90    1.40
  -9   6  -2   -0.40    1.40
  -9   6  -2    1.70    1.60
  -9   6  -2   -1.00    1.30
  -6  -5   2    4.00    1.60
  -6  -5   2    7.00    1.60
  -5  -5   2    4.50    1.40
  -5  -5   2    5.50    1.40
   4   5  -2  111.79    3.50
   4   5  -2  121.39    4.20
  -4  -5   2  114.39    4.30
  -4  -5   2  110.69    4.10
   3   5  -2   21.40    1.10
   3   5  -2   19.80    1.50
  -3  -5   2   19.00    1.50
  -3  -5   2   25.30    1.60
  -3  -5   2   21.80    1.70
   2   5  -2  140.39    4.60
   2   5  -2  138.79    4.20
  -2  -5   2  133.49    4.60
  -2  -5   2  143.89    4.50
  -2  -5   2  137.59    4.50
   1   5  -2  119.29    3.70
   1   5  -2  121.29    3.90
   1   5  -2  119.39    4.00
   1   5  -2  119.39    3.80
   1   5  -2  125.19    4.00
  -1  -5   2  118.69    4.00
  -1  -5   2  118.49    3.90
  -1  -5   2  122.99    3.70
  -1  -5   2  125.89    4.00
   0   5  -2  479.35   13.90
   0   5  -2  495.95   13.80
   0   5  -2  497.05   13.90
   0   5  -2  483.35   13.80
   0  -5   2  489.95   13.80
   0  -5   2  495.15   13.90
   0  -5   2  489.35   13.80
   0  -5   2  475.75   13.90
  -1   5  -2  553.94   15.70
  -1   5  -2  537.45   15.70
  -1   5  -2  547.45   15.80
  -1   5  -2  616.04   15.80
   1  -5   2  557.74   15.80
   1  -5   2  550.14   15.70
   1  -5   2  550.04   15.80
  -2   5  -2   58.09    2.20
  -2   5  -2   56.29    2.20
  -2   5  -2   61.69    2.20
  -2   5  -2   57.19    2.10
   2  -5   2   60.19    2.10
   2  -5   2   60.59    2.20
  -3   5  -2   22.70    1.40
  -3   5  -2   23.00    1.40
  -3   5  -2   23.50    1.40
  -3   5  -2   24.10    1.40
  -3   5  -2   24.40    1.40
  -4   5  -2   36.40    1.70
  -4   5  -2   37.60    1.70
  -4   5  -2   33.60    1.80
   4  -5   2   41.30    1.80
  -5   5  -2  112.29    3.70
  -5   5  -2  107.99    3.70
  -5   5  -2  105.19    3.70
  -5   5  -2  105.39    3.60
   5  -5   2  109.89    3.60
  -6   5  -2   40.10    2.00
  -6   5  -2   45.40    2.20
  -6   5  -2   41.00    2.30
  -6   5  -2   44.80    2.20
   6  -5   2   41.60    1.90
  -7   5  -2    9.80    1.40
  -7   5  -2   13.00    1.50
  -7   5  -2   10.70    1.30
  -7   5  -2    7.80    1.30
  -8   5  -2    3.60    1.20
  -8   5  -2    4.40    1.40
  -8   5  -2    1.70    1.30
  -9   5  -2   -1.80    1.40
  -9   5  -2   -0.80    1.20
  -9   5  -2    0.50    1.40
  -7  -4   2   12.80    1.80
  -7  -4   2   11.00    1.80
  -7  -4   2    9.60    1.80
  -6  -4   2   36.60    2.50
  -6  -4   2   34.30    2.60
  -6  -4   2   34.80    2.40
  -5  -4   2   42.30    2.40
  -5  -4   2   37.10    2.50
  -5  -4   2   45.40    2.60
   4   4  -2   88.59    3.30
  -4  -4   2   91.99    3.40
  -4  -4   2   93.09    3.50
  -4  -4   2   89.49    3.40
   3   4  -2   10.00    1.00
   3   4  -2   10.00    0.70
  -3  -4   2   14.00    1.20
  -3  -4   2   11.90    1.10
  -3  -4   2   10.20    1.10
   2   4  -2  279.77    8.70
   2   4  -2  296.37    8.40
   2   4  -2  300.17    8.60
   2   4  -2  309.07    8.80
  -2  -4   2  296.57    8.70
  -2  -4   2  295.97    8.70
  -2  -4   2  307.87    8.80
   1   4  -2   88.59    2.90
   1   4  -2   91.59    2.90
   1   4  -2   87.99    3.10
   1   4  -2   90.49    3.10
   1   4  -2   95.09    3.00
  -1  -4   2   97.39    3.10
  -1  -4   2   98.49    3.10
  -1  -4   2   90.89    3.00
  -1  -4   2   92.69    2.90
   0   4  -2  243.28    6.90
   0   4  -2  236.68    7.00
   0   4  -2  228.28    7.00
   0   4  -2  240.58    6.90
   0  -4   2  249.28    7.00
   0  -4   2  248.48    7.00
   0  -4   2  229.18    7.00
   0  -4   2  240.28    6.90
  -1   4  -2  152.88    4.80
  -1   4  -2  155.78    4.80
  -1   4  -2  169.08    4.90
  -1   4  -2  165.48    4.90
   1  -4   2  177.78    4.90
   1  -4   2  163.48    4.80
   1  -4   2  152.28    4.90
   1  -4   2  162.88    4.80
  -2   4  -2  268.27    7.40
  -2   4  -2  249.78    7.40
  -2   4  -2  253.87    7.40
  -2   4  -2  245.08    7.40
   2  -4   2  247.98    7.40
   2  -4   2  253.97    7.40
   2  -4   2  266.97    7.40
   2  -4   2  257.27    7.40
  -3   4  -2    6.90    0.70
  -3   4  -2    7.60    0.80
  -3   4  -2    8.60    0.80
  -3   4  -2    9.50    0.80
   3  -4   2   10.60    0.70
  -4   4  -2  309.77    8.90
  -4   4  -2  303.47    8.90
  -4   4  -2  301.67    8.90
  -4   4  -2  316.87    8.90
   4  -4   2  297.27    8.80
  -5   4  -2  153.18    4.70
  -5   4  -2  154.38    4.80
  -5   4  -2  144.79    4.70
  -5   4  -2  147.49    4.70
   5  -4   2  146.59    4.60
  -6   4  -2   -0.80    0.80
  -6   4  -2    0.10    0.90
  -6   4  -2    0.60    0.90
  -6   4  -2   -0.40    0.80
   6  -4   2    0.10    0.60
  -7   4  -2    1.60    1.10
  -7   4  -2    2.30    1.00
  -7   4  -2    3.50    1.00
  -7   4  -2    2.90    1.10
   7  -4   2    3.20    1.20
  -8   4  -2   -0.70    1.00
  -8   4  -2    0.40    1.20
  -8   4  -2    0.80    1.20
  -9   4  -2    2.30    1.40
  -9   4  -2   -0.30    1.10
  -9   4  -2    1.00    1.50
  -8  -3   2    0.80    1.70
  -8  -3   2    2.90    1.60
  -8  -3   2    0.20    1.60
  -7  -3   2   17.10    1.90
  -7  -3   2   17.30    1.80
  -7  -3   2   19.30    2.00
  -6  -3   2    5.70    1.30
  -6  -3   2    6.10    1.40
  -6  -3   2    4.20    1.20
   5   3  -2   57.49    2.50
  -5  -3   2   61.99    2.80
  -5  -3   2   60.89    2.60
  -5  -3   2   59.39    2.80
  -5  -3   2   64.49    2.70
   4   3  -2   47.10    2.00
  -4  -3   2   47.40    2.10
  -4  -3   2   48.90    2.20
  -4  -3   2   43.50    2.20
  -4  -3   2   49.30    2.10
   3   3  -2  131.89    3.80
   3   3  -2  137.29    4.20
   3   3  -2  135.29    4.10
  -3  -3   2  138.09    4.30
  -3  -3   2  135.49    4.20
  -3  -3   2  130.69    4.30
  -3  -3   2  134.69    4.30
   2   3  -2  910.71   24.80
   2   3  -2  853.51   25.00
   2   3  -2  908.81   24.90
  -2  -3   2  880.91   25.10
  -2  -3   2  889.41   25.00
  -2  -3   2  946.61   25.10
   1   3  -2  533.15   14.60
   1   3  -2  519.85   14.80
   1   3  -2  520.85   14.70
   1   3  -2  527.15   14.70
   1   3  -2  528.15   14.80
  -1  -3   2  534.45   14.80
  -1  -3   2  529.45   14.80
  -1  -3   2  519.05   14.80
  -1  -3   2  520.85   14.60
   0   3  -2  831.82   22.10
   0   3  -2  788.32   22.00
   0   3  -2  792.22   22.00
   0  -3   2  806.12   22.10
   0  -3   2  792.72   22.00
   0  -3   2  805.82   22.00
   0  -3   2  733.93   22.00
  -1   3  -2  312.27    8.40
  -1   3  -2  291.77    8.40
  -1   3  -2  298.87    8.40
   1  -3   2  300.77    8.40
   1  -3   2  303.17    8.40
   1  -3   2  263.17    8.40
   1  -3   2  301.37    8.40
  -2   3  -2  365.06   10.20
  -2   3  -2  367.66   10.20
  -2   3  -2  363.16   10.20
  -2   3  -2  364.56   10.20
  -2   3  -2  357.36   10.20
   2  -3   2  353.06   10.20
   2  -3   2  358.46   10.20
   2  -3   2  350.06   10.10
   2  -3   2  365.56   10.20
  -3   3  -2  890.81   25.80
  -3   3  -2  878.11   25.80
  -3   3  -2  960.20   25.90
  -3   3  -2  934.41   25.90
  -3   3  -2 1005.00   25.90
   3  -3   2  944.41   25.80
   3  -3   2  899.51   25.80
  -4   3  -2  550.74   15.60
  -4   3  -2  559.24   15.60
  -4   3  -2  569.84   15.70
  -4   3  -2  562.64   15.70
   4  -3   2  540.85   15.60
   4  -3   2  546.85   15.60
  -5   3  -2  138.59    4.50
  -5   3  -2  140.59    4.50
  -5   3  -2  144.29    4.40
  -5   3  -2  143.49    4.50
   5  -3   2  141.19    4.40
  -6   3  -2    0.80    0.90
  -6   3  -2    0.20    0.90
  -6   3  -2    0.30    0.80
  -6   3  -2   -0.20    0.70
   6  -3   2    0.70    0.70
  -7   3  -2   10.80    1.30
  -7   3  -2    9.40    1.20
  -7   3  -2   12.00    1.40
  -7   3  -2   12.10    1.10
   7  -3   2   14.50    1.20
  -8   3  -2    2.60    1.30
  -8   3  -2    3.40    1.30
  -8   3  -2    4.50    1.00
  -9   3  -2   -0.50    1.40
  -9   3  -2    2.80    1.50
  -8  -2   2    1.60    1.50
  -8  -2   2   -1.30    1.30
  -8  -2   2   -0.80    1.60
  -7  -2   2   43.00    2.70
  -7  -2   2   40.00    2.70
  -7  -2   2   46.30    2.80
  -6  -2   2   12.30    1.30
  -6  -2   2   10.90    1.30
   5   2  -2  179.68    5.50
  -5  -2   2  180.08    5.60
  -5  -2   2  184.58    5.60
  -5  -2   2  177.68    5.70
   4   2  -2   20.50    1.20
  -4  -2   2   20.70    1.50
  -4  -2   2   20.00    1.40
  -4  -2   2   19.70    1.30
  -4  -2   2   18.60    1.40
   3   2  -2  593.24   17.80
   3   2  -2  658.73   17.80
  -3  -2   2  653.53   17.80
  -3  -2   2  642.24   17.90
  -3  -2   2  645.64   17.90
  -3  -2   2  629.74   17.90
   2   2  -2   28.00    1.20
   2   2  -2   28.00    1.10
   2   2  -2   26.60    0.90
   2   2  -2   27.20    1.20
  -2  -2   2   26.20    1.30
  -2  -2   2   24.90    0.90
  -2  -2   2   27.70    1.30
  -2  -2   2   27.70    1.20
  -2  -2   2   26.40    1.10
   1   2  -2  338.27    9.50
   1   2  -2  334.47    9.60
   1   2  -2  349.47    9.60
   1   2  -2  320.57    9.60
   1   2  -2  339.37    9.50
  -1  -2   2  340.27    9.60
  -1  -2   2  353.46    9.60
  -1  -2   2  345.37    9.50
  -1  -2   2  350.86    9.70
   0   2  -2 1906.01   52.49
   0   2  -2 1873.81   52.69
   0   2  -2 1855.21   52.39
   0  -2   2 1905.01   52.19
   0  -2   2 1854.41   52.49
   0  -2   2 1833.62   52.09
   0  -2   2 1981.50   52.79
  -1   2  -2  988.70   27.20
  -1   2  -2 1000.30   27.30
  -1   2  -2 1003.60   27.20
  -1   2  -2  975.60   27.30
  -1   2  -2  970.30   27.30
   1  -2   2  992.10   27.20
   1  -2   2  964.10   27.10
   1  -2   2  986.10   27.10
   1  -2   2  963.10   27.20
  -2   2  -2    6.50    0.60
  -2   2  -2    4.60    0.50
  -2   2  -2    6.30    0.50
  -2   2  -2    5.90    0.50
  -2   2  -2    5.30    0.50
   2  -2   2    5.70    0.50
   2  -2   2    5.90    0.60
   2  -2   2    7.00    0.60
   2  -2   2    6.60    0.50
   2  -2   2    5.00    0.50
  -3   2  -2    0.40    0.40
  -3   2  -2    0.90    0.40
  -3   2  -2    0.70    0.50
  -3   2  -2    1.30    0.50
  -3   2  -2    0.30    0.50
   3  -2   2    0.60    0.40
   3  -2   2    1.00    0.40
   3  -2   2    0.50    0.40
  -4   2  -2  342.97    9.90
  -4   2  -2  346.37    9.80
  -4   2  -2  352.86    9.90
  -4   2  -2  333.77    9.90
   4  -2   2  337.17    9.80
   4  -2   2  352.36   10.10
   4  -2   2  345.67    9.80
   4  -2   2  345.97    9.80
  -5   2  -2   16.20    1.20
  -5   2  -2   15.40    1.20
  -5   2  -2   14.20    1.10
  -5   2  -2   15.70    1.20
   5  -2   2   14.40    1.00
   5  -2   2   15.80    1.00
  -6   2  -2   11.90    1.20
  -6   2  -2   13.00    1.30
  -6   2  -2   14.30    1.00
  -6   2  -2   13.10    1.30
   6  -2   2   13.30    1.00
   6  -2   2   13.90    0.90
  -7   2  -2    1.40    1.10
  -7   2  -2    0.30    1.10
  -7   2  -2    0.70    1.00
  -7   2  -2    1.60    0.80
   7  -2   2    0.60    1.00
  -8   2  -2    6.20    1.00
  -8   2  -2    5.60    1.40
  -8   2  -2    6.20    1.50
  -9   2  -2    4.10    1.60
  -9   2  -2    4.00    1.60
  -9  -1   2    3.40    1.50
  -9  -1   2    0.70    1.70
  -8  -1   2   22.80    2.00
  -8  -1   2   21.00    1.90
  -7  -1   2    6.00    1.20
  -7  -1   2    6.60    1.30
   6   1  -2   16.20    1.20
  -6  -1   2   18.20    1.30
  -6  -1   2   16.00    1.30
  -6  -1   2   18.40    1.40
   5   1  -2   62.59    2.30
  -5  -1   2   62.29    2.50
  -5  -1   2   66.89    2.40
  -5  -1   2   65.89    2.50
   4   1  -2   20.70    1.20
   4   1  -2   22.70    1.20
  -4  -1   2   22.10    1.30
  -4  -1   2   22.50    1.20
  -4  -1   2   21.90    1.30
   3   1  -2  956.30   26.20
   3   1  -2  918.11   26.20
   3   1  -2  988.40   26.30
  -3  -1   2  958.50   26.20
  -3  -1   2  927.91   26.20
  -3  -1   2  931.21   26.30
   2   1  -2 1177.88   32.20
   2   1  -2 1156.28   32.00
   2   1  -2 1166.58   32.20
  -2  -1   2 1162.68   32.10
  -2  -1   2 1140.39   31.90
  -2  -1   2 1137.79   32.20
  -2  -1   2 1154.78   32.10
  -2  -1   2 1191.38   32.30
   1   1  -2    5.80    0.40
   1   1  -2    6.00    0.30
   1   1  -2    5.20    0.40
   1   1  -2    6.40    0.50
  -1  -1   2    5.70    0.40
  -1  -1   2    6.10    0.40
  -1  -1   2    6.10    0.50
  -1  -1   2    8.30    0.40
  -1  -1   2    6.70    0.50
   0   1  -2   21.00    0.80
   0   1  -2   25.80    0.90
   0   1  -2   23.80    0.80
   0   1  -2   23.60    0.70
   0   1  -2   22.80    0.80
   0  -1   2   22.80    0.80
   0  -1   2   22.80    0.90
   0  -1   2   24.70    0.90
   0  -1   2   23.40    0.80
  -1   1  -2  806.72   22.50
  -1   1  -2  838.52   22.50
  -1   1  -2  814.82   22.50
  -1   1  -2  792.72   22.60
  -1   1  -2  781.92   22.50
   1  -1   2  801.72   22.60
   1  -1   2  779.62   22.50
   1  -1   2  854.61   22.60
   1  -1   2  814.22   22.60
   1  -1   2  848.12   22.70
  -2   1  -2 8674.93  248.98
  -2   1  -2 9184.48  249.08
   2  -1   2 8956.60  248.58
   2  -1   2 9999.00  249.18
   2  -1   2 8804.32  248.78
   2  -1   2 8534.35  248.88
  -3   1  -2    2.70    0.50
  -3   1  -2    3.00    0.50
  -3   1  -2    3.20    0.60
   3  -1   2    2.60    0.40
   3  -1   2    2.10    0.50
   3  -1   2    3.00    0.50
   3  -1   2    3.60    0.50
  -4   1  -2   46.70    2.00
  -4   1  -2   50.99    2.00
  -4   1  -2   51.29    1.90
  -4   1  -2   51.99    1.80
   4  -1   2   48.60    1.70
   4  -1   2   50.29    1.90
  -5   1  -2   20.00    1.20
  -5   1  -2   22.00    1.50
  -5   1  -2   17.00    1.30
  -5   1  -2   18.70    1.30
   5  -1   2   19.10    1.10
  -6   1  -2   58.59    2.60
  -6   1  -2   54.89    2.60
  -6   1  -2   55.89    2.40
  -6   1  -2   52.99    2.10
   6  -1   2   56.09    2.00
   6  -1   2   54.49    2.30
  -7   1  -2   39.90    2.50
  -7   1  -2   40.70    2.40
  -8   1  -2    6.10    1.50
  -8   1  -2    7.30    1.50
  -9   1  -2    0.30    1.60
  -9   1  -2    0.90    1.60
  -9   0   2   -0.80    1.50
  -9   0   2    0.30    1.40
  -8   0   2    8.20    1.50
  -8   0   2    5.40    1.30
  -7   0   2    0.00    1.10
  -7   0   2    1.20    1.00
  -7   0   2    1.80    1.40
   6   0  -2  141.09    4.30
  -6   0   2  137.29    4.50
  -6   0   2  148.49    4.70
  -6   0   2  141.69    4.50
   5   0  -2   82.39    2.60
  -5   0   2   83.49    2.80
  -5   0   2   78.39    2.80
  -5   0   2   79.69    2.70
   4   0  -2   58.49    2.10
   4   0  -2   61.89    2.00
  -4   0   2   64.19    2.20
  -4   0   2   62.89    2.10
  -4   0   2   58.89    2.10
  -4   0   2   62.89    1.80
   3   0  -2  216.98    6.00
   3   0  -2  212.68    6.10
   3   0  -2  205.38    6.10
  -3   0   2  213.48    6.10
  -3   0   2  221.08    6.10
  -3   0   2  208.88    5.90
  -3   0   2  215.78    6.10
   2   0  -2   62.59    1.80
   2   0  -2   63.69    1.90
   2   0  -2   62.09    1.80
  -2   0   2   62.89    1.90
  -2   0   2   59.59    1.80
  -2   0   2   60.59    1.90
   1   0  -2 1148.49   31.60
   1   0  -2 1153.08   31.30
   1   0  -2 1170.28   31.20
  -1   0   2 1106.79   31.30
  -1   0   2 1092.39   31.20
  -1   0   2 1103.19   31.20
  -1   0   2 1134.19   31.30
   0   0  -2  112.59    3.10
   0   0  -2  113.59    3.10
   0   0  -2  108.69    3.20
   0   0   2  109.59    3.20
   0   0   2  106.49    3.10
   0   0   2  107.99    3.10
   0   0   2  109.89    3.10
  -1   0  -2  964.10   27.90
  -1   0  -2 1073.69   28.10
  -1   0  -2  993.40   28.00
  -1   0  -2  977.10   27.90
   1   0   2  993.40   28.00
   1   0   2 1001.50   27.90
   1   0   2 1023.30   28.10
   1   0   2 1062.69   28.10
   1   0   2  962.50   28.30
   1   0   2 1064.79   28.00
  -2   0  -2  134.29    4.00
  -2   0  -2  141.39    4.10
  -2   0  -2  137.99    4.10
  -2   0  -2  136.99    4.10
   2   0   2  131.49    4.00
   2   0   2  150.48    4.10
   2   0   2  139.79    4.10
   2   0   2  136.89    4.10
  -3   0  -2  103.29    3.30
  -3   0  -2  104.19    3.30
  -3   0  -2  109.49    3.40
   3   0   2  109.59    3.30
   3   0   2  103.19    3.30
   3   0   2  105.19    3.20
   3   0   2  108.69    3.30
  -4   0  -2  311.77    9.50
  -4   0  -2  330.97    9.50
  -4   0  -2  329.97    9.60
   4   0   2  323.97    9.30
   4   0   2  345.37    9.50
   4   0   2  333.07    9.50
  -5   0  -2   28.90    1.80
  -5   0  -2   27.00    1.50
  -5   0  -2   25.20    1.80
   5   0   2   27.20    1.20
   5   0   2   24.50    1.60
  -6   0  -2   14.20    1.40
  -6   0  -2   19.90    1.60
  -6   0  -2   14.20    1.20
   6   0   2   15.20    1.00
  -7   0  -2    0.60    1.20
  -7   0  -2    1.20    1.30
  -8   0  -2    7.00    1.60
  -8   0  -2    5.90    1.70
  -9   0  -2    3.20    1.70
  -9   0  -2    2.20    1.80
  -9   1   2    2.30    1.50
  -9   1   2    1.10    1.30
  -8   1   2   25.30    1.70
  -8   1   2   32.10    2.10
   7  -1  -2    4.70    0.70
  -7   1   2    4.90    0.50
  -7   1   2    6.70    0.90
  -7   1   2    6.90    1.20
  -7   1   2    7.00    1.00
   6  -1  -2   80.49    2.50
  -6   1   2   77.99    2.40
  -6   1   2   80.49    2.80
  -6   1   2   79.49    2.70
  -6   1   2   75.59    2.90
   5  -1  -2    5.30    0.50
  -5   1   2    6.60    0.70
  -5   1   2    4.10    0.70
  -5   1   2    4.80    0.60
  -5   1   2    4.80    0.50
   4  -1  -2  555.34   15.80
   4  -1  -2  567.44   15.80
   4  -1  -2  570.54   16.00
  -4   1   2  579.34   15.90
  -4   1   2  564.44   15.80
  -4   1   2  578.24   16.00
  -4   1   2  573.64   15.80
   3  -1  -2  595.74   16.50
   3  -1  -2  596.14   16.30
   3  -1  -2  599.64   16.30
  -3   1   2  599.34   16.40
  -3   1   2  582.44   16.30
  -3   1   2  581.24   16.50
  -3   1   2  587.24   16.40
  -2   1   2  215.38    6.10
  -1   1   2 1801.42   49.70
  -1   1   2 1811.12   50.19
  -1   1   2 1800.22   49.80
   0  -1  -2   60.19    1.70
   0  -1  -2   61.99    1.80
   0  -1  -2   57.49    1.80
   0   1   2   61.49    1.80
   0   1   2   60.79    1.70
   0   1   2   57.79    1.80
  -1  -1  -2 1468.05   42.30
  -1  -1  -2 1528.95   42.50
  -1  -1  -2 1649.93   42.60
   1   1   2 1528.35   42.60
   1   1   2 1472.75   42.30
   1   1   2 1550.94   42.40
  -2  -1  -2  267.87    8.10
  -2  -1  -2  277.57    8.20
  -2  -1  -2  276.57    8.10
   2   1   2  313.07    8.20
   2   1   2  294.87    8.20
   2   1   2  279.17    8.10
  -3  -1  -2  188.78    5.80
  -3  -1  -2  194.98    5.80
  -3  -1  -2  211.88    5.90
   3   1   2  189.68    5.60
   3   1   2  191.78    5.80
   3   1   2  190.28    5.80
   3   1   2  194.38    5.80
  -4  -1  -2  144.29    4.60
  -4  -1  -2  150.18    4.50
  -4  -1  -2  139.29    4.60
   4   1   2  141.19    4.20
   4   1   2  143.29    4.50
  -5  -1  -2   36.10    2.20
  -5  -1  -2   39.50    1.90
  -5  -1  -2   37.50    2.10
   5   1   2   37.20    1.40
   5   1   2   39.30    1.90
  -6  -1  -2   92.89    3.80
  -6  -1  -2   96.99    3.80
  -6  -1  -2   96.39    3.80
   6   1   2   89.19    2.80
   6   1   2   91.89    3.50
  -7  -1  -2    3.30    1.40
  -7  -1  -2    1.30    1.40
  -8  -1  -2    5.80    1.70
  -8  -1  -2    3.90    1.70
  -9   2   2    1.50    1.40
  -9   2   2    0.50    1.10
  -8   2   2    3.30    1.30
  -8   2   2    2.20    1.00
  -7   2   2    2.70    0.80
  -7   2   2    2.30    0.60
  -7   2   2    1.50    1.00
  -7   2   2    1.90    0.80
   6  -2  -2   64.09    2.00
  -6   2   2   63.99    2.60
  -6   2   2   61.39    2.30
  -6   2   2   62.09    2.20
  -6   2   2   62.49    2.30
   5  -2  -2   20.40    0.80
  -5   2   2   19.80    1.30
  -5   2   2   18.60    1.10
  -5   2   2   18.60    1.10
  -5   2   2   21.80    1.10
  -4   2   2  183.98    5.40
  -4   2   2  179.58    5.10
  -4   2   2  181.28    5.20
  -4   2   2  177.28    5.20
  -3   2   2   28.30    1.20
  -3   2   2   29.30    1.00
  -3   2   2   30.70    1.10
  -3   2   2   29.00    1.00
  -3   2   2   30.60    1.20
  -2   2   2 1324.17   35.80
  -2   2   2 1304.37   36.20
  -2   2   2 1260.77   35.80
   1  -2  -2  446.16   12.50
   1  -2  -2  438.86   12.50
  -1   2   2  478.05   12.50
  -1   2   2  445.66   12.50
   0  -2  -2   48.40    1.50
   0   2   2   43.20    1.60
   0   2   2   47.80    1.60
  -1  -2  -2 1139.79   30.90
  -1  -2  -2 1041.60   30.90
   1   2   2 1179.78   30.90
   1   2   2 1128.99   30.90
   1   2   2 1088.79   30.90
  -2  -2  -2   90.69    2.90
  -2  -2  -2   79.99    2.90
  -2  -2  -2   90.09    2.90
   2   2   2   94.39    2.90
   2   2   2   88.39    2.90
   2   2   2   87.29    2.90
  -3  -2  -2  608.44   17.40
  -3  -2  -2  602.74   17.40
  -3  -2  -2  619.34   17.40
   3   2   2  623.64   17.40
   3   2   2  631.54   17.40
  -4  -2  -2    3.80    0.90
  -4  -2  -2    3.00    0.90
  -4  -2  -2    2.70    0.80
   4   2   2    4.00    0.90
   4   2   2    3.40    0.50
  -5  -2  -2   19.10    1.50
  -5  -2  -2   18.00    1.60
  -5  -2  -2   18.10    1.40
   5   2   2   21.10    1.50
   5   2   2   17.10    1.00
  -6  -2  -2    8.70    1.50
  -6  -2  -2   11.90    1.50
  -7  -2  -2    7.00    1.70
  -7  -2  -2    6.10    1.60
  -8  -2  -2    4.30    1.80
  -8  -2  -2    2.30    1.70
 -10   3   2    0.10    1.70
 -10   3   2   -1.20    1.20
  -9   3   2   -0.10    1.40
  -9   3   2    1.10    1.00
  -8   3   2    3.80    1.00
  -8   3   2    4.70    1.00
  -8   3   2    5.80    1.40
  -8   3   2    5.70    0.90
  -7   3   2  120.09    3.70
  -7   3   2  115.89    4.10
  -7   3   2  113.79    3.80
  -7   3   2  114.09    3.80
  -6   3   2   33.80    1.50
  -6   3   2   32.50    1.50
  -6   3   2   35.80    1.90
  -6   3   2   36.30    1.60
  -5   3   2   40.90    1.60
  -5   3   2   44.30    1.70
  -5   3   2   40.70    1.60
  -5   3   2   45.70    1.90
  -4   3   2  125.99    4.00
  -4   3   2  127.99    3.70
  -4   3   2  128.09    3.70
  -4   3   2  130.59    3.90
  -3   3   2   81.49    2.60
  -3   3   2   80.29    2.40
  -3   3   2   83.49    2.40
   2  -3  -2  397.16   10.90
   2  -3  -2  379.46   10.90
  -2   3   2  388.06   11.10
  -2   3   2  401.96   10.90
  -2   3   2  388.96   10.90
   1  -3  -2 1432.46   39.20
   1  -3  -2 1451.45   39.20
  -1   3   2 1318.37   39.10
  -1   3   2 1467.65   39.60
   0  -3  -2  342.07    9.40
   0   3   2  323.47    9.40
   0   3   2  329.57    9.40
  -1  -3  -2  292.67    8.30
  -1  -3  -2  282.67    8.20
   1   3   2  299.67    8.30
   1   3   2  273.67    8.20
   1   3   2  282.57    8.30
  -2  -3  -2   95.29    3.10
  -2  -3  -2   91.09    3.10
   2   3   2   94.49    3.10
   2   3   2   90.59    3.10
  -3  -3  -2  251.57    7.50
  -3  -3  -2  233.28    7.50
  -3  -3  -2  246.98    7.50
   3   3   2  265.97    7.60
   3   3   2  257.87    7.50
  -4  -3  -2   29.90    1.80
  -4  -3  -2   28.10    2.00
  -4  -3  -2   21.30    1.60
   4   3   2   26.50    1.80
   4   3   2   27.40    1.30
  -5  -3  -2  109.09    4.20
  -5  -3  -2  119.29    4.30
   5   3   2  108.99    4.10
  -6  -3  -2   15.10    1.80
  -6  -3  -2   13.70    1.70
  -7  -3  -2    6.50    1.70
  -7  -3  -2    4.80    1.70
 -10   4   2    0.80    1.20
 -10   4   2    2.30    1.70
  -9   4   2   18.60    1.40
  -9   4   2   15.70    1.80
  -8   4   2    4.50    1.00
  -8   4   2    3.80    0.90
  -8   4   2    4.00    0.90
  -8   4   2    4.50    1.30
  -7   4   2    2.90    0.80
  -7   4   2    2.00    0.70
  -7   4   2    1.40    1.00
  -7   4   2    3.20    0.90
  -6   4   2    1.00    0.90
  -6   4   2    0.30    0.60
  -6   4   2    1.10    0.70
  -6   4   2    0.80    0.60
  -5   4   2  159.68    4.80
  -5   4   2  150.18    4.50
  -5   4   2  152.78    4.50
  -5   4   2  152.08    4.90
  -4   4   2  305.97    8.80
  -4   4   2  311.37    9.00
  -4   4   2  316.17    8.80
   3  -4  -2   18.70    0.80
  -3   4   2   19.10    0.90
  -3   4   2   18.50    1.20
  -3   4   2   18.40    0.90
   2  -4  -2  364.36   10.20
   2  -4  -2  372.96   10.20
  -2   4   2  361.26   10.20
  -2   4   2  357.06   10.10
  -2   4   2  351.66   10.30
  -2   4   2  374.16   10.40
   1  -4  -2  462.15   13.00
   1  -4  -2  439.86   13.00
  -1   4   2  468.65   13.00
  -1   4   2  468.85   13.00
  -1   4   2  476.15   13.10
   0  -4  -2 1201.88   33.40
   0  -4  -2 1206.18   33.50
   0   4   2 1215.68   33.50
   0   4   2 1202.68   33.50
   0   4   2 1199.08   33.40
  -1  -4  -2  162.68    4.60
  -1  -4  -2  161.98    4.90
  -1  -4  -2  154.08    4.90
   1   4   2  163.08    4.80
   1   4   2  163.08    4.90
   1   4   2  146.59    4.90
  -2  -4  -2  118.69    4.00
  -2  -4  -2  115.79    3.70
  -2  -4  -2  133.09    4.10
   2   4   2  119.49    4.00
  -3  -4  -2    1.30    0.90
  -3  -4  -2    1.30    0.90
   3   4   2    1.30    1.00
   3   4   2    1.60    0.60
   3   4   2    0.60    0.80
  -4  -4  -2   56.59    2.70
   4   4   2   52.09    2.00
   4   4   2   52.09    2.70
  -5  -4  -2   89.39    3.80
  -5  -4  -2   86.89    3.90
   5   4   2   81.99    3.80
  -6  -4  -2    1.30    1.60
  -6  -4  -2    2.10    1.60
  -7  -4  -2   14.50    1.90
  -7  -4  -2   12.50    2.10
  -7  -4  -2   14.80    2.10
  -9   5   2    1.10    1.00
  -9   5   2    0.90    1.50
  -9   5   2   -0.20    1.10
  -8   5   2    2.30    1.10
  -8   5   2    0.90    0.90
  -8   5   2    1.50    1.20
  -8   5   2    2.10    0.80
  -7   5   2   58.59    2.60
  -7   5   2   53.19    2.20
  -7   5   2   53.59    2.80
  -7   5   2   51.89    2.10
  -6   5   2    0.40    0.60
  -6   5   2   -0.60    0.60
  -6   5   2    0.20    0.90
  -6   5   2    0.00    0.90
  -5   5   2   18.70    1.10
  -5   5   2   13.70    1.20
  -5   5   2   19.40    1.30
  -5   5   2   20.50    1.20
   4  -5  -2    2.60    0.70
   4  -5  -2    1.70    0.40
  -4   5   2    2.00    0.80
  -4   5   2    1.00    0.50
  -4   5   2    1.40    0.50
   3  -5  -2  163.98    4.80
  -3   5   2  158.98    4.80
  -3   5   2  159.88    5.00
  -3   5   2  167.48    4.90
  -3   5   2  164.48    4.80
   2  -5  -2  328.27    9.10
  -2   5   2  304.37    9.20
  -2   5   2  319.27    9.10
  -2   5   2  324.77    9.10
  -2   5   2  313.97    8.90
   1  -5  -2    3.10    0.60
  -1   5   2    2.40    0.70
  -1   5   2    2.60    0.60
  -1   5   2    3.40    0.70
   0  -5  -2   97.59    3.30
   0   5   2   96.39    3.30
   0   5   2  100.29    3.40
   0   5   2   96.59    3.30
  -1  -5  -2   68.49    2.70
  -1  -5  -2   64.89    2.10
   1   5   2   67.39    2.50
   1   5   2   70.49    2.70
   1   5   2   67.69    2.60
  -2  -5  -2  109.69    3.90
  -2  -5  -2  109.49    3.40
   2   5   2  110.19    3.60
   2   5   2  105.89    3.90
   2   5   2  110.89    3.90
  -3  -5  -2  332.57    9.30
  -3  -5  -2  314.07    9.70
   3   5   2  312.97    9.20
   3   5   2  314.97    9.60
  -4  -5  -2   24.20    1.80
  -4  -5  -2   29.90    2.10
   4   5   2   25.30    1.50
   4   5   2   23.20    1.90
  -5  -5  -2   15.90    1.90
  -5  -5  -2   14.10    1.50
  -6  -5  -2    4.30    2.00
  -6  -5  -2    7.10    2.50
  -9   6   2    0.00    1.00
  -9   6   2    0.80    1.60
  -9   6   2    0.50    1.30
  -8   6   2    0.70    0.90
  -8   6   2    1.60    1.30
  -8   6   2   -0.40    1.20
  -7   6   2    1.70    0.80
  -7   6   2    0.50    0.70
  -7   6   2    0.90    1.20
  -7   6   2    0.40    1.10
  -6   6   2   25.00    1.70
  -6   6   2   24.50    1.50
  -6   6   2   22.50    1.40
  -6   6   2   27.20    1.80
  -5   6   2  109.79    3.50
  -5   6   2  112.49    3.90
  -5   6   2  106.79    3.50
   4  -6  -2    8.20    0.70
  -4   6   2    7.90    0.80
  -4   6   2    8.10    0.80
  -4   6   2    8.60    0.90
  -4   6   2    9.40    1.20
   3  -6  -2  208.18    5.90
  -3   6   2  201.28    6.20
  -3   6   2  189.68    5.90
  -3   6   2  199.38    6.00
  -3   6   2  196.08    5.80
   2  -6  -2    1.70    0.60
  -2   6   2    1.50    0.30
  -2   6   2    1.40    0.80
  -2   6   2    0.90    0.70
  -2   6   2    1.10    0.70
   1  -6  -2  220.68    7.30
  -1   6   2  264.87    7.50
  -1   6   2  260.77    7.50
  -1   6   2  252.57    7.40
   0  -6  -2   48.40    2.20
   0   6   2   49.99    2.20
   0   6   2   45.90    2.20
   0   6   2   49.00    2.30
  -1  -6  -2   12.70    0.70
  -1  -6  -2   10.00    1.10
   1   6   2   13.90    1.30
   1   6   2   13.70    1.40
   1   6   2   12.50    1.10
  -2  -6  -2  184.68    6.00
  -2  -6  -2  176.28    5.30
   2   6   2  179.38    5.60
   2   6   2  186.98    6.00
  -3  -6  -2   10.80    1.50
  -3  -6  -2   16.00    1.20
   3   6   2   13.90    1.70
   3   6   2   14.30    1.20
  -9   7   2   -1.20    1.50
  -9   7   2    2.20    1.10
  -9   7   2    1.00    1.50
  -8   7   2    6.10    1.50
  -8   7   2    4.40    1.10
  -8   7   2    6.80    1.70
  -7   7   2    2.20    1.40
  -7   7   2    2.80    0.90
  -7   7   2    2.90    1.40
  -7   7   2    4.00    0.90
  -6   7   2   -0.30    0.70
  -6   7   2    0.20    1.20
  -6   7   2    0.60    1.20
  -6   7   2   -0.30    0.80
  -5   7   2    6.40    0.90
  -5   7   2    6.30    0.90
  -5   7   2    6.80    1.30
   4  -7  -2   32.50    1.60
  -4   7   2   28.60    1.50
  -4   7   2   31.00    1.70
  -4   7   2   34.60    1.80
  -4   7   2   33.10    2.20
   3  -7  -2   89.39    3.20
  -3   7   2   93.99    3.30
  -3   7   2   96.89    3.60
  -3   7   2   92.09    2.90
  -3   7   2   93.19    3.30
   2  -7  -2    7.70    0.90
  -2   7   2    9.90    1.10
  -2   7   2    9.70    1.10
  -2   7   2    6.20    1.20
  -1   7   2   75.29    3.10
  -1   7   2   79.19    3.00
  -1   7   2   80.29    3.10
   0  -7  -2   32.80    2.00
   0   7   2   30.90    2.10
   0   7   2   32.10    2.20
   1   7   2   19.10    1.70
   1   7   2   15.50    1.40
   2   7   2   52.49    2.90
   2   7   2   51.69    2.50
   3   7   2    2.30    1.00
   3   7   2    0.00    1.50
  -8   8   2    1.90    1.60
  -8   8   2    4.70    1.60
  -8   8   2    1.40    1.10
  -7   8   2    0.60    1.50
  -7   8   2    0.30    1.40
  -7   8   2   -0.20    1.00
  -6   8   2    5.70    1.10
  -6   8   2    4.00    1.50
  -6   8   2    4.60    1.50
  -5   8   2    1.10    1.30
  -5   8   2    0.50    0.90
  -4   8   2    7.30    1.20
  -4   8   2    6.00    1.30
  -3   8   2    7.70    1.20
  -3   8   2    5.70    1.30
  -2   8   2   19.70    1.60
  -2   8   2   20.80    1.70
  -1   8   2   40.80    2.50
  -1   8   2   41.50    2.50
   0   8   2    1.30    1.10
   0   8   2    0.90    1.20
   1   8   2   69.19    3.10
   1   8   2   70.89    3.40
   2   8   2    5.00    1.20
   2   8   2    8.70    1.70
  -7   9   2    4.50    1.70
  -7   9   2    5.40    1.70
  -7   9   2    4.20    1.20
  -6   9   2   20.00    2.10
  -6   9   2   21.70    2.10
  -6   9   2   20.50    1.60
  -5   9   2    5.30    1.60
  -5   9   2    4.00    1.20
  -4   9   2    4.20    1.50
  -4   9   2    5.50    1.30
  -3   9   2    1.30    1.20
  -3   9   2   -0.20    1.40
  -2   9   2   39.40    2.70
  -2   9   2   39.00    2.70
  -1   9   2   25.10    2.10
  -1   9   2   24.70    1.90
   0   9   2   -0.20    1.40
   0   9   2    0.60    1.20
   1   9   2   15.00    2.00
   1   9   2   15.20    1.70
  -6  10   2    4.10    1.80
  -6  10   2    3.70    1.40
  -5  10   2    5.70    1.80
  -5  10   2    8.80    1.50
  -4  10   2   17.20    2.10
  -4  10   2   16.00    1.80
  -3  10   2    4.80    1.70
  -3  10   2    3.60    1.50
  -2  10   2    1.50    1.50
  -2  10   2    3.30    1.50
  -1  10   2    0.50    1.60
  -1  10   2    1.70    1.50
   0  10  -3    1.50    1.30
  -1  10  -3    4.60    1.50
  -1  10  -3    3.30    1.60
  -2  10  -3    2.20    1.50
  -2  10  -3    3.60    1.50
  -3  10  -3   24.00    2.10
  -3  10  -3   26.40    2.10
  -4  10  -3    2.40    1.40
  -4  10  -3    5.00    1.70
  -4  10  -3    4.00    1.60
  -5  10  -3    2.80    1.50
  -5  10  -3    3.20    1.70
  -5  10  -3    0.40    1.40
  -6  10  -3    1.20    1.60
  -6  10  -3    2.40    1.80
  -6  10  -3    0.90    1.50
   1   9  -3    1.30    1.20
   0   9  -3   36.70    2.50
   0   9  -3   35.40    2.40
  -1   9  -3   22.00    2.00
  -1   9  -3   26.30    1.90
   1  -9   3   29.30    1.90
  -2   9  -3    3.30    1.30
  -2   9  -3    2.30    1.30
   2  -9   3    3.80    1.00
  -3   9  -3   22.70    1.90
  -3   9  -3   24.90    2.00
  -4   9  -3    4.50    1.50
  -4   9  -3    3.10    1.30
  -4   9  -3    3.40    1.30
  -5   9  -3    7.70    1.50
  -5   9  -3    9.40    1.60
  -5   9  -3    8.20    1.60
  -6   9  -3   -1.20    1.30
  -6   9  -3   -1.10    1.50
  -6   9  -3    0.60    1.40
  -7   9  -3   -1.20    1.40
  -7   9  -3    1.20    1.60
  -7   9  -3    1.00    1.60
  -8   9  -3    1.50    1.80
  -8   9  -3    2.90    1.60
  -8   9  -3    1.00    1.60
   2   8  -3   40.10    2.10
  -2  -8   3   39.20    2.40
   1   8  -3   -1.20    1.30
   1   8  -3   -1.10    0.90
  -1  -8   3   -0.20    1.00
  -1  -8   3   -0.30    1.30
   0   8  -3   25.40    1.70
   0   8  -3   32.40    2.10
   0  -8   3   24.80    1.80
   0  -8   3   24.30    1.90
  -1   8  -3   -1.90    1.10
  -1   8  -3    0.00    1.00
   1  -8   3    1.30    0.80
   1  -8   3    0.90    1.20
  -2   8  -3  103.69    3.90
  -2   8  -3  102.89    3.80
   2  -8   3  103.89    3.60
   2  -8   3   95.79    3.80
  -3   8  -3   88.09    3.50
  -3   8  -3   84.79    3.40
   3  -8   3   83.49    3.20
  -4   8  -3    2.20    1.20
  -4   8  -3    1.20    1.10
  -4   8  -3   -0.10    1.00
  -5   8  -3   -0.40    1.20
  -5   8  -3   -0.20    1.00
  -5   8  -3    0.80    1.10
  -6   8  -3    7.20    1.50
  -6   8  -3    5.80    1.40
  -6   8  -3    5.00    1.40
  -7   8  -3   11.20    1.70
  -7   8  -3   14.60    1.70
  -7   8  -3   12.40    1.80
  -8   8  -3    2.30    1.50
  -8   8  -3    1.50    1.50
  -8   8  -3    4.40    1.70
  -4  -7   3    4.40    1.40
  -4  -7   3    3.40    1.60
  -3  -7   3   36.60    2.40
  -3  -7   3   38.70    2.70
   2   7  -3   19.70    1.30
   2   7  -3   16.00    1.60
  -2  -7   3   18.50    1.80
  -2  -7   3   18.00    1.50
   1   7  -3   28.90    2.20
   1   7  -3   32.20    1.80
  -1  -7   3   32.30    2.30
  -1  -7   3   30.50    1.90
   0   7  -3   49.10    2.50
   0   7  -3   48.20    2.50
   0   7  -3   47.50    2.20
   0  -7   3   50.19    2.30
   0  -7   3   50.49    2.50
  -1   7  -3    9.90    1.10
  -1   7  -3    9.90    1.20
  -1   7  -3    9.00    1.20
   1  -7   3   12.10    1.10
   1  -7   3   10.70    1.20
  -2   7  -3   33.30    1.90
  -2   7  -3   28.90    2.00
  -2   7  -3   30.10    1.90
   2  -7   3   31.60    1.70
   2  -7   3   30.60    1.90
  -3   7  -3   13.10    1.30
  -3   7  -3   11.70    1.20
   3  -7   3   10.90    1.20
   3  -7   3   10.70    1.10
  -4   7  -3    9.30    1.20
  -4   7  -3   11.60    1.30
  -4   7  -3   11.20    1.20
  -4   7  -3   11.20    1.20
   4  -7   3   12.40    1.20
  -5   7  -3    6.90    1.20
  -5   7  -3    7.20    1.30
  -5   7  -3    9.00    1.30
  -6   7  -3   -0.20    1.20
  -6   7  -3    1.50    1.10
  -6   7  -3    0.80    1.10
  -7   7  -3    2.00    1.40
  -7   7  -3    0.40    1.30
  -7   7  -3    2.70    1.30
  -8   7  -3    4.20    1.50
  -8   7  -3    2.30    1.40
  -8   7  -3    5.60    1.50
  -9   7  -3    0.90    1.50
  -9   7  -3   -0.40    1.60
  -9   7  -3    0.70    1.60
  -5  -6   3   25.00    2.10
  -5  -6   3   19.30    2.00
  -4  -6   3   15.50    1.60
  -4  -6   3   15.00    1.70
   3   6  -3   75.29    2.50
   3   6  -3   74.19    3.20
  -3  -6   3   75.19    3.30
  -3  -6   3   72.79    3.10
   2   6  -3    9.00    0.90
   2   6  -3    9.00    1.20
  -2  -6   3    9.80    1.10
  -2  -6   3    6.00    1.10
   1   6  -3  133.29    4.40
   1   6  -3  125.09    4.10
  -1  -6   3  125.69    4.40
  -1  -6   3  131.39    4.30
   0   6  -3  109.19    3.70
   0   6  -3  101.49    3.40
   0   6  -3  100.49    3.60
   0  -6   3  103.29    3.50
   0  -6   3  100.19    3.60
  -1   6  -3    9.70    1.00
  -1   6  -3    8.80    0.90
  -1   6  -3    8.50    1.00
  -1   6  -3    6.90    1.00
   1  -6   3    8.40    1.00
   1  -6   3   10.10    1.00
  -2   6  -3   17.60    1.20
  -2   6  -3   15.40    1.20
  -2   6  -3   17.20    1.30
   2  -6   3   15.80    1.20
   2  -6   3   17.20    1.30
  -3   6  -3    8.80    1.10
  -3   6  -3    9.90    1.00
  -3   6  -3    7.40    1.00
  -3   6  -3    7.10    1.00
   3  -6   3    4.90    0.90
   3  -6   3    7.50    0.90
  -4   6  -3   37.00    1.90
  -4   6  -3   33.10    1.80
  -4   6  -3   30.80    1.90
  -4   6  -3   34.10    1.90
   4  -6   3   28.20    1.60
  -5   6  -3    7.90    1.20
  -5   6  -3   10.90    1.20
  -5   6  -3    5.60    1.00
  -5   6  -3    7.20    1.00
   5  -6   3    8.50    1.00
  -6   6  -3   88.79    3.30
  -6   6  -3   85.29    3.40
  -6   6  -3   85.09    3.40
  -6   6  -3   90.49    3.40
   6  -6   3   69.79    4.10
  -7   6  -3    0.50    1.30
  -7   6  -3    2.80    1.20
  -7   6  -3    3.00    1.30
  -8   6  -3    1.00    1.30
  -8   6  -3   -1.30    1.20
  -8   6  -3   -1.40    1.30
  -9   6  -3    0.60    1.50
  -9   6  -3    1.50    1.60
  -9   6  -3    1.60    1.60
  -6  -5   3   12.20    1.80
  -6  -5   3   11.70    1.80
  -5  -5   3   20.00    1.80
  -5  -5   3   16.80    1.70
   4   5  -3   35.40    2.80
  -4  -5   3   34.80    2.30
  -4  -5   3   34.70    2.40
   3   5  -3  126.89    4.30
   3   5  -3  129.99    3.80
  -3  -5   3  110.99    4.30
  -3  -5   3  131.09    4.30
  -3  -5   3  131.59    4.30
   2   5  -3    4.20    0.80
   2   5  -3    2.90    0.80
   2   5  -3    4.70    0.60
  -2  -5   3    2.00    0.90
  -2  -5   3    5.10    0.90
  -2  -5   3    3.20    0.90
   1   5  -3  218.08    6.40
   1   5  -3  208.78    6.30
   1   5  -3  205.88    6.10
   1   5  -3  198.08    6.30
   1   5  -3  207.28    6.00
  -1  -5   3  203.38    6.20
  -1  -5   3  208.58    6.30
  -1  -5   3  200.48    6.00
  -1  -5   3  203.68    6.30
   0   5  -3   51.69    2.10
   0   5  -3   50.49    1.90
   0   5  -3   50.29    1.90
   0   5  -3   47.70    2.00
   0  -5   3   46.40    1.90
   0  -5   3   49.70    2.00
   0  -5   3   42.80    2.00
   0  -5   3   49.50    2.00
  -1   5  -3  175.58    5.40
  -1   5  -3  177.48    5.30
  -1   5  -3  174.98    5.30
  -1   5  -3  169.48    5.30
   1  -5   3  180.78    5.40
   1  -5   3  172.68    5.30
   1  -5   3  169.98    5.30
  -2   5  -3  229.18    6.90
  -2   5  -3  233.88    6.90
  -2   5  -3  243.68    6.90
  -2   5  -3  230.38    6.90
   2  -5   3  234.88    6.90
   2  -5   3  233.38    7.00
   2  -5   3  228.78    6.90
  -3   5  -3  155.18    4.80
  -3   5  -3  151.68    4.70
  -3   5  -3  150.58    4.80
  -3   5  -3  154.68    4.80
   3  -5   3  157.38    4.80
   3  -5   3  155.08    4.80
  -4   5  -3  134.79    4.20
  -4   5  -3  128.59    4.20
  -4   5  -3  126.49    4.20
  -4   5  -3  128.99    4.20
  -5   5  -3   26.90    1.70
  -5   5  -3   28.80    1.80
  -5   5  -3   29.80    1.70
  -5   5  -3   30.20    1.80
   5  -5   3   27.30    1.70
  -6   5  -3   -0.20    0.90
  -6   5  -3   -0.20    1.00
  -6   5  -3    0.50    1.00
  -6   5  -3    0.60    1.00
   6  -5   3    0.90    0.80
  -7   5  -3    0.30    1.20
  -7   5  -3    0.60    1.10
  -7   5  -3   -1.60    1.10
  -8   5  -3    0.00    1.30
  -8   5  -3    1.80    1.30
  -8   5  -3    1.40    1.20
  -9   5  -3    0.60    1.50
  -9   5  -3    0.90    1.50
  -9   5  -3   -1.10    1.30
  -7  -4   3    1.50    1.50
  -7  -4   3    1.30    1.60
  -7  -4   3    3.80    1.50
  -6  -4   3   93.09    3.90
  -6  -4   3   87.39    3.90
  -6  -4   3   92.49    3.70
  -5  -4   3    2.80    1.20
  -5  -4   3    1.00    1.10
   4   4  -3   38.90    2.10
  -4  -4   3   36.60    2.20
  -4  -4   3   39.00    2.20
  -4  -4   3   39.70    2.10
   3   4  -3    3.10    0.40
   3   4  -3    2.30    0.70
   3   4  -3    2.50    0.80
  -3  -4   3    3.10    0.80
  -3  -4   3    2.80    0.80
  -3  -4   3    2.80    0.90
   2   4  -3  397.66   10.90
   2   4  -3  392.96   11.00
   2   4  -3  368.96   11.10
  -2  -4   3  393.36   11.20
  -2  -4   3  391.06   10.90
  -2  -4   3  382.66   11.20
  -2  -4   3  380.96   11.10
   1   4  -3  440.56   12.60
   1   4  -3  437.66   12.40
   1   4  -3  449.66   12.60
   1   4  -3  431.46   12.50
   1   4  -3  452.35   12.60
  -1  -4   3  438.46   12.60
  -1  -4   3  459.15   12.60
  -1  -4   3  438.96   12.60
  -1  -4   3  440.36   12.40
   0   4  -3  665.13   18.30
   0   4  -3  660.23   18.30
   0   4  -3  645.34   18.30
   0   4  -3  649.34   18.20
   0  -4   3  646.64   18.30
   0  -4   3  646.64   18.30
   0  -4   3  661.03   18.30
   0  -4   3  645.74   18.20
  -1   4  -3  228.28    6.60
  -1   4  -3  224.68    6.60
  -1   4  -3  226.68    6.70
  -1   4  -3  221.88    6.70
   1  -4   3  227.38    6.60
   1  -4   3  224.18    6.70
   1  -4   3  235.08    6.70
  -2   4  -3    1.10    0.60
  -2   4  -3    0.50    0.50
  -2   4  -3    0.90    0.60
  -2   4  -3    1.20    0.60
  -2   4  -3    0.40    0.60
   2  -4   3    0.80    0.50
   2  -4   3    0.40    0.50
   2  -4   3    0.10    0.50
   2  -4   3    0.70    0.60
  -3   4  -3  343.27    9.70
  -3   4  -3  341.27    9.70
  -3   4  -3  338.17    9.70
  -3   4  -3  329.97    9.70
  -3   4  -3  338.37    9.60
   3  -4   3  332.37    9.60
   3  -4   3  330.47    9.70
   3  -4   3  341.17    9.70
  -4   4  -3  251.97    7.40
  -4   4  -3  258.37    7.50
  -4   4  -3  249.68    7.50
  -4   4  -3  249.68    7.40
  -5   4  -3    3.20    0.80
  -5   4  -3    3.90    0.80
  -5   4  -3    4.00    0.90
  -5   4  -3    4.70    0.80
   5  -4   3    3.70    0.80
  -6   4  -3    2.40    0.90
  -6   4  -3    2.30    0.90
  -6   4  -3    2.10    1.00
  -6   4  -3    1.30    0.90
   6  -4   3    1.70    0.80
  -7   4  -3   -0.10    1.00
  -7   4  -3    0.20    1.10
  -7   4  -3    0.70    0.90
  -8   4  -3    3.90    1.40
  -8   4  -3    4.30    1.20
  -8   4  -3    2.90    1.30
  -9   4  -3    4.40    1.30
  -9   4  -3    1.50    1.50
  -9   4  -3    0.20    1.40
  -8  -3   3    7.00    1.70
  -8  -3   3    7.40    1.90
  -7  -3   3   11.50    1.60
  -7  -3   3   13.20    1.70
  -7  -3   3   10.10    1.80
  -6  -3   3    4.10    1.20
  -6  -3   3    3.20    1.20
  -6  -3   3    2.80    1.30
   5   3  -3    5.10    0.90
  -5  -3   3    5.00    1.20
  -5  -3   3    5.10    1.10
  -5  -3   3    9.10    1.10
  -5  -3   3    8.50    1.10
   4   3  -3  325.67    9.40
  -4  -3   3  327.47    9.70
  -4  -3   3  336.17    9.50
  -4  -3   3  329.97    9.70
  -4  -3   3  318.57    9.60
   3   3  -3  154.18    4.60
   3   3  -3  154.98    4.30
   3   3  -3  150.68    4.70
  -3  -3   3  158.08    4.60
  -3  -3   3  151.58    4.90
  -3  -3   3  149.29    4.80
  -3  -3   3  156.58    4.80
   2   3  -3  276.57    8.10
   2   3  -3  283.07    7.90
   2   3  -3  272.97    7.80
   2   3  -3  279.97    8.00
  -2  -3   3  277.77    8.10
  -2  -3   3  277.07    8.10
  -2  -3   3  274.77    8.00
  -2  -3   3  276.27    7.80
   1   3  -3  161.68    5.00
   1   3  -3  164.58    5.00
   1   3  -3  165.18    4.80
   1   3  -3  170.38    4.80
   1   3  -3  157.48    5.00
  -1  -3   3  164.78    4.80
  -1  -3   3  165.68    5.00
  -1  -3   3  175.08    5.00
  -1  -3   3  183.88    5.00
   0   3  -3  920.41   26.00
   0   3  -3  927.41   25.90
   0   3  -3  941.21   26.00
   0   3  -3  941.71   25.90
   0  -3   3  928.31   26.00
   0  -3   3  909.71   25.90
   0  -3   3  918.51   25.90
   0  -3   3  987.20   25.90
  -1   3  -3 1699.23   46.90
  -1   3  -3 1771.32   47.40
  -1   3  -3 1780.12   47.30
  -1   3  -3 1839.62   47.20
   1  -3   3 1704.33   47.70
   1  -3   3 1632.84   46.90
   1  -3   3 1734.13   46.80
   1  -3   3 1431.86   46.80
  -2   3  -3   44.40    1.70
  -2   3  -3   44.60    1.70
  -2   3  -3   42.40    1.50
  -2   3  -3   43.20    1.70
   2  -3   3   44.00    1.70
   2  -3   3   42.10    1.60
   2  -3   3   41.20    1.60
   2  -3   3   45.10    1.70
  -3   3  -3  314.57    9.30
  -3   3  -3  298.37    9.30
  -3   3  -3  331.27    9.30
  -3   3  -3  323.57    9.30
   3  -3   3  338.57    9.30
   3  -3   3  327.27    9.30
   3  -3   3  338.47    9.30
   3  -3   3  322.27    9.30
  -4   3  -3  742.93   21.20
  -4   3  -3  765.22   21.20
  -4   3  -3  761.62   21.10
  -4   3  -3  758.32   21.20
   4  -3   3  751.22   21.10
  -5   3  -3   88.79    3.00
  -5   3  -3   91.79    3.20
  -5   3  -3   85.39    3.10
  -5   3  -3   84.69    3.10
   5  -3   3   85.49    3.00
  -6   3  -3   93.69    3.70
  -6   3  -3   97.09    3.60
  -6   3  -3  105.59    3.50
  -6   3  -3  100.99    3.60
   6  -3   3  100.59    3.40
  -7   3  -3    2.30    0.90
  -7   3  -3    1.40    1.10
  -7   3  -3   -1.10    1.10
  -8   3  -3    1.30    1.30
  -8   3  -3    0.50    1.00
  -8   3  -3    0.00    1.40
  -9   3  -3    3.60    1.60
  -9   3  -3    3.20    1.70
  -8  -2   3   -0.30    1.40
  -8  -2   3    0.10    1.70
  -8  -2   3    0.10    1.40
  -7  -2   3   35.60    2.50
  -7  -2   3   32.80    2.40
  -7  -2   3   35.70    2.40
  -6  -2   3   27.10    2.00
  -6  -2   3   29.20    2.00
   5   2  -3   41.20    1.80
  -5  -2   3   40.40    2.30
  -5  -2   3   42.80    2.00
  -5  -2   3   44.60    2.00
  -5  -2   3   42.30    2.10
   4   2  -3  190.88    5.60
   4   2  -3  190.18    5.70
  -4  -2   3  196.98    5.80
  -4  -2   3  188.68    6.00
  -4  -2   3  192.98    5.80
  -4  -2   3  191.18    5.70
   3   2  -3    4.90    0.60
   3   2  -3    6.50    0.60
  -3  -2   3    6.40    0.60
  -3  -2   3    4.90    0.80
  -3  -2   3    5.10    0.70
  -3  -2   3    6.30    0.70
   2   2  -3  249.68    7.50
   2   2  -3  263.17    7.30
   2   2  -3  258.67    7.30
  -2  -2   3  274.77    7.50
  -2  -2   3  264.27    7.40
  -2  -2   3  244.58    7.50
  -2  -2   3  263.27    7.30
  -2  -2   3  271.27    7.60
   1   2  -3  180.28    5.30
   1   2  -3  176.18    5.20
   1   2  -3  178.58    5.10
   1   2  -3  182.58    5.10
   1   2  -3  190.48    5.30
  -1  -2   3  180.18    5.10
  -1  -2   3  168.58    5.20
  -1  -2   3  185.28    5.30
  -1  -2   3  178.58    5.20
   0   2  -3  688.33   18.60
   0   2  -3  659.73   18.70
   0   2  -3  652.83   18.60
   0  -2   3  657.43   18.60
   0  -2   3  708.33   18.70
   0  -2   3  677.23   18.70
   0  -2   3  649.24   18.60
  -1   2  -3  377.06   10.20
  -1   2  -3  362.76   10.20
  -1   2  -3  361.46   10.30
  -1   2  -3  369.06   10.30
  -1   2  -3  374.26   10.30
   1  -2   3  357.26   10.20
   1  -2   3  372.96   10.30
   1  -2   3  344.07   10.30
   1  -2   3  362.86   10.20
   1  -2   3  366.26   10.20
  -2   2  -3  111.09    3.60
  -2   2  -3  117.59    3.50
  -2   2  -3  117.89    3.50
  -2   2  -3  115.69    3.60
  -2   2  -3  118.29    3.60
   2  -2   3  120.39    3.60
   2  -2   3  119.69    3.50
   2  -2   3  117.39    3.60
   2  -2   3  118.99    3.50
   2  -2   3  116.59    3.50
  -3   2  -3  108.99    3.60
  -3   2  -3  112.39    3.50
  -3   2  -3  115.09    3.60
  -3   2  -3  118.79    3.60
  -3   2  -3  116.09    3.60
   3  -2   3  116.89    3.60
   3  -2   3  118.49    3.60
   3  -2   3  116.39    3.50
   3  -2   3  115.09    3.50
  -4   2  -3  667.03   18.70
  -4   2  -3  672.03   18.70
  -4   2  -3  660.13   18.80
  -4   2  -3  647.64   18.80
   4  -2   3  670.23   18.70
   4  -2   3  662.73   18.60
   4  -2   3  688.03   18.70
  -5   2  -3   41.90    2.10
  -5   2  -3   46.20    1.90
  -5   2  -3   43.40    2.10
  -5   2  -3   43.20    2.10
   5  -2   3   45.70    1.80
  -6   2  -3   -0.80    1.00
  -6   2  -3   -0.80    0.90
  -6   2  -3   -0.60    0.90
  -6   2  -3    1.00    0.70
   6  -2   3   -0.10    0.70
  -7   2  -3   33.00    2.40
  -7   2  -3   35.70    1.90
  -7   2  -3   37.10    2.50
  -8   2  -3   12.60    1.70
  -8   2  -3   15.30    1.30
  -8   2  -3   13.50    1.70
  -9   2  -3    0.80    1.60
  -9   2  -3    1.20    1.50
  -9  -1   3   -2.00    1.60
  -9  -1   3    1.40    1.80
  -8  -1   3    0.90    1.40
  -8  -1   3    1.70    1.60
  -8  -1   3    1.80    1.20
  -7  -1   3   19.30    1.60
  -7  -1   3   18.80    1.50
   6   1  -3    4.30    0.80
  -6  -1   3    5.60    1.00
  -6  -1   3    3.90    0.90
  -6  -1   3    2.80    1.00
   5   1  -3  264.17    7.40
  -5  -1   3  257.17    7.50
  -5  -1   3  249.08    7.50
  -5  -1   3  249.88    7.50
   4   1  -3  205.78    6.00
   4   1  -3  208.48    6.00
  -4  -1   3  209.58    6.00
  -4  -1   3  204.58    6.10
  -4  -1   3  200.48    6.00
   3   1  -3  270.47    7.60
   3   1  -3  268.07    7.60
   3   1  -3  271.27    7.70
  -3  -1   3  263.27    7.40
  -3  -1   3  266.27    7.60
  -3  -1   3  262.57    7.70
  -3  -1   3  276.77    7.70
  -3  -1   3  271.67    7.90
   2   1  -3  535.25   15.40
   2   1  -3  537.75   15.40
   2   1  -3  567.24   15.30
  -2  -1   3  557.34   15.30
  -2  -1   3  542.95   15.50
  -2  -1   3  588.44   15.40
  -2  -1   3  538.75   15.40
  -2  -1   3  560.34   15.30
   1   1  -3  181.78    5.40
   1   1  -3  186.28    5.40
   1   1  -3  186.88    5.50
  -1  -1   3  204.98    5.40
  -1  -1   3  182.28    5.40
  -1  -1   3  187.28    5.50
  -1  -1   3  197.88    5.40
   0   1  -3  967.50   27.10
   0   1  -3  975.30   27.10
   0   1  -3  945.71   26.80
   0   1  -3  939.61   26.80
   0   1  -3  972.00   26.80
   0  -1   3  962.40   26.90
   0  -1   3  966.60   27.10
   0  -1   3 1048.10   27.20
   0  -1   3  959.80   26.90
   0  -1   3  968.80   26.80
  -1   1  -3  141.69    4.10
  -1   1  -3  141.39    4.20
  -1   1  -3  150.98    4.30
  -1   1  -3  144.29    4.30
  -1   1  -3  145.89    4.20
   1  -1   3  143.79    4.20
   1  -1   3  143.99    4.30
   1  -1   3  146.99    4.10
   1  -1   3  144.99    4.20
  -2   1  -3  834.72   23.70
  -2   1  -3  873.71   23.70
  -2   1  -3  877.81   23.70
  -2   1  -3  855.61   23.70
  -2   1  -3  789.72   23.70
   2  -1   3  862.51   23.70
   2  -1   3  872.21   23.70
   2  -1   3  841.32   23.70
   2  -1   3  883.91   23.70
   2  -1   3  847.52   23.70
  -3   1  -3  205.98    5.90
  -3   1  -3  204.48    6.00
  -3   1  -3  210.78    6.10
  -3   1  -3  200.18    6.00
  -3   1  -3  197.68    6.10
   3  -1   3  205.38    6.00
   3  -1   3  207.88    6.00
   3  -1   3  201.38    5.90
   3  -1   3  206.78    6.00
  -4   1  -3  137.29    4.40
  -4   1  -3  136.69    4.50
  -4   1  -3  140.79    4.30
  -4   1  -3  141.99    4.40
   4  -1   3  149.29    4.40
   4  -1   3  146.29    4.40
   4  -1   3  137.79    4.20
  -5   1  -3  113.99    3.90
  -5   1  -3  118.29    3.90
  -5   1  -3  126.59    4.00
  -5   1  -3  113.59    3.70
   5  -1   3  110.89    3.60
   5  -1   3  116.49    3.80
  -6   1  -3    0.60    1.00
  -6   1  -3    0.80    0.70
  -6   1  -3   -0.80    1.00
  -6   1  -3   -0.40    0.80
   6  -1   3   -0.10    0.40
   6  -1   3   -0.10    0.60
  -7   1  -3   17.10    1.70
  -7   1  -3   16.80    1.70
  -8   1  -3    0.50    1.40
  -8   1  -3    0.20    1.40
  -9   1  -3    3.40    1.80
  -9   1  -3   -1.90    1.70
  -9   0   3   10.50    1.80
  -9   0   3   13.10    1.60
  -8   0   3    2.80    1.10
  -8   0   3    4.30    1.40
  -7   0   3   35.70    1.90
  -7   0   3   35.20    2.20
  -7   0   3   34.90    2.00
   6   0  -3    2.50    0.60
  -6   0   3    3.10    0.90
  -6   0   3    2.00    0.80
  -6   0   3    3.50    0.80
   5   0  -3  244.38    7.00
   5   0  -3  241.18    7.10
  -5   0   3  253.57    7.10
  -5   0   3  237.48    6.80
  -5   0   3  236.78    7.10
  -5   0   3  249.48    7.20
   4   0  -3   40.00    1.40
   4   0  -3   37.30    1.50
  -4   0   3   39.20    1.50
  -4   0   3   38.90    1.20
  -4   0   3   38.20    1.60
  -4   0   3   39.20    1.50
   3   0  -3  499.65   13.80
   3   0  -3  506.05   13.90
   3   0  -3  501.65   13.90
  -3   0   3  488.45   13.90
  -3   0   3  505.45   13.90
  -3   0   3  493.45   13.90
   2   0  -3  301.77    8.50
   2   0  -3  306.17    8.50
  -2   0   3  308.27    8.50
  -2   0   3  307.97    8.50
  -2   0   3  299.57    8.50
  -2   0   3  315.37    8.70
   1   0  -3  248.98    6.90
   1   0  -3  246.28    7.10
   1   0  -3  248.08    6.90
  -1   0   3  242.48    6.90
  -1   0   3  263.77    7.00
  -1   0   3  244.48    7.10
   0   0  -3 1706.33   45.80
   0   0  -3 1689.73   45.50
   0   0  -3 1624.44   45.40
   0   0   3 1494.35   45.20
   0   0   3 1644.04   45.60
   0   0   3 1694.43   45.30
   0   0   3 1614.84   45.50
  -1   0  -3  106.39    3.20
  -1   0  -3  111.79    3.20
  -1   0  -3  112.69    3.30
  -1   0  -3  103.89    3.20
   1   0   3  110.59    3.20
   1   0   3  106.89    3.30
   1   0   3  108.39    3.30
   1   0   3  106.79    3.20
  -2   0  -3  486.15   13.80
  -2   0  -3  491.25   13.90
  -2   0  -3  489.25   13.90
  -2   0  -3  501.15   13.90
   2   0   3  493.45   13.90
   2   0   3  479.85   13.90
   2   0   3  516.75   13.90
   2   0   3  498.05   13.80
  -3   0  -3   15.10    1.00
  -3   0  -3   13.50    0.90
  -3   0  -3   12.20    0.90
  -3   0  -3   12.30    0.90
   3   0   3   12.20    0.90
   3   0   3   12.20    0.90
   3   0   3   13.80    1.00
   3   0   3   13.10    0.90
  -4   0  -3  139.29    4.40
  -4   0  -3  145.49    4.50
  -4   0  -3  140.19    4.50
  -4   0  -3  136.59    4.10
   4   0   3  144.39    4.40
   4   0   3  137.99    4.20
   4   0   3  144.19    4.50
  -5   0  -3   85.69    3.20
  -5   0  -3   83.99    2.60
  -5   0  -3   82.99    3.10
  -5   0  -3   89.99    3.30
   5   0   3   86.49    3.10
   5   0   3   87.99    2.80
  -6   0  -3    0.80    0.90
  -6   0  -3   -0.30    1.10
  -6   0  -3    0.40    0.40
  -6   0  -3    0.50    1.10
   6   0   3    0.50    0.50
   6   0   3   -0.50    0.90
  -7   0  -3   12.90    1.70
  -7   0  -3    7.80    1.50
  -8   0  -3    1.00    1.60
  -8   0  -3    1.40    1.50
  -9   0  -3   -0.70    1.80
  -9   0  -3    0.80    1.70
  -9   1   3    7.20    1.30
  -9   1   3    6.40    1.60
  -8   1   3   21.20    1.80
  -8   1   3   18.10    1.50
  -7   1   3   31.70    1.20
  -7   1   3   33.40    2.20
  -7   1   3   30.90    1.70
  -7   1   3   30.70    1.80
   6  -1  -3    0.40    0.40
  -6   1   3    0.30    0.60
  -6   1   3    0.70    0.60
  -6   1   3    0.60    0.40
  -6   1   3    1.20    0.80
   5  -1  -3    2.70    0.40
  -5   1   3    2.90    0.50
  -5   1   3    2.60    0.70
  -5   1   3    2.10    0.40
  -5   1   3    2.90    0.50
   4  -1  -3  162.58    4.50
  -4   1   3  160.48    4.80
  -4   1   3  154.38    4.60
  -4   1   3  160.78    4.60
  -4   1   3  161.48    4.60
  -3   1   3 1025.80   28.20
  -3   1   3 1021.90   28.30
  -3   1   3 1017.40   28.20
  -2   1   3  454.15   12.70
   1  -1  -3  355.06    9.70
   1  -1  -3  356.36    9.80
   1  -1  -3  348.57    9.70
  -1   1   3  349.57    9.80
  -1   1   3  348.77    9.80
  -1   1   3  352.86    9.80
   0  -1  -3 1340.17   37.60
   0  -1  -3 1363.46   37.60
   0   1   3 1366.66   37.60
   0   1   3 1356.66   37.50
   0   1   3 1367.36   37.70
   0   1   3 1347.87   37.20
   0   1   3 1313.27   37.20
  -1  -1  -3 1230.78   33.50
  -1  -1  -3 1194.68   33.30
  -1  -1  -3 1216.28   33.20
  -1  -1  -3 1226.38   33.10
  -1  -1  -3 1177.28   33.20
   1   1   3 1210.28   33.20
   1   1   3 1132.89   33.20
   1   1   3 1211.08   33.20
  -2  -1  -3  773.22   22.00
  -2  -1  -3  797.02   22.10
  -2  -1  -3  754.12   22.10
  -2  -1  -3  841.82   22.10
   2   1   3  815.02   22.10
   2   1   3  795.22   22.10
   2   1   3  767.32   22.10
  -3  -1  -3   27.80    1.50
  -3  -1  -3   25.10    1.40
  -3  -1  -3   23.70    1.50
   3   1   3   29.10    1.50
   3   1   3   26.10    1.40
   3   1   3   24.80    1.20
  -4  -1  -3  127.09    4.30
  -4  -1  -3  127.29    4.30
  -4  -1  -3  130.79    4.40
   4   1   3  163.68    5.20
   4   1   3  127.89    4.00
   4   1   3  131.19    4.30
  -5  -1  -3   12.00    1.40
  -5  -1  -3   10.30    1.10
  -5  -1  -3   10.80    1.30
   5   1   3   12.00    0.80
   5   1   3   10.50    1.10
  -6  -1  -3   72.79    3.30
  -6  -1  -3   77.89    3.40
   6   1   3   74.89    3.20
  -7  -1  -3    6.10    1.50
  -7  -1  -3    7.90    1.60
  -8  -1  -3    1.20    1.60
  -8  -1  -3    2.90    1.70
  -9   2   3    3.10    1.10
  -9   2   3   -0.30    1.40
  -8   2   3    6.10    1.00
  -8   2   3    5.40    1.30
  -7   2   3    7.40    0.90
  -7   2   3    9.40    1.20
  -7   2   3    8.80    0.80
  -7   2   3    7.50    0.90
  -6   2   3  162.48    4.80
  -6   2   3  156.08    5.10
  -6   2   3  162.48    4.80
  -6   2   3  160.18    4.80
  -5   2   3  652.93   18.50
  -5   2   3  651.13   18.20
  -5   2   3  661.33   18.30
  -5   2   3  663.13   18.20
  -4   2   3    0.10    0.30
  -4   2   3    0.60    0.50
  -4   2   3    1.10    0.50
  -4   2   3    0.80    0.30
  -3   2   3  281.57    8.00
  -2   2   3  202.18    5.50
  -2   2   3  193.08    5.70
  -2   2   3  198.58    5.50
   1  -2  -3 2529.35   70.79
   1  -2  -3 2589.24   70.79
   1  -2  -3 2494.65   71.09
  -1   2   3 2667.43   70.89
  -1   2   3 2539.65   70.99
  -1   2   3 2537.55   70.69
   0  -2  -3   85.59    2.60
   0  -2  -3   85.59    2.40
   0   2   3   84.99    2.40
   0   2   3   85.39    2.70
   0   2   3   85.09    2.60
   0   2   3   83.69    2.60
  -1  -2  -3    4.80    0.40
  -1  -2  -3    5.20    0.60
  -1  -2  -3    4.40    0.60
   1   2   3    4.60    0.60
   1   2   3    3.80    0.70
   1   2   3    4.50    0.60
  -2  -2  -3   13.00    0.90
  -2  -2  -3   16.00    1.10
  -2  -2  -3   11.20    0.90
   2   2   3   10.90    0.90
   2   2   3   16.20    1.00
   2   2   3   18.40    1.20
  -3  -2  -3  149.79    4.60
  -3  -2  -3  137.19    4.60
  -3  -2  -3  141.59    4.60
   3   2   3  140.39    4.60
   3   2   3  150.28    4.60
  -4  -2  -3  167.68    5.40
  -4  -2  -3  159.48    5.20
  -4  -2  -3  164.98    5.40
   4   2   3  177.18    5.40
   4   2   3  164.98    5.00
  -5  -2  -3   29.70    1.90
  -5  -2  -3   29.70    2.00
  -5  -2  -3   30.40    2.20
   5   2   3   31.90    2.10
   5   2   3   30.10    1.40
  -6  -2  -3   24.10    2.00
  -6  -2  -3   23.00    2.00
  -7  -2  -3   -0.10    1.50
  -7  -2  -3    1.80    1.40
  -8  -2  -3    0.30    1.70
  -8  -2  -3    1.10    1.80
  -9   3   3   -1.10    1.40
  -9   3   3   -1.20    1.00
  -8   3   3   13.00    1.10
  -8   3   3   11.50    1.10
  -8   3   3   12.50    1.10
  -8   3   3   10.80    1.50
  -7   3   3   14.70    1.00
  -7   3   3   13.30    1.30
  -7   3   3   15.00    1.00
  -7   3   3   14.00    1.10
  -6   3   3   59.59    2.00
  -6   3   3   60.69    2.40
  -6   3   3   56.19    2.00
  -6   3   3   55.59    2.20
  -5   3   3   26.70    1.50
  -5   3   3   25.40    1.40
  -5   3   3   25.00    1.10
  -5   3   3   25.70    1.10
  -4   3   3  228.38    6.30
  -4   3   3  224.18    6.60
  -4   3   3  220.48    6.60
  -4   3   3  223.48    6.30
  -3   3   3  428.36   12.10
  -3   3   3  434.86   12.30
  -3   3   3  444.56   12.10
   2  -3  -3    8.50    0.50
   2  -3  -3    9.60    0.70
   2  -3  -3    9.30    0.50
  -2   3   3    9.10    0.60
  -2   3   3    8.80    0.60
   1  -3  -3  449.76   12.70
   1  -3  -3  458.35   12.70
  -1   3   3  461.15   12.80
  -1   3   3  457.35   12.80
  -1   3   3  454.55   12.60
   0  -3  -3   31.10    1.20
   0   3   3   28.90    1.30
   0   3   3   29.20    1.30
  -1  -3  -3  700.33   19.90
  -1  -3  -3  717.43   20.00
  -1  -3  -3  710.83   19.70
   1   3   3  697.23   19.90
   1   3   3  734.23   20.00
  -2  -3  -3  305.97    8.60
  -2  -3  -3  296.27    8.60
   2   3   3  282.27    8.60
   2   3   3  287.77    8.60
  -3  -3  -3   33.90    1.90
  -3  -3  -3   36.80    1.80
  -3  -3  -3   31.50    1.90
   3   3   3   29.80    1.80
   3   3   3   33.00    1.90
  -4  -3  -3  216.58    6.80
  -4  -3  -3  219.48    6.90
  -4  -3  -3  227.48    6.90
   4   3   3  217.78    6.80
   4   3   3  214.28    6.40
  -5  -3  -3  135.59    5.00
  -5  -3  -3  134.69    4.90
   5   3   3  134.69    4.80
  -6  -3  -3   31.90    2.40
  -6  -3  -3   30.50    2.30
  -7  -3  -3    1.10    1.70
  -7  -3  -3   -0.40    1.60
  -9   4   3    2.40    1.50
  -9   4   3    2.30    1.00
  -8   4   3    9.40    1.00
  -8   4   3   10.50    1.10
  -8   4   3    9.40    1.00
  -8   4   3    9.80    1.50
  -7   4   3    1.20    0.70
  -7   4   3    3.10    0.70
  -7   4   3    2.30    0.90
  -7   4   3    2.90    1.10
  -6   4   3   88.49    2.80
  -6   4   3   85.69    3.30
  -6   4   3   83.49    2.70
  -6   4   3   94.19    3.10
  -5   4   3    1.50    0.40
  -5   4   3    2.40    0.50
  -5   4   3    2.30    0.80
  -5   4   3    2.30    0.80
  -4   4   3  251.67    7.40
  -4   4   3  252.57    7.10
  -4   4   3  254.47    7.10
   3  -4  -3    7.80    0.70
   3  -4  -3    8.00    0.50
  -3   4   3    8.80    0.90
  -3   4   3    7.30    0.60
  -3   4   3    9.00    0.60
   2  -4  -3  414.76   11.30
  -2   4   3  392.66   11.30
  -2   4   3  403.26   11.30
  -2   4   3  400.66   11.50
   1  -4  -3    7.20    0.60
  -1   4   3    6.40    0.60
  -1   4   3    6.90    0.70
   0   4   3   59.29    2.20
   0   4   3   61.99    2.30
  -1  -4  -3  296.77    8.10
  -1  -4  -3  280.97    8.50
  -1  -4  -3  289.87    8.10
   1   4   3  291.87    8.60
   1   4   3  297.37    8.60
  -2  -4  -3   12.70    1.10
   2   4   3   13.10    1.20
   2   4   3   13.50    1.20
  -3  -4  -3  270.77    8.40
   3   4   3  270.87    8.30
   3   4   3  282.87    8.30
  -4  -4  -3    0.90    1.20
   4   4   3    0.50    1.10
  -5  -4  -3   -0.40    1.20
  -5  -4  -3    0.10    1.40
   5   4   3    0.90    1.50
   5   4   3    0.60    0.70
  -6  -4  -3    4.80    1.70
  -6  -4  -3    4.60    1.60
  -9   5   3    2.10    1.20
  -9   5   3    2.10    1.50
  -9   5   3    1.20    0.90
  -8   5   3   -1.50    1.20
  -8   5   3    0.10    0.80
  -8   5   3   -0.30    1.00
  -8   5   3    0.10    0.70
  -7   5   3   49.50    2.40
  -7   5   3   45.50    1.90
  -7   5   3   45.00    1.90
  -7   5   3   52.19    2.70
  -6   5   3   17.30    1.10
  -6   5   3   17.10    1.40
  -6   5   3   17.30    1.10
  -6   5   3   19.10    1.40
  -5   5   3    7.60    0.70
  -5   5   3    6.50    1.00
  -5   5   3    7.40    1.10
  -5   5   3    7.70    0.70
  -4   5   3  132.19    4.00
  -4   5   3  131.79    4.30
  -4   5   3  137.19    4.00
   3  -5  -3    3.40    0.50
  -3   5   3    3.10    0.90
  -3   5   3    2.40    0.60
  -3   5   3    2.20    0.60
  -3   5   3    2.80    0.50
   2  -5  -3  269.87    7.90
  -2   5   3  277.37    7.70
  -2   5   3  286.77    8.20
  -2   5   3  271.67    8.00
  -2   5   3  277.07    8.00
   1  -5  -3  253.17    7.50
  -1   5   3  260.17    7.50
  -1   5   3  252.87    7.50
  -1   5   3  255.97    7.60
   0  -5  -3  200.28    6.30
   0   5   3  214.88    6.40
   0   5   3  216.28    6.40
   0   5   3  211.18    6.40
  -1  -5  -3  189.88    6.00
   1   5   3  193.58    5.90
   1   5   3  199.08    6.00
   1   5   3  189.28    6.00
  -2  -5  -3   30.20    2.10
  -2  -5  -3   37.10    1.40
   2   5   3   33.00    2.00
   2   5   3   29.40    1.80
   2   5   3   37.10    2.20
  -3  -5  -3  218.38    6.40
  -3  -5  -3  211.08    6.90
   3   5   3  213.58    6.50
   3   5   3  223.68    7.00
  -4  -5  -3    2.90    1.40
  -4  -5  -3    3.70    0.90
   4   5   3    4.10    1.30
   4   5   3    3.30    0.90
  -5  -5  -3   41.10    3.00
  -5  -5  -3   37.80    2.40
  -9   6   3    7.40    1.70
  -9   6   3    7.00    1.50
  -9   6   3    4.80    1.00
  -8   6   3    5.40    1.50
  -8   6   3    5.30    1.40
  -8   6   3    4.00    0.80
  -8   6   3    4.50    0.90
  -7   6   3    2.30    0.80
  -7   6   3    3.20    1.20
  -7   6   3    0.60    0.60
  -7   6   3    3.80    1.30
  -6   6   3    0.70    1.10
  -6   6   3    0.90    1.20
  -6   6   3    1.80    0.70
  -6   6   3    2.20    0.60
  -5   6   3   57.89    2.10
  -5   6   3   56.39    2.70
  -5   6   3   61.29    2.20
  -4   6   3   66.69    2.40
  -4   6   3   71.39    2.50
  -4   6   3   72.49    2.50
  -4   6   3   74.49    2.90
   3  -6  -3    0.30    0.60
  -3   6   3    1.50    0.60
  -3   6   3    1.30    0.90
  -3   6   3    1.40    0.50
  -3   6   3    1.40    0.70
   2  -6  -3   82.99    2.80
  -2   6   3   80.19    2.90
  -2   6   3   85.99    2.90
  -2   6   3   81.99    3.10
   1  -6  -3    0.50    0.60
  -1   6   3    0.50    0.70
  -1   6   3    0.80    0.90
  -1   6   3    0.00    0.80
   0  -6  -3  125.69    4.20
   0   6   3  128.29    4.40
   0   6   3  130.39    4.30
   0   6   3  127.19    4.30
  -1  -6  -3   47.30    2.40
   1   6   3   45.00    2.40
   1   6   3   49.99    2.20
   1   6   3   51.29    2.50
  -2  -6  -3   60.39    3.10
  -2  -6  -3   67.99    2.20
   2   6   3   70.59    3.20
   2   6   3   69.59    2.70
   3   6   3    4.10    1.00
   3   6   3    3.90    1.40
  -9   7   3    0.20    1.70
  -9   7   3    1.50    1.00
  -9   7   3    0.20    1.50
  -8   7   3   19.90    2.00
  -8   7   3   24.40    2.00
  -8   7   3   17.80    1.30
  -7   7   3   45.90    2.20
  -7   7   3   47.60    2.10
  -7   7   3   51.29    3.00
  -7   7   3   53.19    3.00
  -6   7   3   19.10    1.80
  -6   7   3   16.90    1.20
  -6   7   3   20.40    1.50
  -5   7   3    0.20    0.70
  -5   7   3    0.70    0.80
  -5   7   3    1.10    1.10
  -4   7   3    8.40    1.10
  -4   7   3    8.70    1.00
  -4   7   3    7.70    0.90
  -4   7   3    7.50    1.30
   3  -7  -3  144.69    4.50
  -3   7   3  147.99    4.90
  -3   7   3  146.09    4.60
  -3   7   3  138.99    4.10
  -3   7   3  141.29    4.60
   2  -7  -3   83.19    3.10
  -2   7   3   94.39    3.30
  -2   7   3   90.89    3.50
  -2   7   3   88.69    3.30
   1  -7  -3    5.60    1.20
  -1   7   3    5.10    1.20
  -1   7   3    6.90    1.10
   0   7   3  112.99    4.20
   0   7   3  108.99    4.00
   1   7   3   -0.20    0.90
   1   7   3    0.30    1.20
   2   7   3   66.69    3.00
   2   7   3   67.49    3.40
   3   7   3   14.70    1.40
   3   7   3   14.60    1.90
  -8   8   3    4.40    1.80
  -8   8   3    2.00    1.00
  -8   8   3    0.70    1.60
  -7   8   3    1.00    1.50
  -7   8   3    0.00    0.90
  -7   8   3    0.90    1.50
  -6   8   3    9.90    1.10
  -6   8   3    9.60    1.70
  -6   8   3    9.90    1.60
  -5   8   3   31.00    2.00
  -5   8   3   29.50    2.10
  -4   8   3   12.40    1.60
  -4   8   3   10.20    1.20
  -3   8   3   11.10    1.60
  -3   8   3    9.10    1.20
  -2   8   3    1.80    1.20
  -2   8   3    3.30    1.10
  -1   8   3   45.90    2.60
  -1   8   3   44.50    2.60
   0   8   3   52.49    2.90
   0   8   3   53.99    2.90
   1   8   3    5.00    1.30
   1   8   3    6.50    1.50
   2   8   3   16.40    1.60
   2   8   3   16.30    2.00
  -7   9   3   -1.90    1.50
  -7   9   3    0.60    1.10
  -7   9   3    0.50    1.70
  -6   9   3    2.80    1.10
  -6   9   3    2.70    1.70
  -5   9   3    4.70    1.20
  -5   9   3    3.20    1.60
  -4   9   3   10.80    1.70
  -4   9   3    8.60    1.30
  -3   9   3   24.50    1.90
  -3   9   3   25.80    2.10
  -2   9   3    0.10    1.30
  -2   9   3    0.60    1.40
  -1   9   3    7.50    1.60
  -1   9   3    8.00    1.50
   0   9   3    0.80    1.40
   0   9   3    1.30    1.50
   1   9   3   14.70    2.00
   1   9   3   16.60    1.70
  -5  10   3    1.80    1.80
  -5  10   3   -0.60    1.30
  -4  10   3    1.90    1.70
  -4  10   3    2.00    1.40
  -3  10   3    7.40    1.60
  -3  10   3    3.80    1.70
  -2  10   3    2.50    1.60
  -2  10   3    0.30    1.50
  -1  10  -4    6.20    1.70
  -1  10  -4    3.60    1.50
  -2  10  -4    4.30    1.60
  -2  10  -4    4.50    1.50
  -3  10  -4   -1.00    1.50
   3 -10   4    0.30    1.80
  -4  10  -4    2.10    1.40
  -4  10  -4    0.40    1.50
  -4  10  -4    1.00    1.60
  -5  10  -4   17.50    2.10
  -5  10  -4   19.90    1.90
  -5  10  -4   21.30    2.10
  -6  10  -4    1.90    1.60
  -6  10  -4    1.40    1.50
  -6  10  -4    1.20    1.70
   1   9  -4    7.10    1.30
   0   9  -4    3.10    1.50
   0   9  -4    1.80    1.20
   0  -9   4    0.70    1.10
  -1   9  -4   31.00    2.10
  -1   9  -4   30.40    2.20
   1  -9   4   28.80    2.10
  -2   9  -4    6.50    1.50
  -2   9  -4    7.50    1.40
   2  -9   4    9.50    1.30
  -3   9  -4    2.70    1.40
  -3   9  -4    1.10    1.30
   3  -9   4    4.00    1.10
  -4   9  -4   12.70    1.50
  -4   9  -4   11.30    1.70
  -4   9  -4   11.90    1.60
  -5   9  -4    0.10    1.30
  -5   9  -4    0.20    1.20
  -5   9  -4    2.20    1.50
  -6   9  -4   -0.50    1.30
  -6   9  -4    3.10    1.50
  -6   9  -4    3.60    1.60
  -7   9  -4    0.00    1.40
  -7   9  -4   -0.20    1.60
  -7   9  -4   -2.70    1.50
  -3  -8   4    1.20    1.30
   2   8  -4   14.10    1.40
  -2  -8   4   13.50    2.00
  -2  -8   4   13.00    1.50
   1   8  -4   23.00    1.60
   1   8  -4   19.10    1.80
  -1  -8   4   19.70    1.90
  -1  -8   4   22.80    1.70
   0   8  -4    9.00    1.40
   0   8  -4   10.60    1.30
   0  -8   4   11.30    1.30
   0  -8   4    8.40    1.50
  -1   8  -4   17.20    1.60
  -1   8  -4   17.70    1.50
   1  -8   4   19.10    1.50
   1  -8   4   17.30    1.60
  -2   8  -4    0.70    1.10
  -2   8  -4    1.50    1.10
   2  -8   4    1.30    1.10
   2  -8   4    2.10    1.00
  -3   8  -4   26.50    1.70
  -3   8  -4   24.70    1.80
  -3   8  -4   24.90    1.80
   3  -8   4   26.20    2.00
  -4   8  -4    8.30    1.30
  -4   8  -4    8.20    1.20
  -4   8  -4    4.80    1.30
  -5   8  -4   -0.80    1.20
  -5   8  -4    0.50    1.10
  -5   8  -4    0.70    1.30
  -6   8  -4    1.70    1.40
  -6   8  -4    2.30    1.40
  -6   8  -4    0.60    1.30
  -7   8  -4    6.30    1.70
  -7   8  -4    3.70    1.40
  -7   8  -4    4.80    1.50
  -8   8  -4    3.70    1.60
  -8   8  -4   -0.90    1.60
  -8   8  -4    1.40    1.50
  -4  -7   4   25.30    2.20
  -4  -7   4   27.50    2.10
  -3  -7   4    1.20    1.40
  -3  -7   4    0.40    1.20
   2   7  -4   43.60    2.80
   2   7  -4   46.60    2.10
  -2  -7   4   50.09    2.60
  -2  -7   4   51.39    2.90
   1   7  -4    0.60    1.00
   1   7  -4    0.60    0.80
  -1  -7   4    1.70    1.10
  -1  -7   4    1.30    1.00
   0   7  -4   65.59    2.60
   0   7  -4   62.39    2.90
   0  -7   4   60.79    2.70
   0  -7   4   64.49    2.90
  -1   7  -4   30.70    2.00
  -1   7  -4   27.30    2.00
  -1   7  -4   32.40    2.00
   1  -7   4   34.00    2.00
   1  -7   4   30.00    2.00
  -2   7  -4    1.50    0.90
  -2   7  -4    1.20    1.00
  -2   7  -4    2.30    1.00
   2  -7   4    2.10    0.90
   2  -7   4    3.10    1.00
  -3   7  -4    2.10    0.80
  -3   7  -4    1.70    1.00
  -3   7  -4    1.30    1.00
  -3   7  -4    0.30    0.90
   3  -7   4    1.20    0.90
   3  -7   4    2.00    1.00
  -4   7  -4   74.29    3.10
  -4   7  -4   76.69    3.10
  -4   7  -4   73.79    3.10
  -4   7  -4   77.29    3.00
   4  -7   4   71.29    3.00
  -5   7  -4   41.20    2.40
  -5   7  -4   41.30    2.50
  -5   7  -4   44.40    2.50
  -6   7  -4   10.60    1.40
  -6   7  -4    8.70    1.40
  -6   7  -4    5.40    1.30
  -7   7  -4    2.40    1.40
  -7   7  -4    2.80    1.40
  -7   7  -4    1.90    1.40
  -8   7  -4    0.60    1.50
  -8   7  -4   -0.10    1.50
  -8   7  -4   -2.30    1.40
  -9   7  -4    0.80    1.70
  -9   7  -4    0.80    1.60
  -9   7  -4    1.00    1.60
  -5  -6   4    9.80    1.70
  -5  -6   4   13.50    1.90
  -4  -6   4   -0.80    1.20
  -4  -6   4   -0.10    1.30
   3   6  -4   40.50    2.60
   3   6  -4   38.50    1.60
  -3  -6   4   38.50    2.40
  -3  -6   4   40.30    2.50
   2   6  -4  159.68    4.90
   2   6  -4  158.28    5.30
  -2  -6   4  163.98    5.30
  -2  -6   4  160.38    5.30
  -2  -6   4  164.28    5.40
   1   6  -4   11.10    1.20
   1   6  -4   10.60    0.90
  -1  -6   4    8.40    1.20
  -1  -6   4   11.90    1.30
  -1  -6   4   11.30    1.20
   0   6  -4   53.89    2.40
   0   6  -4   50.79    2.40
   0   6  -4   54.79    2.20
   0  -6   4   55.59    2.50
   0  -6   4   53.89    2.40
  -1   6  -4   17.10    1.30
  -1   6  -4   15.00    1.20
  -1   6  -4   16.60    1.30
   1  -6   4   15.50    1.20
   1  -6   4   18.70    1.40
  -2   6  -4  494.45   14.10
  -2   6  -4  502.95   14.10
   2  -6   4  477.85   14.10
   2  -6   4  491.05   14.10
  -3   6  -4  147.59    4.80
  -3   6  -4  145.69    4.80
  -3   6  -4  154.38    4.80
  -3   6  -4  150.68    4.70
   3  -6   4  148.39    4.90
   3  -6   4  148.79    4.80
  -4   6  -4   12.10    1.20
  -4   6  -4   14.30    1.20
  -4   6  -4   14.40    1.30
  -4   6  -4   15.30    1.20
   4  -6   4   13.80    1.30
  -5   6  -4    2.10    1.00
  -5   6  -4    1.20    0.90
  -5   6  -4   -0.50    0.80
  -5   6  -4    1.30    1.00
   5  -6   4    0.80    0.90
  -6   6  -4    5.90    1.20
  -6   6  -4    6.30    1.20
  -6   6  -4    5.00    1.20
  -7   6  -4   11.30    1.50
  -7   6  -4    9.80    1.50
  -7   6  -4    7.30    1.40
  -8   6  -4    4.50    1.50
  -8   6  -4    2.80    1.40
  -8   6  -4    2.40    1.40
  -9   6  -4    0.60    1.50
  -9   6  -4    1.50    1.50
  -9   6  -4    0.20    1.70
  -6  -5   4    2.80    1.60
  -6  -5   4   -0.20    1.50
  -5  -5   4   28.70    2.20
  -5  -5   4   32.70    2.20
  -4  -5   4   55.69    2.90
  -4  -5   4   55.49    2.90
   3   5  -4  126.89    3.80
   3   5  -4  127.99    4.30
  -3  -5   4  127.99    4.40
  -3  -5   4  126.59    4.40
  -3  -5   4  124.69    4.30
   2   5  -4   60.89    2.60
   2   5  -4   64.59    2.30
   2   5  -4   64.29    2.20
  -2  -5   4   65.29    2.70
  -2  -5   4   62.09    2.70
  -2  -5   4   60.79    2.60
  -2  -5   4   62.99    2.20
   1   5  -4  157.48    4.90
   1   5  -4  153.78    4.70
   1   5  -4  156.78    4.70
  -1  -5   4  155.18    5.00
  -1  -5   4  157.18    4.90
  -1  -5   4  159.28    5.00
  -1  -5   4  153.78    4.70
   0   5  -4  232.38    6.90
   0   5  -4  227.18    6.80
   0   5  -4  225.98    7.00
   0  -5   4  232.58    7.00
   0  -5   4  235.08    6.90
   0  -5   4  235.78    7.00
  -1   5  -4   -0.10    0.70
  -1   5  -4    1.00    0.70
  -1   5  -4    1.30    0.70
   1  -5   4    1.10    0.70
   1  -5   4    0.80    0.70
   1  -5   4    0.50    0.70
  -2   5  -4    7.40    0.90
  -2   5  -4   10.00    0.80
  -2   5  -4   12.20    1.00
  -2   5  -4   11.80    1.00
   2  -5   4   13.10    1.00
   2  -5   4    7.70    0.90
   2  -5   4    9.10    0.90
  -3   5  -4   48.70    2.00
  -3   5  -4   49.80    2.20
  -3   5  -4   50.99    2.20
  -3   5  -4   54.39    2.20
   3  -5   4   51.89    2.20
   3  -5   4   50.49    2.20
  -4   5  -4   80.99    2.90
  -4   5  -4   76.19    2.90
  -4   5  -4   79.99    2.90
  -4   5  -4   78.99    2.90
   4  -5   4   82.49    3.00
  -5   5  -4   -0.50    0.80
  -5   5  -4    0.80    0.80
  -5   5  -4    0.00    0.80
  -5   5  -4    0.30    0.90
   5  -5   4   -0.10    0.30
  -6   5  -4   54.79    2.60
  -6   5  -4   48.10    2.50
  -6   5  -4   52.49    2.60
  -6   5  -4   52.79    2.60
   6  -5   4   50.49    2.40
  -7   5  -4    4.00    1.30
  -7   5  -4    2.50    1.20
  -7   5  -4    2.20    1.20
  -8   5  -4    9.20    1.70
  -8   5  -4    9.70    1.60
  -8   5  -4    6.40    1.40
  -9   5  -4   -2.00    1.30
  -9   5  -4   -0.40    1.60
  -9   5  -4   -1.60    1.50
  -7  -4   4    1.70    1.50
  -7  -4   4    0.70    1.60
  -6  -4   4   16.20    1.70
  -6  -4   4   18.30    1.90
  -5  -4   4   60.99    3.00
  -5  -4   4   59.29    2.90
   4   4  -4    3.10    0.90
  -4  -4   4    2.40    1.10
  -4  -4   4    3.60    0.90
  -4  -4   4    0.90    1.00
   3   4  -4  179.28    5.40
   3   4  -4  173.48    5.60
   3   4  -4  188.18    5.20
  -3  -4   4  177.98    5.70
  -3  -4   4  186.48    5.20
  -3  -4   4  187.18    5.80
  -3  -4   4  182.18    5.70
   2   4  -4   35.30    1.50
   2   4  -4   39.10    1.50
   2   4  -4   39.40    1.80
  -2  -4   4   41.20    1.90
  -2  -4   4   38.10    1.80
  -2  -4   4   38.80    1.90
  -2  -4   4   37.80    1.40
   1   4  -4  300.97    8.50
   1   4  -4  301.77    8.60
   1   4  -4  305.87    9.00
   1   4  -4  308.17    8.80
   1   4  -4  306.17    8.80
  -1  -4   4  308.27    8.80
  -1  -4   4  282.87    8.80
  -1  -4   4  294.77    8.70
  -1  -4   4  302.17    8.60
   0   4  -4  427.36   12.40
   0   4  -4  445.76   12.40
   0   4  -4  432.66   12.40
   0   4  -4  431.26   12.30
   0  -4   4  443.46   12.40
   0  -4   4  435.36   12.30
   0  -4   4  432.46   12.50
  -1   4  -4  196.28    5.80
  -1   4  -4  195.48    5.70
  -1   4  -4  200.48    5.80
  -1   4  -4  192.78    5.80
   1  -4   4  185.98    5.70
   1  -4   4  188.68    5.80
   1  -4   4  189.68    5.80
   1  -4   4  191.18    5.70
  -2   4  -4  258.27    7.50
  -2   4  -4  248.68    7.50
  -2   4  -4  249.58    7.50
  -2   4  -4  254.07    7.30
  -2   4  -4  269.57    7.50
   2  -4   4  257.87    7.50
   2  -4   4  251.07    7.50
   2  -4   4  256.57    7.50
  -3   4  -4   33.40    1.50
  -3   4  -4   28.20    1.60
  -3   4  -4   31.60    1.60
  -3   4  -4   32.10    1.60
   3  -4   4   31.40    1.70
   3  -4   4   30.40    1.60
   3  -4   4   32.10    1.50
  -4   4  -4   65.39    2.60
  -4   4  -4   68.79    2.50
  -4   4  -4   69.79    2.60
  -4   4  -4   69.29    2.60
   4  -4   4   68.09    2.60
  -5   4  -4   78.49    2.90
  -5   4  -4   77.29    2.90
  -5   4  -4   67.49    2.80
  -5   4  -4   73.79    2.80
  -6   4  -4  195.08    6.40
  -6   4  -4  195.58    6.50
  -6   4  -4  211.78    6.40
  -6   4  -4  216.88    6.60
   6  -4   4  208.98    6.40
  -7   4  -4    9.10    1.50
  -7   4  -4    8.10    1.40
  -7   4  -4    8.00    1.20
  -8   4  -4    1.10    1.40
  -8   4  -4   -1.10    1.30
  -8   4  -4    0.30    1.10
  -9   4  -4    0.70    1.50
  -9   4  -4   -0.90    1.20
  -9   4  -4    1.00    1.60
  -7  -3   4    2.70    1.60
  -7  -3   4    4.20    1.30
  -7  -3   4    5.00    1.50
  -6  -3   4   34.30    2.60
  -6  -3   4   33.20    2.30
  -6  -3   4   31.70    2.10
   5   3  -4   83.09    3.10
  -5  -3   4   83.89    3.70
  -5  -3   4   83.09    3.00
  -5  -3   4   85.19    3.40
  -5  -3   4   88.59    3.50
   4   3  -4  102.59    3.30
   4   3  -4   96.39    3.40
  -4  -3   4  105.69    3.80
  -4  -3   4  105.89    3.40
  -4  -3   4  105.49    3.50
  -4  -3   4  101.39    3.60
   3   3  -4  203.08    5.90
  -3  -3   4  209.48    6.30
  -3  -3   4  208.08    6.20
  -3  -3   4  203.58    6.20
  -3  -3   4  203.28    5.80
   2   3  -4    3.70    0.50
   2   3  -4    3.70    0.60
   2   3  -4    4.10    0.70
   2   3  -4    3.60    0.40
  -2  -3   4    3.80    0.40
  -2  -3   4    2.10    0.60
  -2  -3   4    2.70    0.60
  -2  -3   4    2.80    0.70
   1   3  -4  230.28    6.70
   1   3  -4  226.78    6.40
   1   3  -4  229.48    6.50
   1   3  -4  227.88    6.70
   1   3  -4  240.48    6.60
  -1  -3   4  223.38    6.70
  -1  -3   4  225.18    6.60
  -1  -3   4  213.58    6.60
  -1  -3   4  230.98    6.50
   0   3  -4    5.80    0.70
   0   3  -4    6.40    0.60
   0   3  -4    8.50    0.60
   0   3  -4    8.20    0.70
   0  -3   4    8.00    0.70
   0  -3   4    7.60    0.80
   0  -3   4    6.30    0.50
   0  -3   4    5.80    0.60
  -1   3  -4  247.78    6.90
  -1   3  -4  241.88    7.10
  -1   3  -4  236.98    7.20
  -1   3  -4  249.38    7.10
  -1   3  -4  261.57    7.10
   1  -3   4  238.68    7.10
   1  -3   4  247.38    7.20
   1  -3   4  237.58    7.00
   1  -3   4  245.38    7.10
  -2   3  -4  347.27    9.90
  -2   3  -4  341.97    9.70
  -2   3  -4  353.06    9.80
  -2   3  -4  332.07    9.90
   2  -3   4  342.17    9.90
   2  -3   4  357.96    9.90
   2  -3   4  333.07    9.80
  -3   3  -4   39.70    1.70
  -3   3  -4   36.00    1.70
  -3   3  -4   39.10    1.60
  -3   3  -4   38.70    1.70
  -3   3  -4   41.50    2.00
   3  -3   4   41.10    1.80
   3  -3   4   40.10    1.80
   3  -3   4   41.60    1.60
   3  -3   4   37.50    1.60
   3  -3   4   42.20    1.70
  -4   3  -4    2.20    0.70
  -4   3  -4    2.30    0.70
  -4   3  -4    2.00    0.70
  -4   3  -4    1.90    0.80
   4  -3   4    2.70    0.80
  -5   3  -4   23.80    1.60
  -5   3  -4   23.80    1.80
  -5   3  -4   22.70    1.60
  -5   3  -4   23.70    1.60
   5  -3   4   22.20    1.50
  -6   3  -4   16.70    1.50
  -6   3  -4   15.90    1.30
  -6   3  -4   12.20    1.30
  -6   3  -4   14.80    1.40
  -7   3  -4    1.80    1.00
  -7   3  -4    1.70    1.30
  -7   3  -4    2.60    1.10
  -8   3  -4    3.00    1.40
  -8   3  -4    3.10    1.10
  -8   3  -4    4.40    1.50
  -9   3  -4    0.50    1.60
  -9   3  -4   -0.40    1.60
  -8  -2   4    8.10    1.50
  -8  -2   4    6.50    1.50
  -8  -2   4    6.60    1.90
  -7  -2   4    5.40    1.30
  -7  -2   4    6.20    1.60
  -7  -2   4    4.20    1.20
  -6  -2   4  131.19    4.70
  -6  -2   4  138.39    4.60
  -6  -2   4  142.79    5.00
   5   2  -4   35.20    1.70
  -5  -2   4   37.10    2.00
  -5  -2   4   36.00    1.80
  -5  -2   4   32.40    1.80
  -5  -2   4   35.60    2.20
   4   2  -4  135.89    4.20
   4   2  -4  139.69    4.10
  -4  -2   4  141.19    4.20
  -4  -2   4  136.69    4.50
  -4  -2   4  132.49    4.30
  -4  -2   4  136.59    4.30
   3   2  -4   66.79    2.10
   3   2  -4   68.49    2.30
  -3  -2   4   66.89    2.00
  -3  -2   4   70.89    2.60
  -3  -2   4   65.59    2.30
  -3  -2   4   68.09    2.20
  -3  -2   4   66.49    2.40
   2   2  -4  162.78    4.60
   2   2  -4  154.48    4.50
   2   2  -4  159.58    4.70
  -2  -2   4  157.88    4.70
  -2  -2   4  160.58    4.60
  -2  -2   4  162.98    4.80
  -2  -2   4  162.08    4.90
   1   2  -4  812.12   22.00
   1   2  -4  813.42   22.20
   1   2  -4  801.02   22.40
   1   2  -4  746.13   22.30
  -1  -2   4  830.22   22.40
  -1  -2   4  794.32   22.30
  -1  -2   4  809.52   22.30
  -1  -2   4  807.72   22.20
   0   2  -4   46.50    1.60
   0   2  -4   47.30    1.60
   0   2  -4   46.90    1.60
   0   2  -4   42.40    1.70
   0   2  -4   45.40    1.30
   0  -2   4   44.70    1.70
   0  -2   4   42.10    1.60
   0  -2   4   44.90    1.50
   0  -2   4   41.90    1.60
  -1   2  -4  478.05   13.30
  -1   2  -4  453.35   13.40
  -1   2  -4  460.95   13.30
  -1   2  -4  479.05   13.40
  -1   2  -4  476.25   13.20
   1  -2   4  482.25   13.20
   1  -2   4  483.65   13.30
   1  -2   4  496.05   13.40
   1  -2   4  475.55   13.40
   1  -2   4  466.05   13.30
  -2   2  -4    3.50    0.60
  -2   2  -4    4.10    0.60
  -2   2  -4    2.40    0.50
  -2   2  -4    3.10    0.60
  -2   2  -4    3.80    0.60
   2  -2   4    3.60    0.70
   2  -2   4    2.70    0.50
   2  -2   4    3.70    0.60
   2  -2   4    2.80    0.60
   2  -2   4    2.50    0.50
  -3   2  -4  692.03   20.40
  -3   2  -4  743.93   20.40
  -3   2  -4  729.53   20.40
  -3   2  -4  733.73   20.30
  -3   2  -4  742.53   20.30
   3  -2   4  710.73   20.30
   3  -2   4  737.73   20.40
   3  -2   4  712.63   20.40
   3  -2   4  741.23   20.30
  -4   2  -4  553.64   15.70
  -4   2  -4  549.65   15.80
  -4   2  -4  545.85   15.80
  -4   2  -4  563.84   15.70
   4  -2   4  557.34   15.80
   4  -2   4  557.84   15.70
   4  -2   4  565.74   15.80
  -5   2  -4   -0.10    0.80
  -5   2  -4    0.50    0.80
  -5   2  -4    0.40    0.90
  -5   2  -4    1.70    0.80
   5  -2   4    0.10    0.70
  -6   2  -4    6.50    1.20
  -6   2  -4    8.30    1.20
  -6   2  -4    7.30    1.20
  -6   2  -4    7.40    1.00
   6  -2   4    7.10    1.00
  -7   2  -4    3.60    1.00
  -7   2  -4    0.30    1.10
  -7   2  -4    2.40    1.30
  -8   2  -4    5.40    1.60
  -8   2  -4    5.20    1.60
  -9   2  -4    0.30    1.70
  -9   2  -4    3.00    1.80
  -8  -1   4   14.40    2.00
  -8  -1   4   10.50    1.50
  -8  -1   4    7.20    1.50
  -7  -1   4    4.70    1.20
  -7  -1   4    4.70    1.20
  -7  -1   4    5.70    1.50
   6   1  -4   12.50    0.90
  -6  -1   4   10.60    1.50
  -6  -1   4   12.30    1.20
  -6  -1   4   10.60    1.10
  -6  -1   4   11.30    1.10
   5   1  -4   20.10    1.20
   5   1  -4   19.60    1.20
  -5  -1   4   19.90    1.50
  -5  -1   4   24.60    1.70
  -5  -1   4   21.60    1.30
  -5  -1   4   22.50    1.40
   4   1  -4  338.27    9.70
   4   1  -4  347.57    9.70
  -4  -1   4  336.67    9.50
  -4  -1   4  350.66    9.90
  -4  -1   4  341.87    9.80
  -4  -1   4  351.66   10.10
  -4  -1   4  346.37    9.80
   3   1  -4  201.28    5.60
   3   1  -4  190.98    5.40
   3   1  -4  192.18    5.40
  -3  -1   4  184.78    5.70
  -3  -1   4  184.28    5.50
  -3  -1   4  189.78    5.50
  -3  -1   4  181.48    5.30
  -3  -1   4  186.98    5.40
   2   1  -4  338.27    9.30
   2   1  -4  337.37    9.40
   2   1  -4  346.17    9.60
   2   1  -4  336.87    9.40
  -2  -1   4  337.57    9.60
  -2  -1   4  314.47    9.40
  -2  -1   4  332.17    9.40
  -2  -1   4  338.37    9.30
  -2  -1   4  341.57    9.50
   1   1  -4  421.06   11.80
   1   1  -4  401.16   11.60
   1   1  -4  411.56   11.70
  -1  -1   4  418.56   11.70
  -1  -1   4  423.36   11.80
  -1  -1   4  421.76   11.70
  -1  -1   4  423.16   11.70
   0   1  -4  481.85   13.30
   0   1  -4  489.95   13.20
   0   1  -4  459.75   13.40
   0   1  -4  432.66   13.30
   0  -1   4  514.95   13.30
   0  -1   4  478.25   13.30
   0  -1   4  482.45   13.20
   0  -1   4  471.05   13.40
   0  -1   4  477.65   13.30
  -1   1  -4 1129.79   30.40
  -1   1  -4 1104.09   30.40
  -1   1  -4 1072.59   30.30
  -1   1  -4 1094.99   30.40
  -1   1  -4 1082.39   30.40
   1  -1   4 1103.69   30.40
   1  -1   4 1084.39   30.40
   1  -1   4 1062.99   30.30
   1  -1   4 1163.48   30.40
   1  -1   4 1075.79   30.40
  -2   1  -4   14.10    1.00
  -2   1  -4   12.50    0.90
  -2   1  -4   11.90    0.90
  -2   1  -4   11.90    0.80
  -2   1  -4   13.50    0.90
   2  -1   4   14.70    0.90
   2  -1   4   13.40    1.00
   2  -1   4   14.70    0.90
   2  -1   4   11.80    0.80
   2  -1   4   15.30    1.00
  -3   1  -4   49.90    1.90
  -3   1  -4   47.20    1.90
  -3   1  -4   48.80    1.90
   3  -1   4   48.90    2.00
   3  -1   4   50.59    1.80
   3  -1   4   50.69    2.00
   3  -1   4   50.29    1.90
  -4   1  -4   -0.80    0.70
  -4   1  -4    0.10    0.60
  -4   1  -4    0.60    0.80
  -4   1  -4   -0.30    0.70
   4  -1   4    0.30    0.50
   4  -1   4    0.20    0.70
   4  -1   4    0.50    0.70
  -5   1  -4   94.89    3.50
  -5   1  -4   90.89    3.10
  -5   1  -4   92.59    3.40
  -5   1  -4   91.69    3.30
   5  -1   4   90.49    3.10
   5  -1   4   93.99    3.30
  -6   1  -4   34.80    2.30
  -6   1  -4   33.90    2.30
  -6   1  -4   35.00    2.00
   6  -1   4   36.50    2.10
  -7   1  -4    0.60    1.30
  -7   1  -4    0.40    1.30
  -8   1  -4   -0.10    1.40
  -8   1  -4   -1.50    1.40
  -9   1  -4   -1.40    1.70
  -9   1  -4   -1.60    1.70
  -9   0   4    7.10    1.90
  -9   0   4   10.60    1.50
  -9   0   4   12.50    1.80
  -8   0   4   -0.20    1.50
  -8   0   4   -0.50    1.00
  -8   0   4    0.60    1.20
  -7   0   4   56.89    2.50
  -7   0   4   58.09    2.50
  -7   0   4   59.39    2.70
   6   0  -4   80.49    2.60
  -6   0   4   79.69    2.90
  -6   0   4   85.89    2.90
  -6   0   4   87.19    3.00
   5   0  -4    9.20    0.60
   5   0  -4    9.80    0.80
  -5   0   4    7.30    0.70
  -5   0   4    8.20    0.80
  -5   0   4    9.30    0.60
  -5   0   4    8.20    0.70
   4   0  -4  279.37    8.00
   4   0  -4  283.87    8.10
  -4   0   4  289.17    8.50
  -4   0   4  284.07    8.00
  -4   0   4  287.07    8.20
  -4   0   4  282.07    8.10
  -4   0   4  296.77    8.10
   3   0  -4  346.17    9.30
   3   0  -4  325.27    9.20
  -3   0   4  329.97    9.60
  -3   0   4  331.37    9.30
  -3   0   4  324.27    9.30
  -3   0   4  337.67    9.30
   2   0  -4 2433.36   65.99
   2   0  -4 2353.06   65.89
  -2   0   4 2393.76   66.79
  -2   0   4 2413.96   66.09
  -2   0   4 2381.66   66.09
  -2   0   4 2359.06   66.09
   1   0  -4  626.64   17.60
   1   0  -4  624.64   17.70
   1   0  -4  627.54   17.60
  -1   0   4  637.34   17.70
  -1   0   4  658.53   17.60
  -1   0   4  638.14   17.60
   0   0  -4  196.78    5.70
   0   0  -4  201.28    5.80
   0   0  -4  198.98    5.70
   0   0   4  198.48    5.60
   0   0   4  210.78    5.70
   0   0   4  197.88    5.70
   0   0   4  193.58    5.70
  -1   0  -4   93.49    2.90
  -1   0  -4   92.79    2.90
  -1   0  -4   96.49    2.90
  -1   0  -4   91.59    2.90
   1   0   4   95.99    2.90
   1   0   4   94.19    2.90
   1   0   4   91.99    2.90
   1   0   4   97.59    2.90
   1   0   4   92.49    2.90
  -2   0  -4   19.80    1.10
  -2   0  -4   22.20    1.10
  -2   0  -4   22.70    1.20
  -2   0  -4   22.20    1.20
   2   0   4   23.10    1.20
   2   0   4   22.90    1.20
   2   0   4   21.40    1.10
   2   0   4   21.80    1.10
  -3   0  -4  758.62   21.00
  -3   0  -4  745.13   20.90
  -3   0  -4  762.02   21.00
  -3   0  -4  752.82   21.00
   3   0   4  765.22   21.10
   3   0   4  721.83   21.00
   3   0   4  741.03   21.00
   3   0   4  734.93   20.80
  -4   0  -4   43.40    1.90
  -4   0  -4   40.90    2.00
  -4   0  -4   38.60    2.00
   4   0   4   41.70    1.90
   4   0   4   40.60    2.00
   4   0   4   43.10    1.70
  -5   0  -4   32.60    2.20
  -5   0  -4   34.40    1.90
  -5   0  -4   32.70    2.10
   5   0   4   32.90    1.50
   5   0   4   35.50    1.90
  -6   0  -4    5.90    1.30
  -6   0  -4    6.30    1.30
  -6   0  -4    5.80    1.40
   6   0   4    5.70    1.10
  -7   0  -4   21.40    1.90
  -7   0  -4   28.60    2.20
  -8   0  -4    6.50    1.80
  -8   0  -4    6.70    1.70
  -9   1   4    2.20    1.40
  -9   1   4    1.80    1.10
  -8   1   4    9.50    1.40
  -8   1   4    9.10    1.10
  -7   1   4   73.29    2.70
  -7   1   4   75.89    3.10
  -7   1   4   71.59    2.30
  -7   1   4   79.79    2.80
  -6   1   4   16.40    0.90
  -6   1   4   17.40    1.20
  -6   1   4   15.00    1.00
  -6   1   4   14.90    1.10
  -5   1   4  245.58    6.90
  -5   1   4  240.28    7.10
  -5   1   4  240.28    6.90
  -5   1   4  242.68    6.90
  -4   1   4  169.18    4.80
  -4   1   4  165.28    4.70
  -4   1   4  163.18    4.70
  -4   1   4  167.38    4.90
  -3   1   4   85.79    2.70
  -3   1   4   84.89    2.80
  -3   1   4   84.99    2.50
  -3   1   4   87.29    2.50
  -2   1   4  332.77    9.20
  -2   1   4  333.97    9.40
  -2   1   4  332.27    9.20
   1  -1  -4   38.90    1.40
   1  -1  -4   39.00    1.30
   1  -1  -4   38.70    1.30
  -1   1   4   39.70    1.30
  -1   1   4   37.30    1.40
  -1   1   4   41.50    1.30
   0  -1  -4 1269.37   36.30
   0  -1  -4 1369.86   36.30
   0  -1  -4 1319.67   36.10
   0   1   4 1287.97   36.30
   0   1   4 1288.27   36.50
   0   1   4 1312.37   36.60
   0   1   4 1322.27   36.10
   0   1   4 1298.67   36.50
  -1  -1  -4  456.25   12.40
  -1  -1  -4  430.56   12.30
  -1  -1  -4  447.46   12.40
  -1  -1  -4  454.35   12.40
   1   1   4  432.06   12.40
   1   1   4  435.06   12.40
   1   1   4  432.56   12.30
   1   1   4  432.56   12.40
  -2  -1  -4  121.29    3.70
  -2  -1  -4  115.69    3.50
  -2  -1  -4  115.79    3.70
  -2  -1  -4  116.89    3.70
  -2  -1  -4  118.99    3.60
   2   1   4  113.19    3.70
   2   1   4  116.69    3.70
  -3  -1  -4  153.18    4.50
  -3  -1  -4  150.78    4.60
  -3  -1  -4  150.58    4.80
  -3  -1  -4  154.48    4.80
  -3  -1  -4  158.48    4.90
   3   1   4  149.39    4.60
   3   1   4  157.58    4.80
   3   1   4  151.18    4.80
  -4  -1  -4  132.69    4.40
  -4  -1  -4  129.49    4.40
  -4  -1  -4  130.69    4.30
   4   1   4  117.39    4.20
   4   1   4  139.89    4.60
   4   1   4  128.49    4.00
  -5  -1  -4  181.38    5.70
  -5  -1  -4  159.28    5.40
  -5  -1  -4  166.88    5.60
   5   1   4  177.08    5.50
   5   1   4  158.68    5.00
  -6  -1  -4    7.30    1.50
  -6  -1  -4    7.30    1.40
   6   1   4    8.80    1.30
  -7  -1  -4    1.50    1.40
  -7  -1  -4   -0.20    1.40
  -8  -1  -4    0.80    1.70
  -8  -1  -4   -2.10    1.70
  -9   2   4   31.70    2.10
  -9   2   4   28.00    2.20
  -8   2   4    6.20    1.00
  -8   2   4    6.40    1.00
  -8   2   4    6.00    1.40
  -7   2   4   21.70    1.30
  -7   2   4   19.60    1.30
  -7   2   4   19.70    1.30
  -7   2   4   22.70    1.60
  -6   2   4   29.60    1.80
  -6   2   4   29.10    1.40
  -6   2   4   31.00    1.30
  -6   2   4   31.40    1.30
  -5   2   4  397.36   11.00
  -5   2   4  398.46   11.30
  -5   2   4  389.76   11.00
  -5   2   4  395.46   11.20
  -4   2   4   18.50    1.10
  -4   2   4   17.20    0.60
  -4   2   4   16.90    1.10
  -2   2   4   71.49    2.40
  -2   2   4   71.09    2.10
  -2   2   4   70.69    2.30
  -2   2   4   73.29    2.10
   1  -2  -4  116.29    3.40
   1  -2  -4  117.19    3.40
   1  -2  -4  116.49    3.40
  -1   2   4  116.09    3.40
  -1   2   4  120.89    3.50
  -1   2   4  117.29    3.40
   0  -2  -4  160.18    4.80
   0  -2  -4  158.58    4.60
   0  -2  -4  159.98    4.70
   0  -2  -4  157.68    4.70
   0   2   4  158.98    4.80
   0   2   4  160.38    4.70
   0   2   4  162.08    4.60
   0   2   4  166.98    4.70
  -1  -2  -4  272.77    8.20
  -1  -2  -4  282.47    8.00
  -1  -2  -4  306.27    8.30
   1   2   4  302.57    8.30
   1   2   4  267.17    8.20
   1   2   4  286.57    8.30
  -2  -2  -4  501.15   14.20
  -2  -2  -4  497.15   14.30
  -2  -2  -4  496.95   14.30
  -2  -2  -4  522.45   14.00
   2   2   4  501.05   14.20
   2   2   4  485.55   14.20
  -3  -2  -4   38.50    1.60
  -3  -2  -4   39.00    1.90
  -3  -2  -4   34.40    1.80
  -3  -2  -4   36.30    2.00
   3   2   4   38.10    1.90
   3   2   4   34.70    1.90
  -4  -2  -4  105.89    3.70
  -4  -2  -4  107.09    3.90
  -4  -2  -4  101.89    3.80
   4   2   4  115.69    3.80
   4   2   4  101.89    3.40
  -5  -2  -4   12.40    1.40
  -5  -2  -4   12.70    1.50
  -5  -2  -4   17.30    1.50
   5   2   4   12.20    1.00
   5   2   4   14.10    1.50
  -6  -2  -4    6.40    1.60
  -6  -2  -4    8.10    1.60
  -7  -2  -4   28.20    2.40
  -7  -2  -4   22.30    2.20
  -9   3   4    2.50    1.50
  -9   3   4    0.70    0.90
  -8   3   4   16.00    1.60
  -8   3   4   14.80    1.10
  -8   3   4   14.10    1.10
  -8   3   4   14.50    1.10
  -7   3   4   45.60    2.30
  -7   3   4   42.60    2.00
  -7   3   4   42.90    1.90
  -7   3   4   44.60    1.80
  -7   3   4   43.60    1.80
  -6   3   4    4.60    0.90
  -6   3   4    3.60    0.50
  -6   3   4    3.70    0.80
  -6   3   4    3.50    0.50
  -6   3   4    5.00    0.80
  -5   3   4    1.40    0.70
  -5   3   4    0.80    0.30
  -5   3   4    1.00    0.60
  -5   3   4    2.40    0.30
  -5   3   4    1.40    0.70
  -4   3   4    0.40    0.60
  -3   3   4  662.73   18.80
  -3   3   4  697.53   18.80
   2  -3  -4  273.27    7.50
   2  -3  -4  263.57    7.40
  -2   3   4  263.17    7.50
  -2   3   4  263.57    7.50
  -2   3   4  272.07    7.60
   1  -3  -4  391.06   10.80
   1  -3  -4  371.86   10.70
   1  -3  -4  386.06   10.90
  -1   3   4  373.36   10.80
  -1   3   4  372.96   10.60
  -1   3   4  402.46   10.80
   0  -3  -4  444.46   13.40
   0  -3  -4  495.65   13.40
   0   3   4  481.85   13.40
   0   3   4  499.55   13.40
   0   3   4  455.85   13.50
  -1  -3  -4  836.22   23.20
  -1  -3  -4  858.61   23.40
  -1  -3  -4  817.72   23.50
   1   3   4  811.62   23.40
   1   3   4  869.81   23.50
  -2  -3  -4  643.04   17.30
  -2  -3  -4  610.24   17.20
  -2  -3  -4  613.74   16.90
   2   3   4  582.44   17.20
   2   3   4  581.24   17.20
  -3  -3  -4   35.00    2.00
  -3  -3  -4   31.00    1.40
  -3  -3  -4   30.70    2.00
   3   3   4   31.00    2.00
   3   3   4   32.70    1.90
  -4  -3  -4   50.99    2.60
  -4  -3  -4   42.90    2.60
   4   3   4   48.90    2.50
  -5  -3  -4    1.60    1.40
  -5  -3  -4   -0.40    1.20
   5   3   4    0.20    1.20
  -6  -3  -4   32.70    2.50
  -6  -3  -4   32.50    2.40
  -7  -3  -4    5.10    1.80
  -7  -3  -4    5.10    1.80
  -9   4   4    1.50    0.90
  -9   4   4   -0.10    1.50
  -8   4   4    2.80    1.00
  -8   4   4    4.30    0.80
  -8   4   4    6.20    1.40
  -8   4   4    4.40    0.80
  -7   4   4    3.80    0.60
  -7   4   4    3.70    1.00
  -7   4   4    3.10    1.10
  -7   4   4    3.00    0.60
  -6   4   4   47.10    1.60
  -6   4   4   50.39    2.10
  -6   4   4   44.40    2.30
  -6   4   4   43.80    1.60
  -5   4   4  296.67    8.80
  -5   4   4  298.37    8.70
  -5   4   4  300.87    8.30
  -5   4   4  292.07    8.30
  -4   4   4    0.60    0.80
  -4   4   4    0.70    0.40
  -4   4   4    0.70    0.40
  -3   4   4  176.68    5.40
  -3   4   4  177.18    5.00
  -3   4   4  172.08    5.00
   2  -4  -4   -0.20    0.40
  -2   4   4   -0.20    0.40
  -2   4   4    0.20    0.30
  -2   4   4    0.60    0.40
   1  -4  -4  593.04   16.20
  -1   4   4  568.94   16.20
  -1   4   4  573.84   16.20
   0   4   4  295.57    8.70
   0   4   4  303.07    8.70
  -1  -4  -4   21.90    0.80
  -1  -4  -4   22.60    1.50
   1   4   4   20.20    1.50
   1   4   4   22.40    1.50
  -2  -4  -4   66.19    2.70
  -2  -4  -4   66.79    2.20
   2   4   4   64.19    2.70
   2   4   4   70.39    2.80
  -3  -4  -4   43.60    1.70
  -3  -4  -4   39.10    2.30
   3   4   4   39.60    2.30
   3   4   4   42.20    2.40
  -4  -4  -4   46.60    2.70
   4   4   4   45.70    2.70
  -5  -4  -4   45.90    3.00
  -6  -4  -4    8.20    1.90
  -6  -4  -4    9.10    1.80
  -9   5   4    7.30    1.30
  -9   5   4    3.30    0.90
  -9   5   4    5.30    1.70
  -8   5   4    5.60    1.20
  -8   5   4    5.60    0.80
  -8   5   4    5.80    0.70
  -8   5   4    3.50    1.40
  -7   5   4    2.60    1.10
  -7   5   4    3.70    0.60
  -7   5   4    3.10    0.60
  -7   5   4    5.60    1.30
  -6   5   4    3.20    0.50
  -6   5   4    2.90    0.60
  -6   5   4    2.60    1.00
  -6   5   4    2.00    1.00
  -5   5   4    8.60    1.10
  -5   5   4    9.90    0.70
  -4   5   4  240.88    6.90
  -4   5   4  234.88    7.30
  -4   5   4  248.08    6.90
   3  -5  -4  206.58    5.80
  -3   5   4  196.98    5.90
  -3   5   4  201.58    5.90
  -3   5   4  202.08    6.20
   2  -5  -4    4.50    0.60
  -2   5   4    4.10    0.60
  -2   5   4    3.50    0.70
  -2   5   4    2.60    0.90
   1  -5  -4  100.29    3.30
  -1   5   4   97.09    3.40
  -1   5   4  103.79    3.30
  -1   5   4  101.09    3.50
   0   5   4   12.60    1.10
   0   5   4   13.80    1.10
  -1  -5  -4  304.57    8.80
   1   5   4  298.27    8.70
   1   5   4  274.77    8.70
  -2  -5  -4   14.40    0.90
  -2  -5  -4   14.50    0.90
  -2  -5  -4   14.50    1.40
   2   5   4   14.30    1.50
   2   5   4   12.10    1.30
  -3  -5  -4   49.99    2.00
  -3  -5  -4   55.89    2.80
   3   5   4   46.60    2.70
  -4  -5  -4   55.59    2.40
  -4  -5  -4   52.59    3.10
   4   5   4   56.29    3.10
   4   5   4   52.39    2.40
  -9   6   4    3.10    1.70
  -9   6   4   -0.70    0.80
  -9   6   4    1.10    1.30
  -8   6   4   13.60    1.60
  -8   6   4   14.30    1.00
  -8   6   4   13.50    0.90
  -8   6   4   15.20    1.80
  -7   6   4    1.90    0.70
  -7   6   4    2.10    0.60
  -7   6   4    3.30    1.30
  -7   6   4    2.90    1.30
  -6   6   4   68.39    2.30
  -6   6   4   70.19    3.10
  -6   6   4   70.89    3.10
  -6   6   4   66.79    2.40
  -5   6   4   13.10    0.90
  -5   6   4   11.90    1.40
  -5   6   4   12.50    0.90
  -4   6   4   26.30    1.40
  -4   6   4   26.90    2.00
  -4   6   4   26.80    1.30
  -4   6   4   25.30    1.40
   3  -6  -4    2.00    0.60
  -3   6   4    2.40    0.40
  -3   6   4    1.00    0.40
  -3   6   4    2.70    0.70
  -3   6   4    2.70    1.00
  -3   6   4    1.40    0.60
   2  -6  -4  236.28    7.00
  -2   6   4  238.98    7.30
  -2   6   4  245.58    7.10
  -2   6   4  227.28    7.10
   1  -6  -4  282.97    8.40
  -1   6   4  288.97    8.50
  -1   6   4  278.67    8.40
  -1   6   4  282.37    8.40
   0  -6  -4    0.30    0.20
   0   6   4    0.60    1.00
   0   6   4   -0.80    0.90
   0   6   4    0.00    0.80
  -1  -6  -4   91.59    3.60
   1   6   4   91.99    3.60
   1   6   4   91.99    3.40
   2   6   4    0.80    1.20
   2   6   4    2.80    1.00
   3   6   4   35.80    2.20
   3   6   4   38.80    2.80
  -9   7   4    1.00    1.70
  -9   7   4    1.90    0.90
  -9   7   4    1.10    1.50
  -8   7   4    6.10    1.70
  -8   7   4    6.80    1.00
  -8   7   4    6.20    1.00
  -8   7   4    5.60    1.60
  -7   7   4    8.30    1.70
  -7   7   4    7.80    0.90
  -7   7   4    8.40    0.90
  -7   7   4    8.00    1.60
  -6   7   4    6.10    1.40
  -6   7   4    7.00    0.90
  -6   7   4    5.90    1.40
  -6   7   4    6.50    0.90
  -5   7   4    6.30    0.90
  -5   7   4    6.20    1.40
  -5   7   4    7.00    0.90
  -4   7   4   43.00    2.60
  -4   7   4   41.80    2.00
  -4   7   4   45.20    2.00
   3  -7  -4    0.60    0.80
  -3   7   4    0.70    0.80
  -3   7   4    1.60    1.10
  -3   7   4   -0.10    0.80
  -2   7   4   37.70    2.30
  -2   7   4   34.40    2.00
  -2   7   4   32.00    2.00
  -1   7   4    4.80    1.20
  -1   7   4    3.90    1.20
   0   7   4   43.30    2.40
   0   7   4   38.00    2.50
   1   7   4   41.40    2.40
   1   7   4   39.80    2.60
   2   7   4    2.70    1.40
   2   7   4    3.20    1.10
   3   7   4   39.30    2.50
   3   7   4   36.80    2.60
  -8   8   4    9.90    1.10
  -8   8   4    6.90    1.90
  -8   8   4   10.10    1.90
  -7   8   4    0.50    0.90
  -7   8   4    0.10    1.50
  -7   8   4    1.10    1.60
  -6   8   4   -1.80    1.40
  -5   8   4   29.30    2.00
  -5   8   4   28.60    2.10
  -4   8   4   61.89    3.30
  -4   8   4   65.09    2.70
  -3   8   4   -0.70    1.00
  -3   8   4    1.20    1.30
  -2   8   4   28.30    2.00
  -2   8   4   25.40    1.80
  -1   8   4    6.80    1.50
  -1   8   4    8.70    1.40
   0   8   4  107.89    4.20
   0   8   4  106.29    4.40
   1   8   4    5.20    1.40
   1   8   4    5.40    1.60
   2   8   4    5.70    1.40
   2   8   4    4.60    1.70
  -7   9   4    1.50    1.80
  -7   9   4    1.00    1.10
  -7   9   4   -0.20    1.60
  -6   9   4    2.80    1.70
  -5   9   4    2.40    1.60
  -5   9   4    0.90    1.10
  -4   9   4    4.10    1.70
  -4   9   4    3.50    1.20
  -3   9   4   25.10    2.10
  -3   9   4   27.90    2.00
  -2   9   4   39.80    2.90
  -2   9   4   39.20    2.60
  -1   9   4   -1.60    1.40
  -1   9   4   -0.30    1.30
   0   9   4   18.20    2.00
   0   9   4   18.00    1.90
  -4  10   4    4.80    1.50
  -4  10   4    7.10    1.90
  -3  10   4    3.20    1.50
  -3  10   4    1.20    1.80
  -1  10  -5    4.00    1.50
  -2  10  -5   11.20    1.80
   2 -10   5   12.30    1.90
  -3  10  -5    9.50    1.80
  -3  10  -5    8.40    1.50
  -3  10  -5   10.80    1.80
   3 -10   5    9.50    1.50
  -4  10  -5    2.20    1.40
  -4  10  -5    1.20    1.60
  -4  10  -5    2.80    1.60
  -5  10  -5    3.60    1.70
  -5  10  -5    3.30    1.60
  -5  10  -5    5.10    1.60
  -6  10  -5   -0.30    1.70
  -6  10  -5   -0.30    1.50
  -6  10  -5   -0.50    1.60
   1   9  -5   11.90    1.40
  -1  -9   5   13.80    1.70
   0   9  -5   11.90    2.50
   0   9  -5   14.80    1.60
   0  -9   5   12.60    1.60
  -1   9  -5   -0.80    1.30
  -1   9  -5    0.00    1.20
   1  -9   5    2.30    1.20
  -2   9  -5   -1.40    1.20
   2  -9   5    0.60    1.10
  -3   9  -5    3.40    1.40
  -3   9  -5    2.00    1.40
  -3   9  -5    4.60    1.20
   3  -9   5    4.30    1.20
  -4   9  -5   15.60    1.80
  -4   9  -5   13.70    1.60
  -4   9  -5   15.50    1.70
  -5   9  -5    1.90    1.50
  -5   9  -5    3.10    1.40
  -5   9  -5    2.20    1.50
  -6   9  -5    2.60    1.50
  -6   9  -5    1.30    1.50
  -6   9  -5    1.50    1.60
  -7   9  -5    3.90    1.70
  -7   9  -5    1.40    1.60
  -7   9  -5    1.80    1.50
  -3  -8   5   19.30    2.00
  -2  -8   5   -1.60    1.20
  -2  -8   5    4.00    1.60
   1   8  -5   20.30    1.50
   1   8  -5   21.40    2.40
  -1  -8   5   15.80    1.80
  -1  -8   5   22.20    1.80
   0   8  -5   -0.70    1.20
   0   8  -5    0.40    1.00
   0  -8   5   -0.50    1.10
   0  -8   5   -1.00    1.30
  -1   8  -5   37.00    2.20
  -1   8  -5   31.10    2.40
   1  -8   5   33.30    2.20
   1  -8   5   35.80    2.40
  -2   8  -5   10.80    1.40
   2  -8   5   15.30    1.60
   2  -8   5   14.10    1.50
  -3   8  -5   20.20    1.70
  -3   8  -5   18.70    1.70
  -3   8  -5   21.70    1.50
   3  -8   5   20.50    1.60
  -4   8  -5   -0.20    1.00
  -4   8  -5    1.50    1.20
  -4   8  -5    1.10    1.20
   4  -8   5    1.60    1.10
  -5   8  -5    2.70    1.30
  -5   8  -5    0.80    1.20
  -5   8  -5    1.10    1.30
  -6   8  -5   13.30    1.70
  -6   8  -5   12.60    1.70
  -6   8  -5    9.40    1.50
  -7   8  -5    0.20    1.30
  -7   8  -5    3.70    1.60
  -7   8  -5   -0.60    1.40
  -8   8  -5   -1.30    1.60
  -8   8  -5   -1.60    1.60
  -8   8  -5   -0.10    1.60
  -4  -7   5   19.50    2.10
  -4  -7   5   16.50    1.90
  -3  -7   5   28.00    2.10
  -3  -7   5   31.00    2.30
   2   7  -5   76.99    2.80
  -2  -7   5   83.19    3.60
  -2  -7   5   75.59    3.40
   1   7  -5   49.90    2.70
   1   7  -5   53.99    2.30
  -1  -7   5   53.19    2.70
  -1  -7   5   53.09    2.80
   0   7  -5    0.20    0.90
   0   7  -5    0.50    1.00
   0  -7   5    0.70    1.10
   0  -7   5   -0.20    1.00
  -1   7  -5   27.50    2.00
  -1   7  -5   32.00    2.10
  -1   7  -5   30.40    2.10
   1  -7   5   27.80    2.10
   1  -7   5   29.30    2.00
  -2   7  -5   13.40    1.10
  -2   7  -5    8.30    1.10
  -2   7  -5    9.30    1.20
  -2   7  -5    9.20    1.20
   2  -7   5   13.20    1.30
   2  -7   5   10.60    1.30
  -3   7  -5    5.80    1.00
  -3   7  -5    4.90    1.20
  -3   7  -5    7.00    1.20
  -3   7  -5    5.40    1.20
   3  -7   5    5.70    1.20
   3  -7   5    6.60    1.20
  -4   7  -5   16.50    1.50
  -4   7  -5   17.80    1.50
  -4   7  -5   20.80    1.50
   4  -7   5   16.90    1.50
   4  -7   5   21.50    1.70
  -5   7  -5    8.90    1.30
  -5   7  -5    8.90    1.30
  -5   7  -5   11.50    1.50
  -6   7  -5    0.50    1.30
  -6   7  -5    0.80    1.20
  -6   7  -5    1.90    1.10
  -7   7  -5   -0.60    1.30
  -7   7  -5    0.20    1.30
  -7   7  -5    1.00    1.40
  -8   7  -5    8.90    1.70
  -8   7  -5    8.60    1.80
  -8   7  -5    8.00    1.70
  -5  -6   5   -0.70    1.40
  -5  -6   5   -1.30    1.40
  -4  -6   5   32.20    2.30
  -4  -6   5   29.70    2.10
   3   6  -5    5.20    0.70
  -3  -6   5    5.50    1.30
  -3  -6   5    4.20    1.20
   2   6  -5   60.19    2.60
   2   6  -5   51.59    2.30
   2   6  -5   51.79    2.10
  -2  -6   5   52.99    2.70
  -2  -6   5   53.39    2.70
   1   6  -5   71.19    3.00
   1   6  -5   74.39    2.70
   1   6  -5   74.29    2.60
  -1  -6   5   75.79    3.00
  -1  -6   5   75.69    3.10
  -1  -6   5   78.99    3.10
   0   6  -5   20.30    1.50
   0   6  -5   17.20    1.30
   0  -6   5   23.80    1.70
   0  -6   5   24.70    1.80
   0  -6   5   18.80    1.50
  -1   6  -5   73.49    2.80
  -1   6  -5   72.29    2.80
   1  -6   5   64.39    2.80
   1  -6   5   71.79    2.80
  -2   6  -5   36.50    2.00
  -2   6  -5   38.00    2.10
  -2   6  -5   40.80    1.80
  -2   6  -5   39.00    2.10
   2  -6   5   42.20    2.20
   2  -6   5   42.30    2.10
  -3   6  -5   40.50    2.20
  -3   6  -5   47.50    2.30
  -3   6  -5   44.40    2.20
  -3   6  -5   39.60    1.90
   3  -6   5   44.10    2.20
   3  -6   5   44.10    2.20
  -4   6  -5    9.40    1.20
  -4   6  -5    7.00    1.10
  -4   6  -5   11.90    1.20
  -4   6  -5   10.30    1.20
   4  -6   5   11.20    1.30
   4  -6   5    9.60    1.20
  -5   6  -5   35.40    2.30
  -5   6  -5   36.10    2.20
  -5   6  -5   38.60    2.30
  -5   6  -5   37.70    2.10
   5  -6   5   37.00    2.10
  -6   6  -5    2.60    1.20
  -6   6  -5    4.30    1.20
  -6   6  -5    3.70    1.20
  -7   6  -5   20.50    1.80
  -7   6  -5   14.00    1.60
  -7   6  -5   17.70    1.80
  -8   6  -5    8.70    1.70
  -8   6  -5    7.10    1.70
  -8   6  -5    8.90    1.60
  -9   6  -5    1.10    1.50
  -9   6  -5   -1.10    1.50
  -9   6  -5    1.00    1.80
  -6  -5   5    8.40    1.70
  -6  -5   5    7.80    1.80
  -5  -5   5   40.00    2.70
  -5  -5   5   39.90    3.00
  -4  -5   5  135.59    4.80
  -4  -5   5  137.99    4.90
   3   5  -5    3.50    0.70
   3   5  -5    3.90    1.00
   3   5  -5    3.80    0.60
  -3  -5   5    4.20    0.60
  -3  -5   5    3.80    1.20
  -3  -5   5    5.00    1.70
  -3  -5   5    4.60    1.10
   2   5  -5   34.30    1.50
   2   5  -5   34.90    1.50
   2   5  -5   32.70    1.90
  -2  -5   5   35.60    1.90
  -2  -5   5   34.30    2.00
  -2  -5   5   38.20    2.20
  -2  -5   5   35.40    1.50
   1   5  -5   -0.20    0.50
   1   5  -5    0.50    0.80
   1   5  -5    0.00    0.60
  -1  -5   5    1.40    0.80
  -1  -5   5    1.10    0.80
  -1  -5   5   -0.20    0.90
  -1  -5   5    2.10    0.60
   0   5  -5  293.97    8.50
   0   5  -5  279.97    8.50
   0   5  -5  287.37    8.40
   0  -5   5  280.17    8.50
   0  -5   5  289.27    8.50
   0  -5   5  293.37    8.60
  -1   5  -5  299.87    8.80
  -1   5  -5  285.07    8.80
  -1   5  -5  298.47    8.60
  -1   5  -5  305.37    8.90
   1  -5   5  297.07    8.90
   1  -5   5  305.37    8.90
   1  -5   5  319.27    8.90
  -2   5  -5   97.09    3.30
  -2   5  -5   97.79    3.30
  -2   5  -5   92.99    3.30
  -2   5  -5   95.19    3.10
   2  -5   5   97.59    3.40
   2  -5   5   95.99    3.30
   2  -5   5   92.09    3.30
  -3   5  -5   21.60    1.40
  -3   5  -5   22.00    1.50
  -3   5  -5   20.90    1.50
   3  -5   5   21.20    1.60
   3  -5   5   21.90    1.60
  -4   5  -5   16.90    1.20
  -4   5  -5   19.20    1.40
  -4   5  -5   16.70    1.30
  -4   5  -5   15.80    1.40
   4  -5   5   19.60    1.50
   4  -5   5   15.90    1.30
  -5   5  -5   73.39    3.00
  -5   5  -5   80.19    3.10
  -5   5  -5   75.59    3.00
  -5   5  -5   82.09    3.20
   5  -5   5   77.19    3.10
  -6   5  -5   26.80    1.90
  -6   5  -5   31.70    2.10
  -6   5  -5   21.50    1.60
  -7   5  -5    2.30    1.30
  -7   5  -5    1.60    1.20
  -7   5  -5    0.40    1.20
  -8   5  -5    2.00    1.40
  -8   5  -5    1.00    1.30
  -8   5  -5    0.50    1.50
  -9   5  -5   -0.60    1.40
  -9   5  -5    0.20    1.70
  -9   5  -5    0.80    1.60
  -7  -4   5   19.30    2.00
  -7  -4   5   13.20    2.00
  -6  -4   5   11.00    1.80
  -6  -4   5   13.20    1.70
  -5  -4   5   45.70    2.50
  -5  -4   5   38.20    2.70
   4   4  -5    6.60    0.70
  -4  -4   5    7.20    1.20
  -4  -4   5    6.80    1.30
   3   4  -5   71.19    2.40
   3   4  -5   77.19    2.40
   3   4  -5   74.89    2.80
  -3  -4   5   73.39    2.80
  -3  -4   5   74.89    2.30
  -3  -4   5   72.89    2.90
  -3  -4   5   74.79    3.00
   2   4  -5  375.66   10.70
   2   4  -5  368.46   10.40
   2   4  -5  377.96   10.50
  -2  -4   5  374.36   10.90
  -2  -4   5  368.36   10.50
  -2  -4   5  368.16   10.80
  -2  -4   5  369.96   10.80
   1   4  -5   52.89    1.80
   1   4  -5   54.39    2.10
   1   4  -5   52.99    2.00
  -1  -4   5   53.89    2.30
  -1  -4   5   55.69    2.20
  -1  -4   5   52.49    2.10
  -1  -4   5   52.39    1.90
   0   4  -5  154.08    4.80
   0   4  -5  158.28    4.70
   0  -4   5  153.88    4.80
   0  -4   5  146.69    4.80
   0  -4   5  163.48    4.90
   0  -4   5  155.68    4.70
  -1   4  -5    0.00    0.60
  -1   4  -5   -0.70    0.50
  -1   4  -5   -0.50    0.60
  -1   4  -5    0.80    0.40
   1  -4   5    0.20    0.60
   1  -4   5    0.40    0.70
   1  -4   5   -0.30    0.50
  -2   4  -5  411.96   11.80
  -2   4  -5  401.66   11.60
  -2   4  -5  420.46   11.80
  -2   4  -5  423.76   11.80
   2  -4   5  406.26   11.80
   2  -4   5  405.26   11.70
   2  -4   5  406.06   11.80
  -3   4  -5  159.88    5.10
  -3   4  -5  173.18    5.20
  -3   4  -5  168.58    5.20
  -3   4  -5  166.48    5.00
   3  -4   5  163.08    5.20
   3  -4   5  172.38    5.30
  -4   4  -5    0.40    0.80
  -4   4  -5   -0.30    0.80
  -4   4  -5    0.60    0.70
  -4   4  -5    1.50    0.80
   4  -4   5    0.40    0.80
  -5   4  -5    3.30    1.00
  -5   4  -5    2.90    1.00
  -5   4  -5    1.70    0.80
  -5   4  -5    2.60    1.00
   5  -4   5    2.00    0.90
  -6   4  -5   70.79    2.90
  -6   4  -5   67.59    3.00
  -6   4  -5   64.89    3.00
  -6   4  -5   68.69    2.90
   6  -4   5   60.39    2.60
  -7   4  -5   19.00    1.80
  -7   4  -5   22.20    1.70
  -7   4  -5   19.00    1.80
  -8   4  -5    6.00    1.50
  -8   4  -5    6.30    1.60
  -8   4  -5    5.70    1.40
  -9   4  -5    0.10    1.30
  -9   4  -5   -0.70    1.60
  -9   4  -5   -1.50    1.60
  -7  -3   5   18.50    2.10
  -7  -3   5   20.80    1.80
  -7  -3   5   21.20    2.00
  -6  -3   5    0.40    1.10
  -6  -3   5    0.90    1.00
  -6  -3   5    1.70    1.30
  -5  -3   5  150.58    5.00
  -5  -3   5  154.98    4.80
  -5  -3   5  151.68    5.30
   4   3  -5   94.39    3.00
   4   3  -5   90.69    3.20
  -4  -3   5   91.09    3.00
  -4  -3   5   99.69    3.30
  -4  -3   5   96.69    3.40
  -4  -3   5   91.59    3.60
   3   3  -5   71.39    2.30
  -3  -3   5   70.09    2.60
  -3  -3   5   74.19    2.20
  -3  -3   5   74.09    2.70
  -3  -3   5   71.99    2.90
   2   3  -5   94.99    2.90
   2   3  -5   92.39    2.70
  -2  -3   5   91.09    3.10
  -2  -3   5   97.69    2.80
  -2  -3   5   94.49    3.30
  -2  -3   5   87.59    3.10
   1   3  -5  220.38    6.30
   1   3  -5  216.18    6.30
   1   3  -5  217.98    6.00
   1   3  -5  218.58    6.70
   1   3  -5  215.68    6.40
  -1  -3   5  215.18    6.20
  -1  -3   5  204.48    6.40
  -1  -3   5  222.78    6.50
  -1  -3   5  213.88    6.40
   0   3  -5  408.46   11.20
   0   3  -5  404.16   11.40
   0   3  -5  404.86   11.00
   0   3  -5  406.56   11.30
   0   3  -5  368.16   11.30
   0  -3   5  401.06   11.20
   0  -3   5  348.37   11.20
   0  -3   5  411.06   11.40
   0  -3   5  410.96   11.30
  -1   3  -5    5.00    0.60
  -1   3  -5    5.40    0.70
  -1   3  -5    7.90    0.90
  -1   3  -5    7.50    0.80
  -1   3  -5    6.10    0.50
   1  -3   5    5.90    0.70
   1  -3   5    5.90    0.80
   1  -3   5    4.10    0.70
   1  -3   5    4.70    0.60
  -2   3  -5  182.28    5.40
  -2   3  -5  177.08    5.60
  -2   3  -5  186.78    5.50
  -2   3  -5  185.88    5.60
  -2   3  -5  190.78    5.60
   2  -3   5  192.38    5.60
   2  -3   5  183.58    5.40
   2  -3   5  181.38    5.50
   2  -3   5  183.88    5.50
   2  -3   5  183.58    5.60
  -3   3  -5   15.90    1.10
  -3   3  -5   12.40    0.90
  -3   3  -5   16.40    1.20
  -3   3  -5   13.60    1.00
   3  -3   5   12.90    1.00
   3  -3   5   14.00    1.10
   3  -3   5   12.90    1.00
   3  -3   5   13.60    1.00
  -4   3  -5   45.60    2.20
  -4   3  -5   44.70    2.10
  -4   3  -5   45.40    2.00
  -4   3  -5   46.30    2.00
   4  -3   5   46.50    2.10
  -5   3  -5   59.69    2.50
  -5   3  -5   56.29    2.70
  -5   3  -5   62.39    2.70
  -5   3  -5   61.69    2.60
   5  -3   5   60.89    2.50
  -6   3  -5   18.20    1.60
  -6   3  -5   19.80    1.70
  -6   3  -5   17.50    1.40
  -6   3  -5   19.00    1.60
   6  -3   5   18.80    1.40
  -7   3  -5    1.30    1.00
  -7   3  -5   -1.40    1.30
  -7   3  -5   -1.50    1.20
  -8   3  -5    3.30    1.60
  -8   3  -5    0.80    1.10
  -8   3  -5    0.80    1.50
  -9   3  -5    1.20    1.70
  -9   3  -5   -1.30    1.70
  -8  -2   5   13.10    2.10
  -8  -2   5   13.90    1.70
  -7  -2   5    7.10    1.60
  -7  -2   5    6.10    1.20
  -7  -2   5    6.10    1.30
  -6  -2   5    7.40    1.10
  -6  -2   5    7.70    1.50
  -6  -2   5    6.90    1.10
   5   2  -5   33.60    1.60
   5   2  -5   32.50    1.50
  -5  -2   5   30.70    1.60
  -5  -2   5   30.30    1.80
  -5  -2   5   34.80    2.30
  -5  -2   5   32.60    1.80
   4   2  -5   68.59    2.40
   4   2  -5   68.49    2.20
  -4  -2   5   66.79    2.30
  -4  -2   5   66.59    2.00
  -4  -2   5   67.49    2.80
  -4  -2   5   67.49    2.50
  -4  -2   5   64.79    2.50
   3   2  -5  813.32   22.40
   3   2  -5  811.12   22.60
  -3  -2   5  787.02   22.60
  -3  -2   5  804.52   22.40
  -3  -2   5  816.72   22.70
  -3  -2   5  820.82   22.90
  -3  -2   5  829.12   22.50
   2   2  -5  108.89    3.30
   2   2  -5  104.49    3.00
   2   2  -5  111.59    3.50
  -2  -2   5  102.09    3.30
  -2  -2   5  103.99    3.50
  -2  -2   5  109.39    3.40
  -2  -2   5  104.19    3.20
   1   2  -5  314.17    9.00
   1   2  -5  326.07    9.20
   1   2  -5  329.27    9.10
  -1  -2   5  320.27    9.10
  -1  -2   5  316.87    9.00
  -1  -2   5  304.57    9.10
  -1  -2   5  316.07    9.20
   0   2  -5  133.79    3.80
   0   2  -5  132.69    4.10
   0   2  -5  132.79    4.10
   0   2  -5  133.69    4.00
   0   2  -5  128.09    4.00
   0  -2   5  131.89    4.00
   0  -2   5  137.39    4.00
   0  -2   5  136.39    4.10
   0  -2   5  135.49    4.20
  -1   2  -5  200.08    5.90
  -1   2  -5  200.78    5.70
  -1   2  -5  198.18    5.90
  -1   2  -5  199.18    6.00
  -1   2  -5  196.48    5.90
   1  -2   5  201.28    5.70
   1  -2   5  208.88    5.90
   1  -2   5  205.38    5.90
   1  -2   5  195.78    6.00
   1  -2   5  201.18    5.90
  -2   2  -5  470.15   13.40
  -2   2  -5  477.85   13.50
  -2   2  -5  472.45   13.50
  -2   2  -5  470.95   13.30
  -2   2  -5  488.05   13.40
   2  -2   5  469.05   13.50
   2  -2   5  459.85   13.30
   2  -2   5  469.95   13.40
   2  -2   5  476.85   13.50
   2  -2   5  481.65   13.40
  -3   2  -5    2.40    0.70
  -3   2  -5    2.90    0.60
  -3   2  -5    3.60    0.80
  -3   2  -5    4.20    0.80
   3  -2   5    2.60    0.80
   3  -2   5    3.40    0.70
   3  -2   5    3.10    0.60
   3  -2   5    3.00    0.70
   3  -2   5    3.40    0.70
  -4   2  -5  219.18    6.70
  -4   2  -5  218.98    6.50
  -4   2  -5  219.48    6.50
  -4   2  -5  205.18    6.60
   4  -2   5  215.38    6.60
   4  -2   5  226.18    6.80
  -5   2  -5    1.40    0.90
  -5   2  -5    0.70    0.90
  -5   2  -5    1.00    1.00
  -5   2  -5    2.10    0.90
   5  -2   5    1.40    0.90
  -6   2  -5   35.00    2.00
  -6   2  -5   34.10    2.30
  -6   2  -5   33.50    2.30
  -6   2  -5   30.70    2.10
   6  -2   5   30.80    2.10
  -7   2  -5    6.20    1.30
  -7   2  -5    6.80    1.50
  -7   2  -5    8.10    1.20
  -8   2  -5    0.20    1.40
  -8   2  -5    1.60    1.60
  -9   2  -5    2.40    1.60
  -9   2  -5   -0.10    1.70
  -8  -1   5    8.70    1.40
  -8  -1   5    8.40    1.40
  -8  -1   5    9.40    1.90
  -7  -1   5   68.99    3.00
  -7  -1   5   74.59    3.10
  -7  -1   5   71.39    3.60
   6   1  -5  121.69    3.90
  -6  -1   5  133.09    4.10
  -6  -1   5  120.99    4.20
  -6  -1   5  125.89    4.60
  -6  -1   5  124.89    4.10
   5   1  -5   40.80    1.60
   5   1  -5   43.70    1.70
  -5  -1   5   42.20    1.80
  -5  -1   5   43.20    2.30
  -5  -1   5   45.80    2.00
  -5  -1   5   41.10    1.80
   4   1  -5   61.09    2.00
   4   1  -5   59.29    2.00
  -4  -1   5   56.29    1.80
  -4  -1   5   59.29    2.50
  -4  -1   5   59.99    2.00
  -4  -1   5   62.09    2.20
  -4  -1   5   56.99    2.10
  -3  -1   5  453.65   12.20
  -3  -1   5  425.26   12.20
  -3  -1   5  434.56   12.50
  -3  -1   5  426.26   12.10
  -3  -1   5  429.86   12.10
   2   1  -5   97.29    3.00
   2   1  -5  103.39    3.30
   2   1  -5  100.39    3.00
  -2  -1   5  101.99    2.80
  -2  -1   5   98.99    3.00
  -2  -1   5  102.99    3.10
  -2  -1   5  101.19    3.10
  -2  -1   5   98.99    3.30
   1   1  -5 1265.77   33.90
   1   1  -5 1205.08   34.10
   1   1  -5 1238.88   33.90
  -1  -1   5 1194.78   33.90
  -1  -1   5 1239.18   34.00
  -1  -1   5 1228.08   34.10
   0   1  -5  453.55   12.50
   0   1  -5  450.75   12.70
   0   1  -5  426.76   12.60
   0  -1   5  475.05   12.70
   0  -1   5  434.16   12.50
   0  -1   5  453.85   12.70
   0  -1   5  450.65   12.70
   0  -1   5  454.55   12.60
  -1   1  -5  185.68    5.50
  -1   1  -5  181.18    5.50
  -1   1  -5  187.18    5.30
  -1   1  -5  179.88    5.50
  -1   1  -5  196.18    5.50
   1  -1   5  182.48    5.50
   1  -1   5  184.88    5.30
   1  -1   5  181.48    5.40
   1  -1   5  183.48    5.40
   1  -1   5  187.18    5.50
  -2   1  -5  329.57    9.50
  -2   1  -5  334.07    9.40
  -2   1  -5  333.97    9.50
  -2   1  -5  331.67    9.50
  -2   1  -5  327.47    9.40
   2  -1   5  334.57    9.50
   2  -1   5  316.57    9.50
   2  -1   5  323.97    9.40
   2  -1   5  331.17    9.50
   2  -1   5  331.17    9.40
  -3   1  -5   24.50    1.60
  -3   1  -5   27.30    1.40
  -3   1  -5   26.60    1.50
  -3   1  -5   27.10    1.50
  -3   1  -5   25.80    1.40
   3  -1   5   25.50    1.50
   3  -1   5   30.50    1.40
   3  -1   5   29.00    1.40
   3  -1   5   27.10    1.10
   3  -1   5   27.70    1.50
  -4   1  -5  101.89    3.60
  -4   1  -5   98.59    3.50
  -4   1  -5  101.49    3.40
  -4   1  -5  103.69    3.60
   4  -1   5  101.29    3.50
   4  -1   5  104.19    3.50
  -5   1  -5    3.50    1.00
  -5   1  -5    0.90    1.00
  -5   1  -5    1.30    1.00
   5  -1   5    2.10    0.90
  -6   1  -5   11.60    1.40
  -6   1  -5   10.60    1.50
  -6   1  -5   12.60    1.60
   6  -1   5   11.00    1.30
  -7   1  -5   -0.50    1.30
  -7   1  -5    0.90    1.40
  -8   1  -5   -0.30    1.60
  -8   1  -5    0.30    1.60
  -9   0   5    1.20    1.90
  -9   0   5   -0.10    1.20
  -9   0   5   -2.20    1.40
  -8   0   5   17.80    1.70
  -8   0   5   20.00    2.20
  -8   0   5   20.10    1.50
  -7   0   5  108.89    3.60
  -7   0   5  100.59    4.20
  -7   0   5   99.49    3.70
  -7   0   5  105.49    3.60
  -6   0   5  122.69    3.60
  -6   0   5  123.29    4.00
  -6   0   5  120.29    4.50
  -6   0   5  130.09    4.10
  -6   0   5  127.69    4.00
  -6   0   5  123.09    3.60
  -5   0   5   87.99    3.40
  -5   0   5   89.29    2.90
  -5   0   5   90.29    2.90
  -5   0   5   92.59    3.00
  -5   0   5   85.69    2.70
   4   0  -5   14.50    0.70
  -4   0   5   16.10    0.90
  -4   0   5   14.30    0.90
  -4   0   5   10.60    1.10
  -4   0   5   13.90    0.90
   3   0  -5    8.60    0.50
   3   0  -5    8.90    0.50
  -3   0   5    8.90    0.90
  -3   0   5    7.70    0.50
  -3   0   5    8.80    0.60
  -3   0   5    7.80    0.60
   2   0  -5  275.77    7.60
   2   0  -5  269.57    7.60
  -2   0   5  264.57    7.80
  -2   0   5  269.07    7.60
   1   0  -5  870.11   23.40
   1   0  -5  863.41   23.40
   1   0  -5  826.22   23.50
  -1   0   5  836.62   23.40
  -1   0   5  843.52   23.30
  -1   0   5  826.32   23.40
  -1   0   5  843.32   23.50
   0   0  -5  249.58    7.40
   0   0  -5  257.27    7.40
   0   0  -5  265.47    7.40
   0   0   5  260.27    7.40
   0   0   5  259.27    7.30
   0   0   5  260.07    7.40
   0   0   5  259.07    7.40
  -1   0  -5  160.98    4.60
  -1   0  -5  151.48    4.50
  -1   0  -5  152.38    4.60
  -1   0  -5  156.08    4.60
   1   0   5  155.58    4.60
   1   0   5  153.18    4.60
   1   0   5  143.09    4.60
   1   0   5  156.68    4.60
   1   0   5  156.78    4.50
  -2   0  -5  176.08    5.20
  -2   0  -5  174.18    5.20
  -2   0  -5  177.48    5.20
  -2   0  -5  176.78    5.20
   2   0   5  173.88    5.20
   2   0   5  175.38    5.20
   2   0   5  176.48    5.20
   2   0   5  174.78    5.20
   2   0   5  151.08    5.20
  -3   0  -5  536.15   15.50
  -3   0  -5  542.35   15.60
  -3   0  -5  549.05   15.50
  -3   0  -5  560.84   15.60
   3   0   5  556.94   15.60
   3   0   5  533.95   15.40
   3   0   5  559.54   15.60
  -4   0  -5   67.39    2.70
  -4   0  -5   69.79    2.60
  -4   0  -5   62.59    2.70
   4   0   5   63.79    2.60
   4   0   5   66.79    2.70
  -5   0  -5   -1.10    0.80
  -5   0  -5    1.40    1.00
  -5   0  -5    0.70    1.00
   5   0   5   -1.30    0.80
  -6   0  -5   14.50    1.70
  -6   0  -5   17.10    1.70
   6   0   5   16.40    1.50
  -7   0  -5    6.20    1.60
  -7   0  -5    3.20    1.60
  -8   0  -5   14.30    2.20
  -8   0  -5   14.20    2.10
  -9   1   5    7.00    1.60
  -9   1   5    9.10    1.30
  -9   1   5   11.90    2.10
  -8   1   5   16.00    2.00
  -8   1   5   14.80    1.20
  -8   1   5   14.80    1.50
  -7   1   5    2.00    1.40
  -7   1   5    3.00    0.80
  -7   1   5    2.40    0.80
  -7   1   5    2.30    0.50
  -7   1   5    2.10    1.00
  -6   1   5   27.10    1.60
  -6   1   5   26.10    1.40
  -6   1   5   26.10    1.20
  -6   1   5   27.10    1.40
  -5   1   5   31.20    1.90
  -5   1   5   31.00    1.30
  -5   1   5   33.70    1.30
  -5   1   5   30.10    1.50
  -5   1   5   29.30    1.30
  -4   1   5  529.15   14.50
  -4   1   5  494.35   14.70
  -4   1   5  520.05   14.30
  -4   1   5  516.35   14.30
  -3   1   5 1420.36   39.40
  -3   1   5 1400.26   39.30
  -3   1   5 1419.16   39.30
  -3   1   5 1447.66   39.40
  -2   1   5  235.58    6.70
  -2   1   5  243.18    6.70
  -2   1   5  238.28    6.90
   1  -1  -5   11.20    0.80
   1  -1  -5   16.30    0.80
   1  -1  -5   11.90    0.70
  -1   1   5   12.40    0.70
  -1   1   5   12.60    0.80
  -1   1   5   12.90    0.90
   0  -1  -5 1561.54   41.80
   0  -1  -5 1478.55   41.90
   0  -1  -5 1515.05   41.80
   0   1   5 1508.55   41.80
   0   1   5 1497.15   42.10
   0   1   5 1433.66   41.80
   0   1   5 1531.45   41.80
   0   1   5 1580.04   41.80
  -1  -1  -5 1169.78   32.00
  -1  -1  -5 1146.69   32.10
  -1  -1  -5 1185.48   32.10
  -1  -1  -5 1151.18   32.10
   1   1   5 1167.38   32.10
   1   1   5 1159.98   32.00
   1   1   5 1109.99   32.10
   1   1   5 1155.68   32.00
  -2  -1  -5   11.60    0.90
  -2  -1  -5   14.50    1.10
  -2  -1  -5   17.40    1.30
  -2  -1  -5   16.40    1.00
   2   1   5   17.20    1.30
   2   1   5   18.10    1.10
   2   1   5   16.00    1.10
  -3  -1  -5    2.30    0.90
  -3  -1  -5    2.60    0.60
  -3  -1  -5    1.10    0.70
  -3  -1  -5    6.20    1.00
   3   1   5    1.80    0.70
   3   1   5    3.30    0.70
   3   1   5    4.30    0.80
  -4  -1  -5    3.40    1.00
  -4  -1  -5    3.50    1.00
  -4  -1  -5    4.50    0.90
   4   1   5    4.00    1.40
   4   1   5    4.30    0.90
  -5  -1  -5   69.49    3.10
  -5  -1  -5   66.09    3.00
  -5  -1  -5   69.99    3.00
   5   1   5   73.89    3.00
  -6  -1  -5   16.60    1.80
  -6  -1  -5   16.80    1.80
   6   1   5   16.50    1.70
  -7  -1  -5    1.10    1.40
  -7  -1  -5   -0.70    1.60
  -8  -1  -5    1.80    1.80
  -8  -1  -5   -1.70    1.80
  -9   2   5   10.50    1.20
  -9   2   5   11.90    1.70
  -8   2   5    1.20    0.80
  -8   2   5    1.20    0.80
  -8   2   5    2.70    1.20
  -7   2   5   26.70    1.90
  -7   2   5   25.90    1.40
  -7   2   5   22.90    1.30
  -7   2   5   24.70    1.40
  -6   2   5   55.79    2.30
  -6   2   5   51.69    1.80
  -6   2   5   52.69    1.80
  -6   2   5   52.89    2.00
  -5   2   5    9.90    0.90
  -5   2   5    7.80    0.50
  -5   2   5    9.50    0.60
  -5   2   5    9.20    0.80
  -4   2   5  382.26   10.90
  -4   2   5  383.46   11.00
  -3   2   5  319.97    9.20
  -3   2   5  322.57    8.90
  -3   2   5  318.27    8.90
  -2   2   5 1074.59   29.80
  -2   2   5 1065.99   29.60
  -2   2   5 1079.79   29.60
  -2   2   5 1067.09   29.70
   1  -2  -5  476.65   13.20
   1  -2  -5  471.45   13.20
   1  -2  -5  484.05   13.20
  -1   2   5  470.55   13.20
  -1   2   5  468.15   13.20
  -1   2   5  465.35   13.20
   0  -2  -5  407.76   10.70
   0  -2  -5  372.36   10.60
   0  -2  -5  336.47   10.70
   0   2   5  381.16   10.60
   0   2   5  396.86   10.80
   0   2   5  369.76   10.70
   0   2   5  384.46   10.80
  -1  -2  -5  471.35   13.10
  -1  -2  -5  436.36   13.30
  -1  -2  -5  479.75   13.30
   1   2   5  463.25   13.30
   1   2   5  492.65   13.60
   1   2   5  470.25   13.30
  -2  -2  -5    9.70    0.90
  -2  -2  -5   11.70    1.00
  -2  -2  -5   11.10    1.10
  -2  -2  -5   11.70    1.00
  -2  -2  -5   13.10    0.90
   2   2   5    9.90    1.00
   2   2   5   11.20    1.10
  -3  -2  -5  319.27    9.20
  -3  -2  -5  323.17    9.40
  -3  -2  -5  324.27    9.50
  -3  -2  -5  310.87    9.50
   3   2   5  316.07    9.40
   3   2   5  324.77    9.50
  -4  -2  -5   34.60    2.20
  -4  -2  -5   34.70    2.30
   4   2   5   32.70    2.10
  -5  -2  -5   18.70    1.80
  -5  -2  -5   18.10    1.80
   5   2   5   16.60    1.60
  -6  -2  -5   28.00    2.20
  -6  -2  -5   23.20    2.00
  -7  -2  -5   26.30    2.40
  -7  -2  -5   23.00    2.20
  -9   3   5    2.20    1.50
  -9   3   5   -0.60    0.80
  -8   3   5    4.50    1.00
  -8   3   5    3.70    0.90
  -8   3   5    6.90    0.80
  -8   3   5    4.80    0.80
  -8   3   5    7.30    1.40
  -7   3   5   14.40    1.00
  -7   3   5   11.30    1.30
  -7   3   5   12.80    0.80
  -7   3   5   13.30    1.20
  -7   3   5   12.40    1.10
  -6   3   5   29.60    1.10
  -6   3   5   31.20    1.70
  -6   3   5   32.50    1.70
  -6   3   5   29.90    1.10
  -6   3   5   28.50    1.80
  -5   3   5  146.59    4.60
  -5   3   5  137.79    4.50
  -5   3   5  147.19    4.50
  -4   3   5  223.88    6.70
  -4   3   5  228.18    6.70
  -4   3   5  224.38    6.70
  -3   3   5    9.70    0.60
  -3   3   5   10.40    0.80
  -3   3   5    9.00    0.60
   2  -3  -5  204.58    5.80
  -2   3   5  206.08    5.90
  -2   3   5  208.08    5.90
  -2   3   5  203.58    5.90
   1  -3  -5   14.40    0.90
  -1   3   5   14.70    1.00
  -1   3   5   15.00    1.00
  -1   3   5   13.00    0.70
   0  -3  -5  228.28    6.30
   0  -3  -5  230.58    6.60
   0   3   5  219.18    6.60
   0   3   5  219.88    6.60
  -1  -3  -5   27.50    1.10
  -1  -3  -5   26.30    1.50
   1   3   5   25.50    1.60
   1   3   5   27.40    1.50
  -2  -3  -5   80.09    2.50
  -2  -3  -5   80.49    3.00
   2   3   5   78.99    3.00
   2   3   5   79.29    3.00
  -3  -3  -5   37.90    2.20
  -3  -3  -5   37.90    2.20
  -3  -3  -5   40.60    1.70
   3   3   5   39.40    2.20
   3   3   5   41.70    2.20
  -4  -3  -5    4.10    1.30
  -4  -3  -5    2.90    1.30
   4   3   5    4.60    1.20
  -5  -3  -5   48.60    3.00
  -5  -3  -5   48.20    3.00
   5   3   5   46.90    2.80
  -6  -3  -5    1.30    1.60
  -6  -3  -5    2.10    1.60
  -7  -3  -5    0.60    1.90
  -9   4   5    2.80    0.90
  -9   4   5    3.00    0.80
  -9   4   5    3.90    1.50
  -8   4   5    3.90    1.30
  -8   4   5    2.90    0.60
  -8   4   5    2.30    0.60
  -8   4   5    1.90    1.00
  -7   4   5   42.50    1.50
  -7   4   5   41.40    1.50
  -7   4   5   45.60    2.50
  -7   4   5   42.10    2.20
  -6   4   5    7.60    1.00
  -6   4   5    8.00    1.10
  -5   4   5  156.78    4.90
  -5   4   5  145.69    4.80
  -4   4   5    3.90    0.70
  -4   4   5    4.00    0.90
  -4   4   5    4.30    0.40
  -4   4   5    4.00    0.40
  -3   4   5  258.27    7.40
  -3   4   5  264.17    7.30
  -3   4   5  250.47    7.30
   2  -4  -5  293.47    8.10
  -2   4   5  291.87    8.10
  -2   4   5  283.87    8.20
  -2   4   5  282.87    8.20
   1  -4  -5   52.59    1.80
  -1   4   5   47.60    1.90
  -1   4   5   45.60    1.90
   0  -4  -5  291.97    8.20
   0   4   5  271.27    8.20
   0   4   5  271.37    8.20
  -1  -4  -5    0.50    0.30
  -1  -4  -5    0.80    0.70
   1   4   5    1.70    0.90
   1   4   5    1.70    0.70
  -2  -4  -5  298.67    8.40
  -2  -4  -5  304.67    8.90
   2   4   5  302.37    8.90
   2   4   5  282.47    8.90
  -3  -4  -5   67.39    2.40
  -3  -4  -5   70.39    3.10
   3   4   5   66.49    3.00
   3   4   5   64.79    3.00
  -4  -4  -5   42.30    2.70
   4   4   5   44.80    2.70
  -5  -4  -5   39.90    3.00
  -9   5   5   -0.50    0.60
  -9   5   5   -2.30    1.10
  -9   5   5    0.80    1.50
  -9   5   5    0.90    0.70
  -8   5   5   17.30    1.50
  -8   5   5   15.40    1.00
  -8   5   5   11.20    1.60
  -8   5   5   15.50    1.10
  -7   5   5   16.60    0.90
  -7   5   5   18.10    0.90
  -7   5   5   16.80    1.70
  -7   5   5   18.90    1.50
  -6   5   5   14.40    1.40
  -6   5   5   14.60    0.90
  -6   5   5   15.40    0.80
  -6   5   5   12.60    1.40
  -5   5   5    6.90    0.60
  -5   5   5    8.20    1.10
  -5   5   5    8.00    0.60
  -4   5   5    6.20    0.60
  -4   5   5    5.60    0.60
  -4   5   5    5.80    1.10
  -4   5   5    6.20    0.70
  -3   5   5  237.98    7.00
  -3   5   5  239.38    6.90
  -3   5   5  246.48    7.00
  -3   5   5  237.68    7.30
   2  -5  -5  147.09    4.40
  -2   5   5  151.08    4.60
  -2   5   5  146.19    4.60
   1  -5  -5   52.69    2.10
  -1   5   5   52.89    2.20
  -1   5   5   50.79    2.10
   0  -5  -5  140.09    4.50
   0   5   5  142.19    4.60
   0   5   5  136.29    4.50
  -1  -5  -5    0.40    0.80
   1   5   5   -0.70    0.90
   1   5   5    0.40    0.80
  -2  -5  -5   89.59    3.50
  -2  -5  -5   89.09    2.70
   2   5   5   87.89    3.50
  -3  -5  -5    6.10    0.80
  -3  -5  -5    5.50    1.50
   3   5   5    7.00    1.40
   4   5   5   38.80    2.90
  -9   6   5    1.30    0.60
  -9   6   5    2.10    1.40
  -9   6   5   -0.40    1.60
  -9   6   5    2.20    0.70
  -8   6   5    0.00    0.50
  -8   6   5    0.00    1.30
  -8   6   5   -0.20    1.40
  -8   6   5   -0.20    0.60
  -7   6   5    0.70    1.30
  -7   6   5    0.80    0.60
  -7   6   5   -0.40    1.20
  -7   6   5    0.50    0.50
  -6   6   5  144.69    4.30
  -6   6   5  141.89    4.30
  -6   6   5  144.69    5.10
  -6   6   5  150.38    5.10
  -5   6   5  138.19    5.00
  -5   6   5  151.48    4.40
  -5   6   5  148.49    4.40
  -4   6   5    9.10    0.80
  -4   6   5    7.80    0.80
  -4   6   5    9.30    0.80
  -4   6   5   10.20    1.30
   3  -6  -5   19.00    1.10
  -3   6   5   18.80    0.80
  -3   6   5   17.40    1.50
  -3   6   5   18.90    1.40
  -3   6   5   18.70    1.30
  -3   6   5   18.30    0.80
   2  -6  -5   33.20    1.60
  -2   6   5   35.00    2.30
  -2   6   5   38.20    1.80
  -2   6   5   35.60    1.90
   1  -6  -5  271.87    7.80
  -1   6   5  263.57    8.00
  -1   6   5  253.87    7.80
  -1   6   5  256.67    7.90
   0  -6  -5   24.60    1.70
   0   6   5   21.90    1.60
   0   6   5   26.50    1.90
   1   6   5   36.30    2.40
   1   6   5   39.10    2.30
   2   6   5   26.80    1.80
   2   6   5   26.60    2.10
   3   6   5    1.00    1.00
   3   6   5    1.10    1.40
  -8   7   5    1.00    0.70
  -8   7   5    0.90    0.70
  -8   7   5    1.80    1.60
  -8   7   5    0.30    1.50
  -7   7   5    1.20    1.40
  -7   7   5    1.80    1.50
  -7   7   5    3.00    0.80
  -7   7   5    2.20    0.70
  -6   7   5    0.00    0.70
  -6   7   5   -0.90    1.30
  -6   7   5    0.20    0.70
  -5   7   5    0.80    0.80
  -5   7   5    0.70    0.80
  -5   7   5   -0.20    1.30
  -5   7   5   -1.00    0.70
  -4   7   5   68.59    2.70
  -4   7   5   71.19    3.20
  -4   7   5   68.69    2.60
  -3   7   5   70.79    3.10
  -3   7   5   65.99    2.70
  -3   7   5   66.99    2.60
  -2   7   5    0.30    1.10
  -2   7   5   -0.50    0.90
  -1   7   5   60.99    2.90
  -1   7   5   58.39    2.80
   0   7   5    0.40    1.10
   0   7   5    0.90    1.20
   1   7   5  107.09    4.00
   1   7   5  103.19    4.30
   2   7   5   42.80    3.00
   2   7   5   44.60    2.60
   3   7   5   15.40    1.60
   3   7   5   11.60    2.00
  -8   8   5    4.20    1.80
  -8   8   5    4.30    0.90
  -8   8   5    4.10    1.80
  -7   8   5    6.50    1.80
  -7   8   5    3.80    0.90
  -7   8   5    5.70    1.70
  -6   8   5   17.50    1.30
  -6   8   5   19.20    2.00
  -5   8   5   -0.50    0.90
  -5   8   5   -1.40    1.40
  -4   8   5   15.30    1.30
  -4   8   5   11.80    1.70
  -3   8   5   11.00    1.70
  -3   8   5    9.30    1.30
  -2   8   5   49.00    3.00
  -2   8   5   51.29    2.70
  -1   8   5   48.80    3.00
  -1   8   5   50.49    2.90
   0   8   5   -0.80    1.30
   0   8   5    0.00    1.30
   1   8   5   17.70    1.80
   1   8   5   17.00    2.00
   2   8   5    0.80    1.70
   2   8   5    3.20    1.40
  -6   9   5    2.60    1.10
  -6   9   5    1.50    1.80
  -5   9   5   -0.60    1.60
  -5   9   5   -0.30    1.10
  -4   9   5    5.70    1.30
  -4   9   5    8.10    1.80
  -3   9   5    1.40    1.60
  -3   9   5    0.20    1.20
  -2   9   5   12.40    1.80
  -2   9   5   12.80    1.70
  -1   9   5    3.20    1.50
  -1   9   5    1.20    1.50
   0   9   5    8.60    1.70
   0   9   5    9.00    1.80
  -1  10  -6    1.20    1.40
  -2  10  -6    2.30    1.50
  -2  10  -6    1.60    1.60
  -2  10  -6    1.40    1.20
   2 -10   6    1.50    1.40
  -3  10  -6    2.20    1.60
  -3  10  -6   -0.30    1.50
  -3  10  -6    1.30    1.30
   3 -10   6    2.70    1.40
  -4  10  -6   -0.90    1.60
  -4  10  -6    0.20    1.60
  -4  10  -6   -0.50    1.30
  -5  10  -6   -0.30    1.60
  -5  10  -6   -2.70    1.60
  -5  10  -6    0.10    1.40
   1   9  -6    1.20    1.10
  -1  -9   6    0.50    1.50
   0   9  -6    3.40    1.30
   0  -9   6    2.00    1.40
  -1   9  -6    0.90    1.20
   1  -9   6    1.10    1.30
  -2   9  -6   11.80    1.30
  -2   9  -6   13.40    1.60
  -2   9  -6   10.50    1.70
   2  -9   6   10.50    1.60
  -3   9  -6    3.30    1.40
  -3   9  -6    6.00    1.20
  -3   9  -6    7.80    1.50
   3  -9   6    7.00    1.40
  -4   9  -6    1.80    1.20
  -4   9  -6    0.20    1.30
  -4   9  -6    1.40    1.50
   4  -9   6    1.80    1.40
  -5   9  -6    3.00    1.60
  -5   9  -6    1.70    1.50
  -5   9  -6    5.20    1.40
  -6   9  -6   -0.50    1.40
  -6   9  -6    0.60    1.60
  -6   9  -6    0.00    1.60
  -7   9  -6   -0.70    1.60
  -7   9  -6   -0.20    1.50
  -7   9  -6    0.10    1.70
  -3  -8   6   15.90    2.20
  -3  -8   6   12.10    1.90
  -2  -8   6   30.50    2.30
  -2  -8   6   25.60    2.20
   1   8  -6   -1.00    0.90
  -1  -8   6    0.20    1.30
  -1  -8   6    0.90    1.50
   0   8  -6   31.60    2.40
   0   8  -6   26.50    1.80
   0  -8   6   26.30    2.00
   0  -8   6   31.60    2.30
  -1   8  -6    0.30    1.10
   1  -8   6    1.90    1.20
   1  -8   6    1.00    1.30
  -2   8  -6   22.80    1.80
  -2   8  -6   21.40    1.40
  -2   8  -6   23.40    1.90
   2  -8   6   23.60    1.90
   2  -8   6   24.10    1.80
  -3   8  -6    2.50    1.30
  -3   8  -6    3.80    1.00
  -3   8  -6    4.20    1.30
   3  -8   6    3.90    1.30
  -4   8  -6    2.70    1.30
  -4   8  -6    3.20    1.40
  -4   8  -6    3.50    1.10
   4  -8   6    5.10    1.40
  -5   8  -6    1.40    1.10
  -5   8  -6    2.80    1.40
  -5   8  -6    1.80    1.40
  -6   8  -6   12.80    1.80
  -6   8  -6   13.00    1.60
  -6   8  -6    9.90    1.70
  -7   8  -6   -0.80    1.60
  -7   8  -6    2.80    1.60
  -7   8  -6    1.00    1.40
  -8   8  -6   -0.50    1.50
  -8   8  -6   -0.60    1.70
  -8   8  -6   -0.20    1.70
  -4  -7   6   -0.90    1.50
  -4  -7   6    1.00    1.50
  -3  -7   6    4.50    1.50
  -3  -7   6    2.90    1.40
   2   7  -6    8.80    1.10
  -2  -7   6    7.10    1.50
  -2  -7   6    7.00    1.50
   1   7  -6   39.10    2.40
   1   7  -6   40.00    2.10
  -1  -7   6   39.30    2.60
  -1  -7   6   37.00    2.50
   0   7  -6   87.49    3.50
   0   7  -6   96.49    3.40
   0  -7   6   88.39    3.70
   0  -7   6   86.49    3.60
  -1   7  -6   -0.50    0.90
  -1   7  -6    0.10    1.00
   1  -7   6    1.00    1.10
   1  -7   6    0.00    1.10
  -2   7  -6    2.70    1.10
  -2   7  -6    2.80    1.10
  -2   7  -6    2.50    0.80
  -2   7  -6    3.00    1.00
   2  -7   6    3.10    1.10
   2  -7   6    2.90    1.10
  -3   7  -6    5.20    1.20
  -3   7  -6    3.80    1.20
  -3   7  -6    5.70    0.90
   3  -7   6    6.40    1.20
   3  -7   6    5.50    1.20
  -4   7  -6  105.69    4.10
  -4   7  -6  110.59    3.90
  -4   7  -6  107.39    4.10
   4  -7   6  112.69    4.10
   4  -7   6  106.99    4.10
  -5   7  -6   10.40    1.30
  -5   7  -6   14.70    1.60
  -5   7  -6   12.70    1.60
  -6   7  -6    1.20    1.30
  -6   7  -6    1.50    1.40
  -6   7  -6    4.00    1.30
  -7   7  -6    1.40    1.40
  -7   7  -6    0.30    1.50
  -7   7  -6    0.00    1.40
  -8   7  -6    3.10    1.60
  -8   7  -6    4.30    1.70
  -8   7  -6    1.30    1.70
  -5  -6   6   14.50    1.90
  -5  -6   6    8.00    1.90
  -4  -6   6   17.80    1.90
  -4  -6   6   19.80    1.90
   3   6  -6   45.90    1.90
  -3  -6   6   46.70    2.80
  -3  -6   6   44.30    2.70
   2   6  -6   16.70    1.10
   2   6  -6   13.90    1.40
  -2  -6   6   12.20    1.40
  -2  -6   6   16.30    1.60
   1   6  -6  112.09    4.00
   1   6  -6  109.99    3.50
   1   6  -6  106.89    3.70
  -1  -6   6  112.99    4.10
  -1  -6   6  113.99    4.00
  -1  -6   6  111.09    4.10
   0   6  -6    3.10    0.80
   0   6  -6    2.80    0.90
   0  -6   6    2.80    1.10
   0  -6   6    3.10    1.00
   0  -6   6    4.60    1.00
  -1   6  -6  106.39    3.70
  -1   6  -6  110.19    3.80
  -1   6  -6  111.79    3.50
   1  -6   6  104.19    3.90
   1  -6   6  112.89    4.00
  -2   6  -6   56.59    2.60
  -2   6  -6   57.99    2.60
  -2   6  -6   60.89    2.30
  -2   6  -6   62.29    2.70
   2  -6   6   57.49    2.70
   2  -6   6   65.69    2.70
  -3   6  -6    0.40    0.70
  -3   6  -6    0.20    0.90
  -3   6  -6   -0.30    1.00
  -3   6  -6   -0.10    0.90
   3  -6   6   -0.40    1.00
   3  -6   6   -0.50    0.90
  -4   6  -6    2.70    1.00
  -4   6  -6    3.80    1.10
  -4   6  -6    3.70    1.10
  -4   6  -6    2.50    0.90
   4  -6   6    2.30    1.10
   4  -6   6    3.50    1.10
  -5   6  -6   20.40    1.70
  -5   6  -6   17.00    1.50
  -5   6  -6   15.80    1.50
   5  -6   6   20.40    1.60
  -6   6  -6   20.20    1.80
  -6   6  -6   16.50    1.70
  -6   6  -6   19.20    1.70
  -7   6  -6    0.80    1.30
  -7   6  -6    1.40    1.50
  -7   6  -6    0.90    1.40
  -8   6  -6    2.90    1.50
  -8   6  -6    7.60    1.80
  -8   6  -6    6.00    1.70
  -6  -5   6   18.40    2.00
  -6  -5   6   19.80    2.20
  -5  -5   6    4.20    1.40
  -5  -5   6    3.20    1.50
  -4  -5   6   46.90    2.70
  -4  -5   6   42.90    2.80
   3   5  -6   63.69    2.70
   3   5  -6   63.69    2.20
  -3  -5   6   63.89    3.10
  -3  -5   6   63.59    2.90
   2   5  -6   47.30    2.20
   2   5  -6   46.50    1.70
   2   5  -6   48.00    1.90
  -2  -5   6   39.20    2.30
  -2  -5   6   43.00    1.80
  -2  -5   6   45.80    2.40
  -2  -5   6   44.90    2.20
   1   5  -6  146.39    4.80
   1   5  -6  148.99    4.40
   1   5  -6  149.29    4.70
  -1  -5   6  149.29    5.00
  -1  -5   6  153.98    5.10
  -1  -5   6  159.98    4.90
   0   5  -6    2.80    0.80
   0   5  -6    3.20    0.80
   0  -5   6    2.10    0.80
   0  -5   6    3.40    1.10
   0  -5   6    4.40    1.00
  -1   5  -6   60.69    2.50
  -1   5  -6   61.89    2.40
  -1   5  -6   61.29    2.50
  -1   5  -6   57.69    2.10
   1  -5   6   61.09    2.60
   1  -5   6   61.09    2.40
   1  -5   6   64.99    2.60
  -2   5  -6   18.50    1.20
  -2   5  -6   21.70    1.50
  -2   5  -6   23.00    1.60
  -2   5  -6   22.10    1.60
   2  -5   6   19.20    1.50
   2  -5   6   20.80    1.50
   2  -5   6   22.40    1.70
  -3   5  -6   45.30    2.20
  -3   5  -6   45.50    1.90
  -3   5  -6   47.90    2.20
  -3   5  -6   45.60    2.20
   3  -5   6   47.30    2.30
   3  -5   6   44.10    2.30
  -4   5  -6   51.59    2.40
  -4   5  -6   46.90    2.30
  -4   5  -6   43.90    2.30
  -4   5  -6   49.60    2.20
   4  -5   6   44.90    2.30
   4  -5   6   47.90    2.40
  -5   5  -6   -0.50    1.00
  -5   5  -6    1.10    1.00
  -5   5  -6    0.00    1.00
  -5   5  -6    0.80    0.90
   5  -5   6    0.80    1.00
  -6   5  -6    3.90    1.20
  -6   5  -6    4.20    1.30
  -6   5  -6    5.50    1.30
  -7   5  -6   -0.70    1.20
  -7   5  -6    0.90    1.20
  -7   5  -6    0.00    1.30
  -8   5  -6   11.20    1.80
  -8   5  -6   15.00    1.70
  -8   5  -6   13.30    2.00
  -9   5  -6    0.90    1.50
  -9   5  -6    2.90    1.90
  -9   5  -6    0.10    1.50
  -7  -4   6    4.50    1.80
  -7  -4   6    5.10    1.60
  -6  -4   6   13.20    1.60
  -6  -4   6   11.30    1.90
  -5  -4   6    0.50    1.10
  -5  -4   6    1.10    1.30
  -4  -4   6   66.59    3.20
  -4  -4   6   66.19    2.90
   3   4  -6   30.50    1.20
  -3  -4   6   31.50    2.10
  -3  -4   6   31.30    1.30
  -3  -4   6   32.90    1.80
  -3  -4   6   32.70    2.00
   2   4  -6   99.39    3.40
   2   4  -6  100.89    2.90
   2   4  -6  104.59    3.20
  -2  -4   6   98.39    3.40
  -2  -4   6   87.29    3.50
  -2  -4   6  102.89    3.10
  -2  -4   6  101.49    3.70
   1   4  -6   28.20    1.00
   1   4  -6   27.90    1.50
  -1  -4   6   29.60    1.70
  -1  -4   6   29.60    1.40
  -1  -4   6   29.30    1.90
  -1  -4   6   30.00    1.60
   0   4  -6   85.49    3.00
   0   4  -6   85.79    2.60
   0   4  -6   87.09    2.90
   0   4  -6   83.79    3.00
   0  -4   6   91.59    3.20
   0  -4   6   85.69    3.00
   0  -4   6   88.79    3.10
  -1   4  -6  132.89    3.90
  -1   4  -6  132.19    4.20
  -1   4  -6  128.69    4.20
  -1   4  -6  130.79    4.20
   1  -4   6  129.29    4.30
   1  -4   6  129.99    4.20
   1  -4   6  131.59    4.20
  -2   4  -6    6.40    0.70
  -2   4  -6    5.00    0.80
  -2   4  -6    5.20    0.80
  -2   4  -6    5.90    0.80
   2  -4   6    5.50    0.90
   2  -4   6    6.00    0.90
   2  -4   6    7.00    0.90
  -3   4  -6  106.69    3.60
  -3   4  -6  113.09    3.60
  -3   4  -6  100.69    3.40
  -3   4  -6  101.39    3.60
   3  -4   6   98.59    3.70
   3  -4   6  104.39    3.70
   3  -4   6  106.39    3.60
  -4   4  -6   18.50    1.40
  -4   4  -6   15.20    1.10
  -4   4  -6   14.60    1.20
  -4   4  -6   13.80    1.20
   4  -4   6   13.90    1.30
   4  -4   6   19.80    1.50
  -5   4  -6    2.40    1.10
  -5   4  -6    2.70    1.00
  -5   4  -6    2.10    0.90
  -5   4  -6    1.70    1.00
   5  -4   6    2.20    1.00
  -6   4  -6    0.10    1.10
  -6   4  -6    0.60    1.20
  -6   4  -6    0.70    1.10
   6  -4   6    1.00    1.00
  -7   4  -6    2.60    1.30
  -7   4  -6    2.60    1.30
  -7   4  -6    3.90    1.50
  -8   4  -6   -0.90    1.50
  -8   4  -6   -0.70    1.30
  -8   4  -6    0.80    1.40
  -9   4  -6    0.40    1.40
  -9   4  -6   -0.40    1.50
  -9   4  -6    0.60    1.80
  -7  -3   6   13.90    1.70
  -7  -3   6   10.60    1.90
  -6  -3   6   23.90    1.80
  -6  -3   6   22.50    1.70
  -6  -3   6   26.50    2.20
  -5  -3   6  155.18    4.80
  -5  -3   6  158.08    5.20
  -5  -3   6  161.28    5.60
   4   3  -6  149.79    4.80
   4   3  -6  153.78    4.50
  -4  -3   6  146.39    4.30
  -4  -3   6  152.88    4.90
  -4  -3   6  154.18    5.20
  -4  -3   6  153.98    4.90
   3   3  -6   10.30    0.60
   3   3  -6   10.00    0.90
  -3  -3   6   10.80    1.00
  -3  -3   6   13.20    1.30
  -3  -3   6   10.00    1.00
  -3  -3   6   10.70    0.80
   2   3  -6  391.56   11.00
  -2  -3   6  385.46   11.30
  -2  -3   6  381.16   10.90
  -2  -3   6  390.06   11.10
  -2  -3   6  386.06   11.10
   1   3  -6   96.89    3.30
   1   3  -6  104.19    3.30
  -1  -3   6  105.69    3.40
  -1  -3   6  102.89    3.20
  -1  -3   6  101.89    3.60
  -1  -3   6  105.29    3.30
   0   3  -6  414.46   11.80
   0   3  -6  413.66   11.70
   0   3  -6  411.16   11.70
   0   3  -6  402.96   11.40
   0  -3   6  408.76   11.70
   0  -3   6  438.26   11.70
   0  -3   6  389.06   11.70
   0  -3   6  410.16   11.90
  -1   3  -6  306.87    8.60
  -1   3  -6  308.47    8.90
  -1   3  -6  310.37    8.90
  -1   3  -6  311.07    9.00
   1  -3   6  296.57    9.00
   1  -3   6  311.67    9.00
  -2   3  -6   32.90    1.60
  -2   3  -6   29.20    1.60
  -2   3  -6   32.40    1.60
  -2   3  -6   29.30    1.30
   2  -3   6   28.80    1.70
   2  -3   6   31.40    1.70
   2  -3   6   30.50    1.30
   2  -3   6   32.20    1.60
  -3   3  -6  146.19    4.70
  -3   3  -6  147.69    4.60
  -3   3  -6  145.29    4.50
  -3   3  -6  145.29    4.70
   3  -3   6  144.49    4.50
   3  -3   6  153.08    4.70
   3  -3   6  138.39    4.70
   3  -3   6  145.19    4.60
  -4   3  -6    1.90    0.90
  -4   3  -6    0.90    0.80
  -4   3  -6    1.50    0.90
  -4   3  -6    2.90    1.00
   4  -3   6    1.80    0.90
  -5   3  -6   65.79    2.80
  -5   3  -6   71.09    3.00
  -5   3  -6   68.39    3.00
  -5   3  -6   68.79    2.90
   5  -3   6   70.99    2.90
  -6   3  -6   22.80    1.60
  -6   3  -6   22.50    1.70
  -6   3  -6   27.20    2.00
   6  -3   6   22.10    1.70
  -7   3  -6    1.10    1.40
  -7   3  -6    0.80    1.30
  -7   3  -6    0.90    1.20
  -8   3  -6   -0.90    1.60
  -8   3  -6   -2.20    1.20
  -8   3  -6   -0.20    1.50
  -9   3  -6    0.10    1.70
  -9   3  -6    0.60    1.90
  -8  -2   6    0.00    1.30
  -8  -2   6    1.00    1.70
  -7  -2   6   43.60    2.40
  -7  -2   6   44.70    3.20
  -7  -2   6   40.00    2.50
  -6  -2   6    2.70    1.40
  -6  -2   6    0.90    1.00
  -6  -2   6    3.00    0.90
   5   2  -6   23.00    1.40
   5   2  -6   21.60    1.20
  -5  -2   6   24.20    1.60
  -5  -2   6   22.80    1.70
  -5  -2   6   19.50    1.30
  -5  -2   6   23.20    1.80
   4   2  -6   48.50    1.80
   4   2  -6   45.40    1.60
  -4  -2   6   45.10    2.40
  -4  -2   6   47.10    2.00
  -4  -2   6   48.70    1.70
  -4  -2   6   46.10    2.00
  -4  -2   6   46.20    1.50
  -3  -2   6  132.29    3.70
  -3  -2   6  130.89    3.90
  -3  -2   6  130.89    4.10
  -3  -2   6  129.29    4.40
  -3  -2   6  128.59    4.10
   2   2  -6  660.43   18.00
  -2  -2   6  652.33   18.00
  -2  -2   6  633.74   18.30
  -2  -2   6  665.33   18.10
  -2  -2   6  612.74   18.10
   1   2  -6  300.87    8.20
  -1  -2   6  273.67    8.30
  -1  -2   6  298.07    8.20
  -1  -2   6  272.07    8.10
  -1  -2   6  274.67    8.20
   0   2  -6  113.19    3.30
   0   2  -6  110.79    3.70
   0   2  -6  118.99    3.60
   0   2  -6  115.79    3.60
   0   2  -6  116.39    3.60
   0  -2   6  118.39    3.60
   0  -2   6  114.79    3.60
   0  -2   6  111.89    3.80
   0  -2   6  111.39    3.60
   0  -2   6  115.69    3.30
  -1   2  -6   99.99    3.20
  -1   2  -6   93.99    3.10
  -1   2  -6   91.99    3.10
  -1   2  -6   93.19    2.90
  -1   2  -6   97.09    3.20
   1  -2   6   94.29    2.80
   1  -2   6  101.29    3.10
   1  -2   6   96.19    3.20
   1  -2   6   93.49    3.10
   1  -2   6   87.29    3.10
  -2   2  -6  180.88    5.60
  -2   2  -6  184.18    5.40
  -2   2  -6  186.68    5.60
  -2   2  -6  188.78    5.60
   2  -2   6  185.28    5.60
   2  -2   6  185.18    5.40
   2  -2   6  180.58    5.60
   2  -2   6  182.08    5.60
  -3   2  -6  178.18    5.60
  -3   2  -6  177.48    5.60
  -3   2  -6  176.58    5.40
  -3   2  -6  182.38    5.50
   3  -2   6  180.18    5.80
   3  -2   6  182.08    5.60
   3  -2   6  178.48    5.50
   3  -2   6  181.48    5.60
  -4   2  -6   13.80    1.20
  -4   2  -6   12.70    1.20
  -4   2  -6   14.80    1.20
  -4   2  -6   15.50    1.20
   4  -2   6   17.70    1.40
   4  -2   6   15.50    0.90
  -5   2  -6    2.10    1.00
  -5   2  -6    1.10    0.90
  -5   2  -6   -0.50    0.90
  -5   2  -6    0.60    1.00
   5  -2   6    0.40    0.90
  -6   2  -6    1.50    1.20
  -6   2  -6    3.00    1.30
  -6   2  -6   -0.10    1.00
   6  -2   6    2.00    1.10
  -7   2  -6   24.00    2.10
  -7   2  -6   15.80    1.70
  -8   2  -6    3.00    1.70
  -8   2  -6    0.70    1.50
  -8  -1   6    8.40    1.30
  -8  -1   6    6.60    1.70
  -7  -1   6   18.50    1.90
  -7  -1   6   18.60    1.50
  -7  -1   6   23.40    1.50
  -6  -1   6    0.60    0.80
  -6  -1   6    2.30    1.30
  -6  -1   6    1.50    0.80
  -6  -1   6    0.70    0.80
  -5  -1   6  358.36   10.50
  -5  -1   6  361.46   10.20
  -5  -1   6  370.26   11.00
  -5  -1   6  373.56   10.50
  -5  -1   6  373.06   10.60
   4   1  -6  231.78    6.70
  -4  -1   6  229.18    6.70
  -4  -1   6  249.48    7.20
  -4  -1   6  225.48    6.70
  -4  -1   6  239.48    6.80
  -4  -1   6  233.08    6.80
   3   1  -6   77.99    2.40
  -3  -1   6   73.89    2.50
  -3  -1   6   74.69    2.50
  -3  -1   6   74.29    2.20
  -3  -1   6   75.49    2.80
  -3  -1   6   73.89    2.40
   2   1  -6  159.38    4.60
  -2  -1   6  157.38    4.70
  -2  -1   6  159.58    4.90
  -2  -1   6  153.98    4.70
  -2  -1   6  160.28    4.70
   1   1  -6 1528.55   42.30
   1   1  -6 1549.34   42.50
   1   1  -6 1554.34   42.30
  -1  -1   6 1509.65   42.40
  -1  -1   6 1502.85   42.20
  -1  -1   6 1547.85   42.50
  -1  -1   6 1578.74   42.40
  -1  -1   6 1499.65   42.40
   0   1  -6  585.74   16.00
   0   1  -6  580.04   16.30
   0   1  -6  595.04   16.20
   0  -1   6  564.54   16.00
   0  -1   6  564.34   16.20
   0  -1   6  580.14   16.20
   0  -1   6  576.14   16.30
   0  -1   6  563.04   16.20
  -1   1  -6   66.29    2.40
  -1   1  -6   71.09    2.20
  -1   1  -6   70.99    2.40
  -1   1  -6   70.49    2.40
   1  -1   6   67.59    2.50
   1  -1   6   65.69    2.40
   1  -1   6   71.39    2.40
   1  -1   6   68.19    2.40
   1  -1   6   65.69    2.20
  -2   1  -6    5.90    0.70
  -2   1  -6    4.70    0.70
  -2   1  -6    2.70    0.70
  -2   1  -6    4.20    0.70
   2  -1   6    5.00    0.80
   2  -1   6    5.90    0.80
   2  -1   6    4.90    0.60
   2  -1   6    7.30    0.90
  -3   1  -6    7.10    1.00
  -3   1  -6    6.40    0.90
  -3   1  -6    7.20    0.90
   3  -1   6    7.00    0.90
   3  -1   6    9.60    1.00
   3  -1   6    6.10    0.90
   3  -1   6    6.80    0.60
  -4   1  -6   33.30    1.80
  -4   1  -6   33.30    2.00
  -4   1  -6   33.50    1.90
   4  -1   6   34.60    1.90
   4  -1   6   32.10    1.80
  -5   1  -6  157.58    5.20
  -5   1  -6  153.68    5.30
  -5   1  -6  150.08    5.20
   5  -1   6  165.58    5.20
  -6   1  -6    1.20    1.20
  -6   1  -6   -0.70    1.20
   6  -1   6    0.20    1.10
  -7   1  -6   -1.60    1.30
  -7   1  -6   -0.60    1.40
  -8   1  -6   -0.90    1.60
  -8   1  -6   -1.10    1.70
  -9   0   6   -0.70    1.70
  -8   0   6   10.70    1.90
  -8   0   6    8.50    1.20
  -8   0   6    8.40    1.40
  -7   0   6    1.80    1.00
  -7   0   6    1.40    1.40
  -7   0   6   -0.10    0.90
  -7   0   6    1.00    0.90
  -6   0   6    4.40    0.80
  -6   0   6    4.40    1.30
  -6   0   6    5.30    0.90
  -6   0   6    4.50    0.50
  -6   0   6    4.30    0.80
  -5   0   6  195.78    6.10
  -5   0   6  189.08    5.70
  -5   0   6  195.58    5.60
  -5   0   6  182.28    5.60
   4   0  -6    0.90    0.30
  -4   0   6    0.30    0.50
  -4   0   6    0.50    0.50
  -4   0   6    0.90    0.50
  -4   0   6    0.10    0.90
   3   0  -6  782.82   21.20
  -3   0   6  779.02   21.30
  -3   0   6  761.72   21.30
  -3   0   6  756.42   21.20
  -3   0   6  753.32   21.60
   2   0  -6    1.90    0.60
   2   0  -6    4.30    0.40
   2   0  -6    3.50    0.40
  -2   0   6    3.20    0.70
  -2   0   6    4.10    0.50
  -2   0   6    5.10    0.50
   1   0  -6    4.00    0.50
   1   0  -6    3.80    0.70
   1   0  -6    3.60    0.50
  -1   0   6    3.50    0.50
  -1   0   6    5.40    0.60
  -1   0   6    4.80    0.70
  -1   0   6    4.10    0.40
   0   0  -6  213.48    6.40
   0   0  -6  215.48    6.50
   0   0  -6  232.28    6.40
   0   0   6  218.58    6.30
   0   0   6  222.48    6.50
   0   0   6  220.08    6.40
   0   0   6  228.18    6.50
   0   0   6  214.38    6.40
  -1   0  -6  422.66   11.60
  -1   0  -6  414.86   11.50
  -1   0  -6  420.06   11.50
  -1   0  -6  402.56   11.50
   1   0   6  408.26   11.40
   1   0   6  390.66   11.50
   1   0   6  408.36   11.50
   1   0   6  376.66   11.50
   1   0   6  399.46   11.50
  -2   0  -6  715.73   20.10
  -2   0  -6  720.13   20.00
  -2   0  -6  710.33   20.10
  -2   0  -6  739.73   20.00
   2   0   6  712.23   20.00
   2   0   6  712.03   20.00
   2   0   6  722.63   20.00
   2   0   6  695.33   20.10
   2   0   6  703.23   20.10
  -3   0  -6   64.69    2.60
  -3   0  -6   65.89    2.60
  -3   0  -6   65.79    2.60
   3   0   6   64.59    2.60
   3   0   6   63.39    2.50
  -4   0  -6   84.69    3.20
  -4   0  -6   81.29    3.20
  -4   0  -6   87.09    3.20
   4   0   6   84.19    3.20
   4   0   6   81.39    3.20
  -5   0  -6    4.70    1.20
  -5   0  -6    3.40    1.20
  -5   0  -6    2.70    0.90
   5   0   6    5.70    1.20
  -6   0  -6   35.80    2.60
  -6   0  -6   37.80    2.70
   6   0   6   31.80    2.40
  -7   0  -6   13.70    1.90
  -7   0  -6   16.80    2.00
  -8   0  -6    2.60    1.90
  -8   0  -6    5.00    1.90
  -9   1   6   -0.30    1.10
  -9   1   6   -0.40    1.30
  -9   1   6   -0.70    1.80
  -8   1   6    5.60    1.70
  -8   1   6    6.50    1.30
  -8   1   6    3.40    1.00
  -7   1   6   80.49    3.60
  -7   1   6   79.29    2.70
  -7   1   6   79.29    2.80
  -7   1   6   78.09    3.10
  -7   1   6   74.09    2.70
  -6   1   6  108.99    3.30
  -6   1   6  103.19    3.30
  -6   1   6  102.89    4.00
  -6   1   6  104.49    3.50
  -6   1   6  103.69    3.30
  -5   1   6   86.19    3.30
  -5   1   6   85.49    2.70
  -5   1   6   91.39    2.90
  -5   1   6   84.29    2.70
  -4   1   6  288.47    8.50
  -4   1   6  288.47    8.30
  -4   1   6  277.57    8.10
  -4   1   6  296.77    8.10
  -3   1   6  402.76   11.20
  -3   1   6  402.26   11.50
   2  -1  -6    6.10    0.70
   2  -1  -6    7.00    0.50
   2  -1  -6    6.90    0.50
  -2   1   6    7.50    0.60
  -2   1   6    6.10    0.70
  -2   1   6    7.10    0.50
   1  -1  -6  801.32   21.90
   1  -1  -6  770.22   22.00
   1  -1  -6  791.32   21.90
  -1   1   6  786.32   22.10
  -1   1   6  822.02   22.00
  -1   1   6  780.62   22.00
  -1   1   6  786.82   22.00
   0  -1  -6  581.24   16.00
   0  -1  -6  573.44   16.00
   0  -1  -6  571.84   16.00
   0   1   6  567.04   16.00
   0   1   6  567.74   16.00
   0   1   6  566.34   16.00
   0   1   6  558.44   16.00
  -1  -1  -6   83.49    2.90
  -1  -1  -6   86.39    2.90
  -1  -1  -6   83.39    2.90
  -1  -1  -6   88.19    2.80
   1   1   6   85.09    2.80
   1   1   6   86.09    2.90
   1   1   6   85.89    2.90
   1   1   6   86.29    2.90
  -2  -1  -6  156.28    4.80
  -2  -1  -6  156.98    4.90
  -2  -1  -6  156.68    4.90
  -2  -1  -6  154.88    4.90
   2   1   6  159.38    5.00
   2   1   6  162.08    4.90
  -3  -1  -6    2.60    0.90
  -3  -1  -6    1.50    0.80
  -3  -1  -6    3.00    0.70
  -3  -1  -6    1.90    0.80
   3   1   6    3.00    0.90
   3   1   6    3.60    0.90
  -4  -1  -6   56.19    2.60
  -4  -1  -6   58.49    2.80
   4   1   6   58.99    2.70
  -5  -1  -6    5.10    1.40
  -5  -1  -6    3.00    1.30
   5   1   6    4.00    1.20
  -6  -1  -6   22.40    2.10
  -6  -1  -6   18.50    1.90
  -7  -1  -6    0.20    1.40
  -7  -1  -6    0.70    1.60
  -9   2   6   -1.40    0.90
  -9   2   6    1.60    1.80
  -9   2   6   -2.00    1.30
  -8   2   6   14.60    1.50
  -8   2   6   10.50    1.80
  -8   2   6   13.20    1.00
  -8   2   6   12.00    1.00
  -7   2   6    9.20    1.50
  -7   2   6    9.50    0.80
  -7   2   6    9.80    0.80
  -7   2   6    9.00    0.90
  -7   2   6    8.20    1.20
  -6   2   6  100.39    3.30
  -6   2   6  103.49    3.50
  -6   2   6   98.99    3.00
  -6   2   6   97.29    3.00
  -6   2   6  102.19    3.80
  -5   2   6   25.70    1.50
  -5   2   6   22.90    1.40
  -5   2   6   23.30    1.70
  -5   2   6   23.70    0.90
  -5   2   6   23.90    0.90
  -4   2   6   36.60    1.80
  -4   2   6   34.60    1.60
  -3   2   6   50.29    2.00
  -3   2   6   52.09    1.70
  -3   2   6   53.89    1.60
   2  -2  -6   14.40    0.60
   2  -2  -6   13.60    0.60
  -2   2   6   12.90    1.00
  -2   2   6   13.50    0.90
  -2   2   6   15.30    0.80
   1  -2  -6  405.26   11.40
   1  -2  -6  411.56   11.30
  -1   2   6  396.86   11.40
  -1   2   6  400.36   11.40
  -1   2   6  399.36   11.40
  -1   2   6  411.76   11.60
   0  -2  -6   10.30    0.80
   0  -2  -6   10.00    0.80
   0   2   6    9.80    0.80
   0   2   6    7.80    0.80
   0   2   6    8.60    0.80
   0   2   6   10.10    0.70
  -1  -2  -6  239.18    7.10
  -1  -2  -6  246.08    6.90
   1   2   6  229.58    6.90
   1   2   6  242.38    7.10
   1   2   6  243.38    7.10
  -2  -2  -6   37.10    1.90
  -2  -2  -6   38.50    1.60
  -2  -2  -6   35.50    1.90
   2   2   6   37.20    1.80
   2   2   6   36.90    1.90
  -3  -2  -6  291.77    8.70
  -3  -2  -6  294.67    8.80
  -3  -2  -6  277.77    8.40
   3   2   6  289.97    8.70
   3   2   6  294.97    8.70
  -4  -2  -6   78.89    3.30
  -4  -2  -6   76.09    3.40
   4   2   6   79.09    3.30
  -5  -2  -6   -0.20    1.30
  -5  -2  -6    2.50    1.40
   5   2   6   -0.50    1.30
  -6  -2  -6    4.70    1.70
  -6  -2  -6    2.60    1.50
  -7  -2  -6    0.80    1.80
  -7  -2  -6   -0.40    1.80
  -9   3   6   14.90    1.80
  -9   3   6   14.50    2.20
  -9   3   6   12.10    1.00
  -8   3   6   26.10    1.90
  -8   3   6   25.20    2.20
  -8   3   6   27.80    2.00
  -8   3   6   24.80    1.80
  -8   3   6   26.30    1.40
  -8   3   6   26.20    1.40
  -7   3   6    0.70    0.50
  -7   3   6    2.30    0.90
  -7   3   6    0.10    0.80
  -7   3   6    0.50    0.50
  -7   3   6    1.10    1.30
  -7   3   6    0.60    0.90
  -6   3   6   10.70    1.40
  -6   3   6   14.90    1.20
  -6   3   6   12.40    1.20
  -6   3   6   12.40    1.10
  -5   3   6    9.20    1.00
  -5   3   6    5.80    1.00
  -5   3   6    7.00    1.00
  -5   3   6    7.30    1.00
  -4   3   6  422.36   12.20
  -4   3   6  428.56   12.20
  -3   3   6  431.36   12.40
  -3   3   6  437.86   12.20
  -3   3   6  443.06   12.20
   2  -3  -6   97.99    2.80
  -2   3   6   93.59    3.00
  -2   3   6   98.69    3.00
  -2   3   6   97.49    3.00
   1  -3  -6  184.08    5.50
  -1   3   6  186.68    5.50
  -1   3   6  189.98    5.50
  -1   3   6  188.58    5.40
   0  -3  -6  103.39    3.10
   0  -3  -6  103.79    3.40
   0   3   6  109.59    3.50
   0   3   6  103.59    3.40
   0   3   6  105.29    3.10
  -1  -3  -6  475.35   13.30
  -1  -3  -6  459.15   12.90
   1   3   6  453.25   13.30
   1   3   6  462.65   13.30
  -2  -3  -6   64.69    2.70
  -2  -3  -6   58.79    2.10
   2   3   6   60.29    2.60
   2   3   6   64.19    2.70
  -3  -3  -6   84.99    3.30
  -3  -3  -6   80.29    2.70
   3   3   6   78.29    3.20
   3   3   6   74.29    3.20
  -4  -3  -6   30.90    2.10
  -4  -3  -6   26.80    2.00
   4   3   6   27.70    2.00
  -5  -3  -6   17.30    1.90
  -5  -3  -6   19.60    2.00
   5   3   6   16.90    1.90
  -6  -3  -6    6.30    1.80
  -9   4   6    0.40    0.60
  -9   4   6   -0.10    0.60
  -9   4   6    0.80    1.40
  -8   4   6   -1.50    1.00
  -8   4   6   -1.00    1.20
  -7   4   6   46.90    2.50
  -7   4   6   52.79    2.70
  -6   4   6   97.39    3.60
  -6   4   6   94.99    3.50
  -6   4   6   94.89    3.50
  -5   4   6    3.40    0.90
  -5   4   6    3.80    1.00
  -4   4   6   14.60    1.30
  -4   4   6   12.30    0.80
  -4   4   6   12.60    0.80
  -4   4   6   12.10    1.00
  -3   4   6   47.70    1.70
  -3   4   6   51.39    1.80
  -3   4   6   51.59    1.90
   2  -4  -6  560.44   15.70
  -2   4   6  562.44   15.80
  -2   4   6  579.94   15.80
  -2   4   6  551.94   15.70
   1  -4  -6  208.88    6.10
  -1   4   6  205.78    6.20
  -1   4   6  210.58    6.20
  -1   4   6  206.58    5.80
   0  -4  -6   15.40    1.10
   0   4   6   15.60    1.20
   0   4   6   12.00    1.00
  -1  -4  -6   22.80    0.90
  -1  -4  -6   25.00    1.60
   1   4   6   20.10    1.40
   1   4   6   20.80    1.50
  -2  -4  -6   12.50    1.30
  -2  -4  -6   12.10    0.80
   2   4   6   13.80    1.40
   2   4   6   10.40    1.30
  -3  -4  -6   85.09    3.50
   3   4   6   81.69    3.50
  -4  -4  -6    2.20    1.50
   4   4   6    5.30    1.50
  -9   5   6    3.10    1.50
  -8   5   6    1.80    1.40
  -8   5   6    1.10    1.20
  -7   5   6    6.00    1.40
  -7   5   6    9.60    1.30
  -6   5   6   30.80    2.20
  -6   5   6   30.10    1.90
  -6   5   6   31.40    2.10
  -5   5   6   45.10    2.40
  -5   5   6   41.50    2.10
  -5   5   6   43.70    1.50
  -5   5   6   44.60    1.50
  -4   5   6  179.58    5.30
  -4   5   6  177.38    5.40
  -4   5   6  180.08    5.30
  -4   5   6  184.28    5.80
  -3   5   6    2.40    0.60
  -3   5   6    2.40    0.60
  -3   5   6    2.50    0.50
   2  -5  -6   35.80    1.50
  -2   5   6   37.90    1.70
  -2   5   6   38.00    1.70
   1  -5  -6   11.20    0.90
  -1   5   6   11.30    1.10
  -1   5   6    8.10    1.00
   0  -5  -6  432.16   12.40
   0   5   6  413.76   12.40
   0   5   6  441.16   12.50
  -1  -5  -6  129.99    4.50
   1   5   6  135.79    4.60
   2   5   6   30.20    2.00
   3   5   6   28.10    2.10
   4   5   6    4.80    1.60
  -9   6   6    0.10    1.60
  -9   6   6    0.20    1.40
  -8   6   6    0.70    1.50
  -8   6   6    1.40    1.40
  -7   6   6   23.50    1.90
  -7   6   6   23.50    2.00
  -6   6   6   30.70    2.10
  -6   6   6   31.40    1.30
  -6   6   6   28.50    1.30
  -6   6   6   34.70    2.10
  -6   6   6   34.00    2.40
  -5   6   6   43.30    1.70
  -5   6   6   42.20    1.70
  -5   6   6   43.30    2.00
  -5   6   6   42.60    2.50
  -4   6   6    7.40    1.40
  -4   6   6    7.90    0.80
  -4   6   6    8.10    0.80
  -4   6   6    8.00    0.80
  -3   6   6   67.89    2.50
  -3   6   6   67.59    2.60
  -3   6   6   71.29    3.10
   2  -6  -6  127.09    4.00
  -2   6   6  125.89    4.20
  -2   6   6  125.69    4.20
  -2   6   6  125.39    4.50
  -1   6   6    8.90    1.20
  -1   6   6    9.50    1.20
   0   6   6   83.89    3.40
   1   6   6    4.90    1.30
   2   6   6   60.89    3.20
   3   6   6   24.90    2.20
  -8   7   6    7.60    1.80
  -8   7   6    6.30    1.70
  -7   7   6    3.40    1.50
  -7   7   6    5.00    1.60
  -7   7   6    4.40    1.30
  -7   7   6    3.50    0.70
  -7   7   6    4.60    0.70
  -6   7   6   24.90    2.10
  -6   7   6   19.30    1.40
  -6   7   6   22.00    1.60
  -5   7   6   15.40    1.10
  -5   7   6   14.20    1.10
  -5   7   6   17.50    1.80
  -4   7   6    0.70    0.80
  -4   7   6    0.90    0.80
  -4   7   6   -0.40    1.20
  -3   7   6  101.49    3.60
  -3   7   6   98.09    4.00
  -2   7   6   70.39    3.20
  -2   7   6   60.29    2.80
  -1   7   6    3.50    1.20
  -1   7   6    3.30    1.20
   0   7   6   36.20    2.50
   0   7   6   31.60    2.20
   1   7   6    2.90    1.50
   1   7   6    4.90    1.30
   2   7   6   42.80    2.70
   2   7   6   43.80    3.20
  -7   8   6    0.00    0.80
  -7   8   6    0.20    1.60
  -7   8   6   -1.00    1.60
  -6   8   6   15.60    1.30
  -6   8   6   18.90    2.10
  -5   8   6    5.40    1.70
  -5   8   6    5.20    1.10
  -4   8   6    0.70    1.00
  -4   8   6    0.40    1.50
  -3   8   6   20.70    1.60
  -3   8   6   19.20    1.90
  -2   8   6    4.30    1.30
  -2   8   6    4.70    1.50
  -1   8   6   44.30    2.80
  -1   8   6   45.70    2.90
   0   8   6   15.00    1.80
   0   8   6   16.30    1.80
   1   8   6    7.40    1.60
   1   8   6    6.20    1.70
  -6   9   6    0.80    1.00
  -6   9   6    0.70    1.80
  -5   9   6    3.00    1.10
  -5   9   6    0.80    1.80
  -4   9   6   15.80    2.10
  -4   9   6   14.80    1.60
  -3   9   6   16.80    2.10
  -3   9   6   18.10    1.70
  -2   9   6    2.50    1.60
  -2   9   6    1.80    1.40
  -1   9   6   10.00    1.90
  -1   9   6    9.60    1.80
  -2  10  -7    2.10    1.50
   2 -10   7    1.40    1.40
  -3  10  -7    1.00    1.20
  -3  10  -7   -0.20    1.60
  -3  10  -7   -0.60    1.50
   3 -10   7    0.90    1.40
  -4  10  -7    0.40    1.60
  -4  10  -7   -0.10    1.60
  -4  10  -7    1.00    1.30
   4 -10   7   -0.90    1.50
  -1  -9   7   19.50    2.10
   0   9  -7    4.00    1.30
   0  -9   7    5.10    1.60
  -1   9  -7    2.00    1.30
   1  -9   7    0.60    1.40
  -2   9  -7    4.40    1.40
  -2   9  -7    3.60    1.50
  -2   9  -7    3.20    1.10
   2  -9   7    3.10    1.50
  -3   9  -7    5.30    1.60
  -3   9  -7    7.50    1.20
  -3   9  -7    8.00    1.70
   3  -9   7    7.60    1.60
  -4   9  -7    2.30    1.50
  -4   9  -7    2.70    1.30
  -4   9  -7    2.50    1.40
   4  -9   7    2.70    1.50
  -5   9  -7   -1.30    1.50
  -5   9  -7    2.10    1.30
  -5   9  -7   -0.70    1.50
  -6   9  -7   -0.20    1.70
  -6   9  -7    1.60    1.40
  -6   9  -7    3.90    1.70
  -2  -8   7   11.00    1.90
  -2  -8   7   12.70    1.90
   1   8  -7   -1.10    1.00
  -1  -8   7    1.80    1.50
  -1  -8   7    1.10    1.50
   0   8  -7   67.59    3.00
   0  -8   7   66.99    3.40
   0  -8   7   63.59    3.40
  -1   8  -7    8.70    1.00
  -1   8  -7    6.60    1.50
  -1   8  -7    6.90    1.30
   1  -8   7    8.90    1.50
   1  -8   7    7.40    1.60
  -2   8  -7    1.30    0.90
  -2   8  -7    1.60    1.20
  -2   8  -7   -1.00    1.20
   2  -8   7    0.30    1.60
   2  -8   7    2.10    1.30
  -3   8  -7    1.10    1.30
  -3   8  -7    0.30    0.90
  -3   8  -7   -0.80    1.30
   3  -8   7   -0.30    1.30
  -4   8  -7    2.10    1.40
  -4   8  -7    1.50    1.10
  -4   8  -7    0.60    1.30
   4  -8   7    3.50    1.40
  -5   8  -7    0.90    1.40
  -5   8  -7    1.60    1.10
  -5   8  -7    0.70    1.40
  -6   8  -7   -0.60    1.40
  -6   8  -7    2.90    1.40
  -6   8  -7    2.90    1.60
  -7   8  -7    0.60    1.50
  -7   8  -7    1.90    1.70
  -7   8  -7    1.30    1.70
  -4  -7   7   15.70    2.10
  -4  -7   7   16.40    1.90
  -3  -7   7    3.50    1.60
  -3  -7   7    5.80    1.50
   2   7  -7   39.40    2.00
  -2  -7   7   37.30    2.70
  -2  -7   7   39.30    2.80
   1   7  -7    1.70    1.00
  -1  -7   7    0.90    1.30
  -1  -7   7    0.10    1.30
   0   7  -7   22.20    1.60
   0   7  -7   20.20    1.60
   0  -7   7   21.30    1.80
   0  -7   7   21.50    1.90
  -1   7  -7   19.20    1.50
  -1   7  -7   17.60    1.10
  -1   7  -7   12.10    1.40
   1  -7   7   17.20    1.70
   1  -7   7   16.10    1.60
  -2   7  -7   11.20    1.00
  -2   7  -7   12.00    1.40
  -2   7  -7    9.30    1.30
   2  -7   7   11.60    1.50
   2  -7   7   10.10    1.50
  -3   7  -7    7.90    1.30
  -3   7  -7   13.60    1.50
  -3   7  -7    9.50    1.00
   3  -7   7    7.90    1.40
   3  -7   7    9.00    1.40
  -4   7  -7   12.40    1.50
  -4   7  -7    9.80    1.50
  -4   7  -7    9.60    1.20
   4  -7   7    8.50    1.50
   4  -7   7   12.40    1.70
  -5   7  -7    6.30    1.50
  -5   7  -7    7.40    1.30
  -5   7  -7    5.50    1.40
  -6   7  -7    1.50    1.20
  -6   7  -7    0.40    1.40
  -6   7  -7   -0.20    1.40
  -7   7  -7    6.30    1.70
  -7   7  -7    3.10    1.50
  -7   7  -7    3.20    1.60
  -8   7  -7    0.60    1.60
  -8   7  -7    0.10    1.70
  -8   7  -7    0.00    1.60
  -5  -6   7   13.10    1.90
  -5  -6   7   15.20    2.10
  -4  -6   7    9.80    1.60
  -4  -6   7    8.10    1.60
   3   6  -7   54.99    2.40
  -3  -6   7   54.59    3.10
  -3  -6   7   54.29    3.00
   2   6  -7   83.49    3.00
  -2  -6   7   83.09    3.50
  -2  -6   7   86.19    3.70
   1   6  -7    1.90    0.90
  -1  -6   7    2.30    1.10
  -1  -6   7    3.30    1.20
   0   6  -7   10.70    1.30
   0   6  -7   11.10    1.10
   0   6  -7    9.60    0.70
   0  -6   7    7.70    1.20
   0  -6   7    9.80    1.40
   0  -6   7   10.20    1.20
  -1   6  -7    4.60    1.00
  -1   6  -7    4.40    0.60
  -1   6  -7    4.00    1.00
   1  -6   7    3.40    1.00
   1  -6   7    3.30    1.20
  -2   6  -7   62.09    2.70
  -2   6  -7   58.39    2.20
  -2   6  -7   59.59    2.70
   2  -6   7   57.59    2.80
   2  -6   7   62.19    2.80
  -3   6  -7   32.90    2.20
  -3   6  -7   32.40    2.10
  -3   6  -7   32.00    2.10
  -3   6  -7   30.00    1.70
   3  -6   7   33.00    2.30
   3  -6   7   31.60    2.20
  -4   6  -7    5.70    1.00
  -4   6  -7    6.90    1.20
  -4   6  -7    8.20    1.30
  -4   6  -7    7.70    1.30
   4  -6   7    8.50    1.40
   4  -6   7    7.80    1.30
  -5   6  -7    0.50    1.30
  -5   6  -7   -0.50    0.90
  -5   6  -7    2.00    1.20
   5  -6   7    0.00    1.10
  -6   6  -7    4.00    1.40
  -6   6  -7    5.20    1.40
  -6   6  -7    3.80    1.30
  -7   6  -7    3.80    1.50
  -7   6  -7    4.10    1.60
  -7   6  -7    5.00    1.60
  -8   6  -7   -0.60    1.50
  -8   6  -7    2.40    1.80
  -8   6  -7    2.40    1.60
  -6  -5   7    9.70    1.70
  -6  -5   7   13.10    2.20
  -5  -5   7   30.20    2.20
  -5  -5   7   37.70    2.60
  -4  -5   7    0.60    1.40
  -4  -5   7   -0.80    1.10
   3   5  -7   14.30    1.00
  -3  -5   7   13.10    1.40
  -3  -5   7   10.70    1.50
   2   5  -7    0.30    0.70
   2   5  -7   -0.40    0.40
   2   5  -7    1.20    0.80
  -2  -5   7    0.20    1.20
  -2  -5   7   -1.30    1.00
  -2  -5   7    0.20    0.90
   1   5  -7  208.98    6.00
   1   5  -7  210.28    6.50
   1   5  -7  210.78    6.40
   1   5  -7  211.08    6.00
  -1  -5   7  205.88    6.50
  -1  -5   7  219.78    6.80
  -1  -5   7  217.48    6.70
   0   5  -7  118.19    3.50
   0   5  -7  115.99    3.90
   0   5  -7  119.39    4.00
   0  -5   7  116.79    4.00
   0  -5   7  113.79    4.00
   0  -5   7  115.99    4.20
  -1   5  -7   14.20    1.20
  -1   5  -7   13.00    0.90
  -1   5  -7   11.20    1.10
   1  -5   7   12.60    1.10
   1  -5   7   15.70    1.30
   1  -5   7   12.60    1.30
  -2   5  -7   33.00    1.90
  -2   5  -7   28.60    1.90
  -2   5  -7   31.40    1.40
  -2   5  -7   29.00    1.90
   2  -5   7   28.30    1.90
   2  -5   7   30.50    2.00
   2  -5   7   30.30    1.80
  -3   5  -7   16.30    1.30
  -3   5  -7   21.00    1.40
  -3   5  -7   19.30    1.50
  -3   5  -7   18.60    1.50
   3  -5   7   20.10    1.70
   3  -5   7   21.30    1.60
  -4   5  -7   68.39    2.90
  -4   5  -7   70.79    3.00
  -4   5  -7   70.29    3.00
  -4   5  -7   66.49    2.70
   4  -5   7   66.09    3.00
   4  -5   7   68.69    3.00
  -5   5  -7    9.30    1.20
  -5   5  -7   11.00    1.40
  -5   5  -7   11.60    1.40
   5  -5   7   10.20    1.40
  -6   5  -7    1.10    1.30
  -6   5  -7    0.30    1.30
  -6   5  -7    1.40    1.10
  -7   5  -7    1.90    1.50
  -7   5  -7    0.90    1.30
  -7   5  -7    0.60    1.40
  -8   5  -7    9.20    1.70
  -8   5  -7    8.00    1.90
  -8   5  -7    7.00    1.60
  -6  -4   7    2.30    1.70
  -6  -4   7    2.90    1.40
  -5  -4   7   12.60    1.80
  -5  -4   7   15.20    1.60
  -4  -4   7   15.30    1.70
  -4  -4   7   12.60    1.40
   3   4  -7  523.05   14.60
  -3  -4   7  522.35   15.10
  -3  -4   7  545.75   15.20
  -3  -4   7  526.15   15.40
  -3  -4   7  516.45   14.70
   2   4  -7   43.80    1.90
   2   4  -7   45.20    1.90
  -2  -4   7   42.20    2.40
  -2  -4   7   42.60    2.00
  -2  -4   7   43.30    1.70
  -2  -4   7   43.00    2.20
   1   4  -7   58.69    2.30
   1   4  -7   58.09    2.30
  -1  -4   7   61.49    2.70
  -1  -4   7   57.59    2.40
  -1  -4   7   56.69    2.40
   0   4  -7   23.10    0.90
   0   4  -7   27.70    1.50
   0   4  -7   21.90    1.50
   0  -4   7   24.60    1.60
   0  -4   7   23.30    1.80
   0  -4   7   24.60    1.50
  -1   4  -7  221.38    6.60
  -1   4  -7  221.48    6.60
  -1   4  -7  207.88    6.70
  -1   4  -7  215.88    6.20
   1  -4   7  221.28    6.60
   1  -4   7  228.58    6.70
   1  -4   7  214.88    6.80
  -2   4  -7  258.57    7.70
  -2   4  -7  249.88    7.40
  -2   4  -7  254.77    7.70
  -2   4  -7  258.37    7.70
   2  -4   7  260.57    7.80
   2  -4   7  262.37    7.70
   2  -4   7  252.77    7.80
  -3   4  -7   -0.40    0.90
  -3   4  -7   -0.50    0.80
  -3   4  -7    0.00    0.60
  -3   4  -7    0.40    0.90
   3  -4   7    0.50    0.90
   3  -4   7    0.30    0.90
   3  -4   7    0.20    0.80
  -4   4  -7   22.10    1.60
  -4   4  -7   21.50    1.50
  -4   4  -7   19.90    1.50
  -4   4  -7   24.10    1.60
   4  -4   7   19.40    1.50
   4  -4   7   23.20    1.70
  -5   4  -7    0.70    1.10
  -5   4  -7    1.10    1.10
  -5   4  -7    0.20    0.90
  -5   4  -7   -0.90    1.10
   5  -4   7    1.40    1.10
  -6   4  -7    2.40    1.20
  -6   4  -7    1.70    1.20
  -6   4  -7    1.30    1.30
   6  -4   7    1.20    1.60
  -7   4  -7    4.40    1.40
  -7   4  -7    6.20    1.60
  -7   4  -7    3.00    1.30
  -8   4  -7    0.70    1.70
  -8   4  -7    1.40    1.50
  -8   4  -7   -0.50    1.40
  -7  -3   7   -1.10    1.30
  -7  -3   7   -0.80    1.70
  -6  -3   7   44.70    3.10
  -6  -3   7   47.90    2.60
  -5  -3   7   28.80    1.90
  -5  -3   7   27.60    2.20
   4   3  -7   92.69    2.80
   4   3  -7   95.39    3.20
  -4  -3   7   92.49    3.80
  -4  -3   7   91.09    2.90
  -4  -3   7   98.79    3.50
  -4  -3   7   95.29    3.30
   3   3  -7    7.60    0.80
  -3  -3   7    6.70    1.00
  -3  -3   7    8.10    0.70
  -3  -3   7    6.70    0.90
  -3  -3   7    6.80    1.10
   2   3  -7  247.68    7.20
  -2  -3   7  236.98    7.10
  -2  -3   7  242.78    7.50
  -2  -3   7  251.37    7.30
  -2  -3   7  249.97    7.30
   1   3  -7  436.46   12.50
  -1  -3   7  460.05   12.60
  -1  -3   7  440.56   12.70
  -1  -3   7  427.16   12.50
  -1  -3   7  426.66   12.40
   0   3  -7   22.70    1.30
   0   3  -7   22.00    0.80
   0   3  -7   23.90    1.50
   0  -3   7   20.80    1.60
   0  -3   7   22.20    1.50
   0  -3   7   23.00    1.30
  -1   3  -7   23.00    1.50
  -1   3  -7   26.40    1.50
  -1   3  -7   21.90    1.40
  -1   3  -7   22.60    1.00
   1  -3   7   26.30    1.50
   1  -3   7   26.30    1.70
   1  -3   7   21.40    1.40
  -2   3  -7    8.70    1.00
  -2   3  -7    6.10    0.70
  -2   3  -7    7.70    1.00
  -2   3  -7    5.60    0.90
   2  -3   7    7.20    0.70
   2  -3   7    7.00    1.00
   2  -3   7    5.80    0.90
   2  -3   7    6.20    0.90
  -3   3  -7   63.89    2.40
  -3   3  -7   64.69    2.70
  -3   3  -7   66.89    2.60
  -3   3  -7   67.49    2.60
   3  -3   7   64.99    2.60
   3  -3   7   60.59    2.60
   3  -3   7   66.09    2.70
  -4   3  -7   51.99    2.30
  -4   3  -7   54.69    2.50
  -4   3  -7   53.59    2.50
  -4   3  -7   52.69    2.50
   4  -3   7   54.89    2.50
   4  -3   7   53.29    2.50
  -5   3  -7    0.00    1.10
  -5   3  -7    0.20    1.00
  -5   3  -7   -1.30    1.00
  -5   3  -7    0.10    1.00
   5  -3   7   -0.50    1.00
  -6   3  -7   20.20    1.70
  -6   3  -7   25.50    1.80
  -6   3  -7   26.20    2.00
   6  -3   7   24.30    1.80
  -7   3  -7    6.10    1.40
  -7   3  -7    4.30    1.60
  -7   3  -7    3.60    1.30
  -8   3  -7    1.00    1.60
  -8   3  -7    3.70    1.80
  -8  -2   7    3.80    2.00
  -8  -2   7    6.40    1.50
  -7  -2   7    6.60    1.70
  -7  -2   7    7.30    1.30
  -6  -2   7   73.09    2.60
  -6  -2   7   70.29    3.00
  -6  -2   7   72.49    3.50
  -5  -2   7   77.59    3.00
  -5  -2   7   76.99    2.60
  -5  -2   7   81.19    3.00
  -5  -2   7   83.49    3.50
   4   2  -7  317.67    8.90
  -4  -2   7  314.37    9.40
  -4  -2   7  305.87    8.70
  -4  -2   7  309.47    9.00
  -4  -2   7  308.47    8.60
  -4  -2   7  291.77    9.00
   3   2  -7   13.70    0.90
  -3  -2   7   13.30    1.00
  -3  -2   7   13.10    1.30
  -3  -2   7   12.70    1.00
  -3  -2   7   14.40    1.00
   2   2  -7  106.59    3.40
  -2  -2   7  110.79    3.80
  -2  -2   7  109.59    3.50
  -2  -2   7  114.29    3.60
  -2  -2   7  111.79    3.50
   1   2  -7   67.49    2.40
  -1  -2   7   65.79    2.40
  -1  -2   7   68.79    2.40
  -1  -2   7   72.29    2.70
  -1  -2   7   69.19    2.40
   0   2  -7    3.50    0.60
   0   2  -7    3.20    0.80
   0   2  -7    2.50    0.70
   0   2  -7    4.60    0.40
   0  -2   7    6.30    0.70
   0  -2   7    4.00    0.70
   0  -2   7    4.30    0.30
   0  -2   7    5.00    0.90
  -1   2  -7  820.92   22.70
  -1   2  -7  799.22   22.70
  -1   2  -7  799.12   22.80
  -1   2  -7  823.32   22.50
   1  -2   7  840.52   22.80
   1  -2   7  807.12   22.50
   1  -2   7  794.72   22.70
   1  -2   7  806.62   22.80
  -2   2  -7    0.90    0.50
  -2   2  -7    0.40    0.70
  -2   2  -7    1.20    0.70
  -2   2  -7    0.80    0.80
   2  -2   7    0.40    0.80
   2  -2   7    0.30    0.50
   2  -2   7    0.70    0.60
   2  -2   7    0.40    0.70
  -3   2  -7   64.39    2.60
  -3   2  -7   65.09    2.40
  -3   2  -7   62.09    2.60
  -3   2  -7   64.49    2.60
   3  -2   7   66.79    2.70
   3  -2   7   62.69    2.60
   3  -2   7   65.89    2.60
  -4   2  -7    8.00    1.10
  -4   2  -7   11.70    1.10
  -4   2  -7    9.20    1.10
  -4   2  -7    8.50    1.20
   4  -2   7   11.00    0.80
   4  -2   7    8.20    1.10
  -5   2  -7   40.80    2.40
  -5   2  -7   39.70    2.40
  -5   2  -7   40.10    2.40
  -5   2  -7   42.80    2.30
   5  -2   7   43.80    2.40
  -6   2  -7    9.60    1.50
  -6   2  -7    8.50    1.50
   6  -2   7    6.60    1.30
  -7   2  -7    2.00    1.50
  -7   2  -7   -1.00    1.30
  -8   2  -7   -3.50    1.50
  -8   2  -7   -2.30    1.70
  -8  -1   7    4.90    1.80
  -8  -1   7    7.20    1.30
  -7  -1   7    5.70    1.70
  -7  -1   7    4.90    1.20
  -7  -1   7    7.00    1.10
  -6  -1   7   65.79    3.30
  -6  -1   7   67.19    2.70
  -6  -1   7   70.69    2.60
  -6  -1   7   67.19    2.50
   5   1  -7  344.17   10.00
  -5  -1   7  346.37    9.90
  -5  -1   7  356.36   10.60
  -5  -1   7  348.67   10.00
  -5  -1   7  356.16   10.20
  -5  -1   7  361.46   10.20
   4   1  -7  101.99    3.10
  -4  -1   7   97.39    3.20
  -4  -1   7   99.99    3.00
  -4  -1   7  104.39    3.30
  -4  -1   7  102.99    3.30
  -4  -1   7   97.59    3.70
   3   1  -7    6.60    0.60
  -3  -1   7    6.10    1.10
  -3  -1   7    6.90    0.70
  -3  -1   7    5.70    0.70
  -3  -1   7    8.30    0.70
  -3  -1   7    7.00    0.40
   2   1  -7   29.90    1.30
  -2  -1   7   31.70    1.40
  -2  -1   7   32.70    1.70
  -2  -1   7   30.90    1.40
  -2  -1   7   30.90    1.40
   1   1  -7   17.80    1.00
  -1  -1   7   17.10    1.10
  -1  -1   7   19.10    1.50
  -1  -1   7   18.60    1.10
  -1  -1   7   18.30    0.70
  -1  -1   7   18.40    1.20
   0   1  -7  778.92   22.00
   0   1  -7  824.82   21.90
   0  -1   7  766.52   21.90
   0  -1   7  750.12   21.70
   0  -1   7  795.72   21.90
   0  -1   7  785.82   22.00
  -1   1  -7  436.56   13.30
  -1   1  -7  465.95   13.10
  -1   1  -7  474.45   13.40
  -1   1  -7  455.75   13.30
   1  -1   7  479.75   13.30
   1  -1   7  499.05   13.30
   1  -1   7  459.55   13.10
   1  -1   7  458.35   13.30
  -2   1  -7    2.80    0.80
  -2   1  -7    2.20    0.80
  -2   1  -7    2.30    0.60
   2  -1   7    3.10    0.80
   2  -1   7    3.20    0.80
   2  -1   7    2.50    0.60
   2  -1   7    2.40    0.80
  -3   1  -7   79.09    3.00
  -3   1  -7   77.59    3.00
  -3   1  -7   78.19    2.80
   3  -1   7   73.99    2.60
   3  -1   7   74.49    2.90
   3  -1   7   74.29    3.00
   3  -1   7   79.59    2.90
  -4   1  -7   11.00    1.20
  -4   1  -7    9.40    1.30
  -4   1  -7   10.10    1.30
   4  -1   7   11.80    1.30
  -5   1  -7   53.19    2.80
  -5   1  -7   52.59    2.70
  -5   1  -7   49.10    2.60
   5  -1   7   49.70    2.60
  -6   1  -7    5.50    1.30
  -6   1  -7    4.80    1.50
   6  -1   7    7.00    1.40
  -7   1  -7    1.90    1.50
  -7   1  -7    0.40    1.60
  -8   1  -7    0.70    1.70
  -8   1  -7    0.30    1.80
  -8   0   7    1.70    1.00
  -8   0   7    0.70    1.60
  -7   0   7   58.39    3.30
  -7   0   7   60.19    2.50
  -7   0   7   57.39    2.50
  -6   0   7    8.20    0.90
  -6   0   7    8.80    0.70
  -6   0   7    9.30    0.90
  -6   0   7    8.90    1.50
  -6   0   7    8.10    0.90
  -5   0   7    1.90    1.10
  -5   0   7    1.80    0.60
  -5   0   7    2.10    0.60
  -5   0   7    1.90    0.60
  -4   0   7   63.79    2.10
  -4   0   7   61.99    2.20
  -4   0   7   63.89    2.70
  -4   0   7   64.59    2.20
   3   0  -7   97.79    2.90
  -3   0   7   95.89    3.40
  -3   0   7   95.39    3.00
  -3   0   7   96.59    2.90
  -3   0   7   95.19    3.00
   2   0  -7 1373.86   35.50
  -2   0   7 1278.87   35.80
  -2   0   7 1214.58   35.60
  -2   0   7 1281.57   35.60
   1   0  -7  736.43   20.50
   1   0  -7  724.63   20.30
  -1   0   7  724.03   20.20
  -1   0   7  735.03   20.40
  -1   0   7  721.03   20.30
  -1   0   7  735.93   20.50
   0   0  -7  185.18    5.50
   0   0  -7  180.88    5.40
   0   0   7  186.88    5.60
   0   0   7  185.18    5.50
   0   0   7  179.48    5.30
   0   0   7  183.58    5.50
  -1   0  -7   16.00    1.20
  -1   0  -7   12.60    1.00
  -1   0  -7   18.40    1.70
  -1   0  -7   16.00    1.10
   1   0   7   17.10    1.20
   1   0   7   13.20    0.90
   1   0   7   12.50    1.00
   1   0   7   18.60    1.20
  -2   0  -7  284.67    8.80
  -2   0  -7  331.57    9.10
  -2   0  -7  292.07    8.70
  -2   0  -7  294.07    8.70
   2   0   7  299.37    8.70
   2   0   7  289.87    8.80
   2   0   7  301.37    8.80
   2   0   7  296.27    8.60
  -3   0  -7  154.78    5.10
  -3   0  -7  167.78    5.30
   3   0   7  172.28    5.30
   3   0   7  157.78    5.20
  -4   0  -7   14.50    1.40
  -4   0  -7   12.40    1.40
   4   0   7   15.80    2.10
   4   0   7   15.00    1.50
  -5   0  -7    1.60    1.20
  -5   0  -7   -0.20    1.10
   5   0   7   -0.20    1.10
  -6   0  -7    1.20    1.40
  -6   0  -7   -0.20    1.40
   6   0   7    0.80    1.30
  -7   0  -7    5.90    1.90
  -7   0  -7    4.70    1.50
  -8   0  -7    1.60    2.00
  -8   0  -7    3.10    1.80
  -9   1   7    7.10    1.20
  -9   1   7    9.00    2.00
  -8   1   7    4.80    1.80
  -8   1   7    4.70    1.00
  -8   1   7    7.80    1.30
  -7   1   7   12.30    1.70
  -7   1   7   13.10    1.00
  -7   1   7   14.60    1.00
  -7   1   7   16.30    1.30
  -6   1   7    9.30    0.80
  -6   1   7    8.50    0.90
  -6   1   7    9.70    1.40
  -6   1   7    9.60    0.80
  -6   1   7    9.50    1.00
  -5   1   7  188.68    6.10
  -5   1   7  195.48    5.50
  -5   1   7  188.18    5.70
  -5   1   7  190.18    5.50
  -4   1   7  195.78    5.70
  -4   1   7  188.48    6.00
  -4   1   7  193.88    5.60
  -4   1   7  196.58    5.60
  -3   1   7   36.60    1.40
  -3   1   7   36.90    1.80
  -3   1   7   36.90    1.40
   2  -1  -7  212.68    6.00
   2  -1  -7  216.68    6.30
  -2   1   7  214.88    6.30
  -2   1   7  209.18    6.10
  -2   1   7  207.98    6.10
   1  -1  -7  504.45   14.30
   1  -1  -7  512.15   14.20
  -1   1   7  508.55   14.30
  -1   1   7  503.75   14.20
  -1   1   7  512.45   14.20
  -1   1   7  494.45   14.20
   0  -1  -7  441.46   12.70
   0  -1  -7  430.46   12.60
   0   1   7  442.06   12.70
   0   1   7  446.96   12.60
   0   1   7  447.26   12.70
   0   1   7  472.55   12.70
  -1  -1  -7   33.10    1.50
  -1  -1  -7   29.40    1.50
   1   1   7   33.70    1.50
   1   1   7   31.50    1.70
   1   1   7   33.60    1.60
  -2  -1  -7  149.59    4.60
  -2  -1  -7  148.39    4.80
  -2  -1  -7  154.88    4.80
   2   1   7  148.29    4.80
   2   1   7  149.29    4.60
   2   1   7  146.09    4.80
  -3  -1  -7   65.79    2.80
  -3  -1  -7   69.79    2.90
   3   1   7   67.89    2.80
   3   1   7   72.19    2.90
  -4  -1  -7   44.60    2.50
  -4  -1  -7   41.80    2.40
   4   1   7   41.50    2.40
  -5  -1  -7   39.00    2.70
  -5  -1  -7   39.30    2.60
   5   1   7   39.10    2.60
  -6  -1  -7    1.60    1.40
  -6  -1  -7    0.10    1.50
  -7  -1  -7   -0.90    1.50
  -7  -1  -7    1.30    1.80
  -9   2   7   -0.40    1.70
  -9   2   7    1.40    1.30
  -9   2   7   -0.70    0.80
  -8   2   7    9.10    0.90
  -8   2   7   11.30    1.90
  -8   2   7    9.50    1.30
  -8   2   7    8.00    0.90
  -7   2   7   40.90    2.80
  -7   2   7   39.40    2.20
  -7   2   7   37.00    1.90
  -7   2   7   37.70    1.60
  -7   2   7   38.80    1.60
  -6   2   7    0.70    0.40
  -6   2   7    0.90    0.40
  -6   2   7    0.90    0.80
  -6   2   7    0.60    0.80
  -6   2   7   -0.90    1.10
  -5   2   7   56.79    2.20
  -5   2   7   60.69    2.60
  -5   2   7   55.09    1.70
  -5   2   7   54.89    1.80
  -4   2   7    8.90    1.00
  -4   2   7    8.10    0.50
  -4   2   7    9.30    0.70
  -3   2   7  400.26   11.70
  -3   2   7  407.96   11.40
  -3   2   7  417.66   11.40
   2  -2  -7  281.57    8.00
  -2   2   7  287.97    8.10
  -2   2   7  284.57    8.30
  -2   2   7  287.57    8.10
   1  -2  -7   30.40    1.30
   1  -2  -7   31.60    1.40
  -1   2   7   33.40    1.70
  -1   2   7   31.90    1.50
  -1   2   7   30.10    1.40
  -1   2   7   33.00    1.40
  -1   2   7   31.40    1.40
   0  -2  -7   61.49    2.30
   0  -2  -7   64.29    2.20
   0   2   7   66.09    2.30
   0   2   7   64.19    2.20
   0   2   7   61.79    2.40
  -1  -2  -7   40.60    1.60
   1   2   7   38.90    1.90
   1   2   7   39.30    1.60
   1   2   7   37.90    1.80
  -2  -2  -7  212.18    6.40
  -2  -2  -7  223.68    6.70
   2   2   7  223.18    6.70
   2   2   7  214.28    6.70
  -3  -2  -7   35.10    2.20
  -3  -2  -7   34.80    2.20
   3   2   7   31.30    2.00
   3   2   7   31.00    2.10
  -4  -2  -7   29.60    2.10
  -4  -2  -7   33.40    2.40
   4   2   7   32.70    2.10
  -5  -2  -7    5.30    1.50
  -5  -2  -7    5.30    1.60
   5   2   7    3.10    1.40
  -6  -2  -7    7.50    1.90
  -6  -2  -7    9.90    1.90
  -7  -2  -7    3.40    1.80
  -9   3   7    2.20    1.00
  -9   3   7    3.70    1.50
  -9   3   7    2.30    0.70
  -9   3   7    1.00    1.80
  -8   3   7   21.30    2.10
  -8   3   7   17.40    1.60
  -8   3   7   18.50    1.10
  -8   3   7   19.10    1.60
  -8   3   7   19.00    1.10
  -7   3   7   10.80    1.60
  -7   3   7   11.70    1.30
  -7   3   7   11.30    1.30
  -7   3   7   12.90    1.20
  -6   3   7   57.59    2.50
  -6   3   7   57.79    2.80
  -6   3   7   58.39    2.50
  -6   3   7   54.99    2.50
  -5   3   7  218.58    6.60
  -5   3   7  208.28    6.60
  -5   3   7  218.28    6.50
  -4   3   7   26.60    1.80
  -4   3   7   24.40    0.90
  -4   3   7   24.60    0.90
  -4   3   7   23.70    1.60
  -3   3   7  196.88    5.70
  -3   3   7  195.08    5.70
  -3   3   7  198.58    6.10
  -3   3   7  199.48    5.90
   2  -3  -7    3.80    0.40
  -2   3   7    3.90    0.70
  -2   3   7    4.00    0.60
  -2   3   7    4.00    0.60
   1  -3  -7  516.75   14.70
   1  -3  -7  523.95   14.70
  -1   3   7  521.85   14.80
  -1   3   7  534.35   14.70
  -1   3   7  523.35   14.80
   0  -3  -7  280.77    7.90
   0  -3  -7  264.47    7.70
   0   3   7  271.87    8.00
   0   3   7  274.37    7.70
   0   3   7  260.27    8.00
  -1  -3  -7   68.59    2.30
   1   3   7   66.99    2.80
   1   3   7   69.19    2.70
  -2  -3  -7   42.60    2.20
  -2  -3  -7   38.90    1.70
   2   3   7   40.50    2.20
   2   3   7   41.50    2.20
  -3  -3  -7   28.60    1.90
  -3  -3  -7   24.90    1.50
   3   3   7   28.40    1.90
   3   3   7   32.40    2.60
  -4  -3  -7   63.49    3.20
  -4  -3  -7   62.69    3.20
   4   3   7   57.29    3.10
  -5  -3  -7    6.10    1.70
   5   3   7    5.70    1.60
  -6  -3  -7    3.40    1.80
  -9   4   7   -1.40    1.70
  -9   4   7   -2.50    1.40
  -8   4   7    1.80    1.30
  -8   4   7    2.10    1.10
  -8   4   7    0.80    1.50
  -7   4   7   -0.50    1.20
  -7   4   7    1.00    1.10
  -7   4   7    1.60    1.10
  -6   4   7   63.49    2.80
  -6   4   7   60.69    2.70
  -6   4   7   64.59    2.90
  -5   4   7    6.00    1.10
  -5   4   7    5.20    1.00
  -4   4   7   14.30    1.10
  -4   4   7   13.70    0.80
  -4   4   7   11.90    0.80
  -3   4   7   24.40    1.20
  -3   4   7   23.80    1.20
  -3   4   7   25.20    1.30
   2  -4  -7   74.29    2.40
  -2   4   7   74.79    2.60
  -2   4   7   75.99    2.60
  -2   4   7   74.29    2.40
   1  -4  -7  319.67    9.40
  -1   4   7  320.87    9.50
  -1   4   7  324.17    9.20
  -1   4   7  343.57    9.50
   0  -4  -7   25.50    1.60
   0  -4  -7   26.70    1.00
   0   4   7   27.90    1.70
   0   4   7   27.40    1.80
  -1  -4  -7  104.79    3.10
   1   4   7  105.29    3.80
   1   4   7  103.59    3.70
  -2  -4  -7   62.59    2.80
   2   4   7   58.89    2.90
   3   4   7   27.10    2.10
   4   4   7   23.50    2.10
  -9   5   7    6.60    1.90
  -9   5   7    7.80    1.70
  -8   5   7   14.10    1.70
  -8   5   7   12.60    1.60
  -8   5   7   14.20    1.80
  -7   5   7    0.50    1.20
  -7   5   7    1.90    1.20
  -7   5   7    2.60    1.30
  -6   5   7    5.00    1.10
  -6   5   7    3.20    1.20
  -6   5   7    4.70    1.20
  -5   5   7    2.70    0.90
  -5   5   7    3.20    0.50
  -5   5   7    3.10    0.50
  -5   5   7    2.90    1.20
  -4   5   7  595.74   17.00
  -4   5   7  590.14   16.40
  -4   5   7  587.64   16.60
  -4   5   7  578.04   16.40
  -3   5   7  199.48    6.00
  -3   5   7  208.68    6.00
  -3   5   7  205.38    6.10
   2  -5  -7   24.50    1.30
  -2   5   7   27.40    1.00
  -2   5   7   27.10    1.60
  -2   5   7   25.30    1.50
   1  -5  -7   46.80    2.00
  -1   5   7   46.30    2.20
  -1   5   7   49.10    2.10
   0  -5  -7   42.00    2.20
   0   5   7   43.30    2.30
   0   5   7   39.60    2.20
   1   5   7  217.48    7.00
   2   5   7   10.10    1.50
   3   5   7   28.90    2.30
   4   5   7    4.60    1.70
  -8   6   7   -0.90    1.40
  -8   6   7    0.40    1.40
  -8   6   7   -1.10    1.40
  -7   6   7    4.30    1.50
  -7   6   7    3.30    1.30
  -7   6   7    3.90    1.50
  -6   6   7   23.00    1.10
  -6   6   7   21.30    1.10
  -6   6   7   21.00    1.80
  -6   6   7   25.30    2.00
  -5   6   7   -0.10    0.60
  -5   6   7   -0.10    1.30
  -5   6   7    0.80    0.80
  -5   6   7    0.30    0.60
  -4   6   7    0.20    1.20
  -4   6   7    1.50    0.70
  -4   6   7    1.70    0.70
  -4   6   7    1.40    0.70
  -3   6   7    1.00    0.80
  -3   6   7    1.20    0.80
  -3   6   7   -1.00    1.20
  -2   6   7  126.69    4.20
  -2   6   7  121.69    4.20
  -1   6   7   56.79    2.60
   0   6   7   -0.80    1.10
   1   6   7   25.20    2.00
   2   6   7    2.90    1.50
   3   6   7   32.80    2.50
  -8   7   7    2.00    1.60
  -8   7   7    2.90    1.70
  -7   7   7    0.60    1.60
  -7   7   7    0.40    1.50
  -6   7   7    0.90    0.70
  -6   7   7   -0.60    1.50
  -6   7   7    1.20    0.70
  -5   7   7   58.39    2.30
  -5   7   7   53.49    2.30
  -5   7   7   64.49    3.20
  -4   7   7   60.69    3.30
  -4   7   7   53.29    2.40
  -3   7   7    3.00    1.00
  -3   7   7    5.50    1.40
  -2   7   7   27.40    1.80
  -2   7   7   26.40    2.10
  -1   7   7    2.80    1.30
  -1   7   7    1.90    1.30
   0   7   7   88.79    3.90
   0   7   7   91.29    3.80
   1   7   7   20.00    2.00
   1   7   7   23.00    2.00
   2   7   7    4.40    1.40
   2   7   7    3.20    1.70
  -7   8   7   15.30    2.10
  -7   8   7   15.30    1.10
  -7   8   7   14.60    2.10
  -6   8   7    3.20    1.80
  -6   8   7    1.50    0.90
  -5   8   7    8.40    1.20
  -5   8   7   11.60    1.90
  -4   8   7    2.20    1.10
  -4   8   7    5.60    1.70
  -3   8   7   11.30    1.40
  -3   8   7    9.90    1.70
  -2   8   7   23.80    2.10
  -2   8   7   27.30    1.90
  -1   8   7    0.00    1.30
  -1   8   7    0.70    1.40
   0   8   7   25.30    2.20
   0   8   7   18.60    2.00
  -4   9   7    0.40    1.20
  -4   9   7    3.30    1.80
  -3   9   7   15.00    1.70
  -3   9   7   12.60    2.00
   0   9  -8    6.10    1.40
   0  -9   8    4.10    1.70
  -1   9  -8    0.50    1.30
   1  -9   8    0.80    1.50
  -2   9  -8    3.20    1.40
   2  -9   8    4.60    1.60
  -3   9  -8    2.30    1.10
  -3   9  -8    1.20    1.50
  -3   9  -8    3.90    1.60
   3  -9   8    4.10    1.60
  -4   9  -8    1.40    1.60
  -4   9  -8    1.30    1.60
  -4   9  -8    2.70    1.20
   4  -9   8   -0.40    1.50
  -5   9  -8    0.20    1.20
  -5   9  -8   -1.10    1.60
  -5   9  -8    1.70    1.60
  -6   9  -8   -0.40    1.30
  -6   9  -8   -0.10    1.80
  -6   9  -8    0.60    1.70
  -2  -8   8   -0.10    1.50
  -2  -8   8    2.00    1.70
   1   8  -8    1.00    1.10
  -1  -8   8    3.00    1.50
  -1  -8   8    2.20    1.70
   0   8  -8    8.40    1.40
   0  -8   8   10.80    1.80
   0  -8   8    8.40    1.70
  -1   8  -8   17.20    1.60
  -1   8  -8   15.10    1.70
  -1   8  -8   18.00    1.60
   1  -8   8   15.70    1.90
   1  -8   8   20.00    2.00
  -2   8  -8   18.50    1.30
  -2   8  -8   17.00    1.70
  -2   8  -8   18.50    1.80
   2  -8   8   17.40    1.90
  -3   8  -8    0.40    1.30
  -3   8  -8   -0.70    1.20
  -3   8  -8   -0.20    0.90
   3  -8   8    0.80    1.40
  -4   8  -8    0.80    1.00
  -4   8  -8    0.40    1.40
  -4   8  -8   -1.10    1.40
   4  -8   8    0.90    1.40
  -5   8  -8    1.00    1.50
  -5   8  -8    2.50    1.60
  -5   8  -8    1.70    1.20
   5  -8   8    4.80    1.60
  -6   8  -8   14.30    2.00
  -6   8  -8   13.70    1.70
  -6   8  -8   13.30    2.00
  -7   8  -8    0.90    1.40
  -7   8  -8    1.00    1.80
  -7   8  -8    1.50    1.80
  -3  -7   8    0.40    1.50
  -3  -7   8    0.70    1.50
   2   7  -8   15.90    1.40
  -2  -7   8   16.50    1.90
  -2  -7   8   15.00    1.90
   1   7  -8   28.20    2.10
  -1  -7   8   31.20    2.30
  -1  -7   8   29.50    2.20
   0   7  -8    2.20    1.00
   0   7  -8   -0.50    1.10
   0   7  -8    1.10    0.60
   0  -7   8   -1.10    1.20
   0  -7   8    0.10    1.40
  -1   7  -8    5.10    0.80
  -1   7  -8    3.40    1.20
  -1   7  -8    4.60    1.20
   1  -7   8    6.80    1.50
   1  -7   8    2.80    1.30
  -2   7  -8    5.50    1.20
  -2   7  -8    7.30    1.30
  -2   7  -8    6.40    0.90
   2  -7   8    3.90    1.40
   2  -7   8    6.20    1.30
  -3   7  -8   14.50    1.60
  -3   7  -8   18.20    1.80
  -3   7  -8   16.70    1.30
   3  -7   8   17.30    1.70
   3  -7   8   19.00    1.80
  -4   7  -8    3.60    1.00
  -4   7  -8    3.20    1.30
  -4   7  -8    3.90    1.40
   4  -7   8    4.10    1.50
  -5   7  -8   -0.10    1.40
  -5   7  -8    1.00    1.40
  -5   7  -8   -0.90    1.00
   5  -7   8    0.50    1.40
  -6   7  -8    5.30    1.30
  -6   7  -8    3.00    1.60
  -6   7  -8    7.50    1.70
  -7   7  -8    3.20    1.50
  -7   7  -8    5.70    1.80
  -7   7  -8    6.70    1.80
  -4  -6   8   42.70    3.10
  -4  -6   8   46.80    2.90
  -3  -6   8   -0.10    1.20
  -3  -6   8   -0.10    1.40
   2   6  -8   67.59    2.70
  -2  -6   8   62.89    3.30
  -2  -6   8   61.69    3.10
   1   6  -8    0.90    0.90
   1   6  -8    0.40    1.00
   1   6  -8    1.50    0.40
  -1  -6   8    0.90    1.30
  -1  -6   8    0.70    1.20
   0   6  -8   75.79    3.10
   0   6  -8   75.29    3.10
   0   6  -8   76.19    2.40
   0  -6   8   77.59    3.50
   0  -6   8   74.79    3.30
  -1   6  -8  102.69    3.70
  -1   6  -8   97.39    3.10
  -1   6  -8   96.59    3.70
   1  -6   8   98.39    3.80
   1  -6   8   96.79    4.00
  -2   6  -8    1.10    1.00
  -2   6  -8    1.40    0.70
  -2   6  -8   -0.10    1.00
   2  -6   8   -0.30    1.20
   2  -6   8   -0.10    1.10
  -3   6  -8   15.30    1.50
  -3   6  -8   15.50    1.50
  -3   6  -8   16.50    1.20
   3  -6   8   14.00    1.60
   3  -6   8   15.80    1.60
  -4   6  -8    2.20    1.20
  -4   6  -8    2.00    1.20
  -4   6  -8    3.00    0.90
   4  -6   8    3.80    1.40
   4  -6   8    2.10    1.20
  -5   6  -8   13.90    1.60
  -5   6  -8   11.20    1.30
  -5   6  -8   14.70    1.70
  -6   6  -8    4.10    1.50
  -6   6  -8    3.50    1.30
  -6   6  -8    4.10    1.50
  -7   6  -8    1.30    1.50
  -7   6  -8   -0.80    1.50
  -7   6  -8   -2.70    1.30
  -8   6  -8    0.70    1.70
  -8   6  -8    0.50    1.60
  -8   6  -8    0.50    1.70
  -5  -5   8   21.20    2.30
  -5  -5   8   17.90    1.80
  -4  -5   8   13.20    1.80
  -4  -5   8   14.10    1.60
  -3  -5   8   20.50    1.70
  -3  -5   8   15.50    1.70
   2   5  -8   43.10    1.90
   2   5  -8   36.00    2.10
  -2  -5   8   38.80    2.60
  -2  -5   8   36.40    2.40
   1   5  -8   30.60    1.90
   1   5  -8   28.70    1.80
  -1  -5   8   29.60    2.30
  -1  -5   8   33.60    2.10
  -1  -5   8   27.10    2.00
   0   5  -8   12.20    0.70
   0   5  -8   14.70    1.30
   0   5  -8   13.00    1.20
   0  -5   8   13.00    1.30
   0  -5   8   13.50    1.50
   0  -5   8   13.50    1.40
  -1   5  -8    8.40    0.60
  -1   5  -8    8.10    1.10
  -1   5  -8    6.60    1.00
   1  -5   8    6.80    1.00
   1  -5   8    8.90    1.20
   1  -5   8    8.00    1.30
  -2   5  -8   18.90    1.50
  -2   5  -8   18.60    1.20
  -2   5  -8   21.20    1.50
   2  -5   8   22.40    1.50
   2  -5   8   18.20    1.50
   2  -5   8   16.40    1.60
  -3   5  -8   93.39    3.50
  -3   5  -8   93.19    3.50
  -3   5  -8   89.09    3.10
   3  -5   8   88.19    3.60
   3  -5   8   88.09    3.70
  -4   5  -8    0.10    0.80
  -4   5  -8    1.40    1.10
  -4   5  -8    0.20    1.10
  -4   5  -8    0.20    1.10
   4  -5   8   -1.10    1.00
   4  -5   8    0.60    1.20
  -5   5  -8   -0.80    1.20
  -5   5  -8    0.90    1.20
  -5   5  -8   -0.10    1.00
   5  -5   8    0.40    1.20
  -6   5  -8    1.40    1.40
  -6   5  -8   -1.20    1.20
  -6   5  -8    1.70    1.20
  -7   5  -8    0.40    1.40
  -7   5  -8    2.80    1.60
  -7   5  -8    0.00    1.60
  -8   5  -8    2.30    1.80
  -8   5  -8    1.60    1.60
  -8   5  -8    0.30    1.60
  -6  -4   8   -0.10    1.30
  -6  -4   8    0.30    1.60
  -5  -4   8   38.70    2.60
  -5  -4   8   42.10    3.10
  -4  -4   8   10.00    1.70
  -4  -4   8    8.40    1.30
  -3  -4   8  259.07    7.60
  -3  -4   8  263.17    8.00
  -3  -4   8  259.47    8.20
  -2  -4   8   77.59    3.10
  -2  -4   8   77.99    3.30
  -2  -4   8   77.19    3.00
   1   4  -8    3.40    0.80
   1   4  -8    4.40    0.90
  -1  -4   8    4.70    1.20
  -1  -4   8    3.90    0.80
  -1  -4   8    3.70    1.00
   0   4  -8  149.99    4.30
   0   4  -8  152.38    4.80
   0   4  -8  151.58    4.80
   0  -4   8  139.49    4.80
   0  -4   8  160.98    5.00
   0  -4   8  153.08    5.10
  -1   4  -8    4.40    1.00
  -1   4  -8    4.90    0.50
  -1   4  -8    5.00    0.90
   1  -4   8    3.50    1.00
   1  -4   8    6.20    1.10
   1  -4   8    6.00    0.90
  -2   4  -8  126.29    4.00
  -2   4  -8  130.39    4.40
  -2   4  -8  130.59    4.40
   2  -4   8  133.59    4.50
  -3   4  -8    7.40    0.90
  -3   4  -8    5.20    1.00
  -3   4  -8    7.30    1.10
  -3   4  -8    5.90    1.20
   3  -4   8    7.40    1.20
   3  -4   8    5.10    1.20
  -4   4  -8   17.90    1.60
  -4   4  -8   18.70    1.60
  -4   4  -8   20.80    1.70
  -4   4  -8   18.20    1.30
   4  -4   8   20.00    1.70
   4  -4   8   16.30    1.60
  -5   4  -8   12.20    1.40
  -5   4  -8   11.70    1.50
  -5   4  -8   16.80    1.60
   5  -4   8   11.90    1.50
  -6   4  -8    6.00    1.50
  -6   4  -8    5.50    1.30
  -6   4  -8    3.10    1.40
  -7   4  -8    3.70    1.50
  -7   4  -8    4.10    1.50
  -7   4  -8    4.40    1.70
  -8   4  -8    4.10    1.90
  -8   4  -8   -0.40    1.50
  -8   4  -8    1.00    1.60
  -7  -3   8   11.60    2.10
  -7  -3   8   11.50    1.60
  -6  -3   8   20.60    2.20
  -6  -3   8   23.30    1.80
  -5  -3   8  114.79    4.20
  -5  -3   8  117.59    4.70
  -4  -3   8    1.40    0.90
  -4  -3   8    1.50    1.20
   3   3  -8   83.79    3.00
  -3  -3   8   95.59    3.60
  -3  -3   8   86.49    3.20
  -3  -3   8   91.19    3.30
  -3  -3   8   91.19    2.90
   2   3  -8   32.30    1.60
  -2  -3   8   29.60    2.10
  -2  -3   8   30.70    1.80
  -2  -3   8   31.00    1.60
  -1  -3   8  295.97    8.70
  -1  -3   8  291.87    8.60
   0   3  -8  430.06   12.70
   0   3  -8  447.66   12.70
   0   3  -8  446.76   12.30
   0  -3   8  449.95   12.90
   0  -3   8  408.56   12.70
   0  -3   8  476.95   12.80
  -1   3  -8    0.60    0.40
  -1   3  -8   -0.20    0.70
  -1   3  -8    1.10    0.70
   1  -3   8   -0.20    0.80
   1  -3   8    0.80    0.40
   1  -3   8   -0.50    0.70
   1  -3   8    0.10    0.90
  -2   3  -8    7.10    0.70
  -2   3  -8    8.80    1.10
  -2   3  -8    8.40    1.00
   2  -3   8    8.80    1.00
   2  -3   8    7.10    1.10
   2  -3   8    8.30    0.70
   2  -3   8    6.50    1.00
  -3   3  -8    0.30    0.70
  -3   3  -8    0.50    1.00
  -3   3  -8   -0.10    0.90
  -3   3  -8    2.50    0.90
   3  -3   8    0.00    0.80
   3  -3   8    0.00    0.80
   3  -3   8    1.50    1.10
  -4   3  -8   65.99    2.90
  -4   3  -8   64.49    2.70
  -4   3  -8   61.99    2.90
  -4   3  -8   62.39    2.90
   4  -3   8   68.49    2.90
   4  -3   8   62.99    2.90
  -5   3  -8   40.30    2.50
  -5   3  -8   38.20    2.50
  -5   3  -8   47.60    2.50
  -5   3  -8   41.80    2.30
   5  -3   8   39.90    2.50
   5  -3   8   39.40    1.70
  -6   3  -8    0.30    1.30
  -6   3  -8   -0.70    1.20
  -6   3  -8    1.10    1.30
  -7   3  -8    1.10    1.50
  -7   3  -8    0.10    1.40
  -7   3  -8   -0.30    1.40
  -8   3  -8   -0.30    1.60
  -8   3  -8    0.00    1.80
  -7  -2   8    4.00    1.90
  -7  -2   8    6.10    1.30
  -6  -2   8   33.00    2.20
  -6  -2   8   28.80    2.30
  -5  -2   8   12.40    0.90
  -5  -2   8   12.90    1.20
  -5  -2   8    9.90    1.60
   4   2  -8   10.50    0.90
  -4  -2   8    9.40    1.00
  -4  -2   8   10.90    0.80
  -4  -2   8   12.30    1.50
  -4  -2   8   12.10    1.00
   3   2  -8  732.33   20.50
  -3  -2   8  734.23   20.50
  -3  -2   8  719.33   20.60
  -3  -2   8  727.33   20.90
  -3  -2   8  752.62   20.60
   2   2  -8   55.59    2.10
  -2  -2   8   51.99    2.20
  -2  -2   8   57.49    2.60
  -2  -2   8   56.59    2.10
   1   2  -8  190.38    5.80
  -1  -2   8  196.78    6.10
  -1  -2   8  192.88    5.90
  -1  -2   8  199.48    5.90
   0   2  -8    0.50    0.40
   0  -2   8    1.80    0.90
   0  -2   8    2.10    0.30
   0  -2   8    1.10    0.70
   0  -2   8    1.40    0.70
  -1   2  -8  684.53   19.10
  -1   2  -8  656.23   19.40
   1  -2   8  674.83   19.10
   1  -2   8  709.13   19.50
   1  -2   8  686.63   19.40
   1  -2   8  716.03   19.50
  -2   2  -8  234.58    7.10
  -2   2  -8  229.88    6.80
  -2   2  -8  235.28    7.10
   2  -2   8  232.68    7.10
   2  -2   8  238.08    7.20
   2  -2   8  233.58    6.80
   2  -2   8  225.18    7.00
  -3   2  -8   10.50    1.00
  -3   2  -8   11.90    1.30
  -3   2  -8   10.60    1.20
   3  -2   8   14.30    1.40
   3  -2   8   10.90    1.10
   3  -2   8   13.20    1.30
  -4   2  -8    1.10    0.90
  -4   2  -8   -0.10    1.00
  -4   2  -8    1.30    1.10
   4  -2   8    1.70    0.70
   4  -2   8    0.70    1.00
  -5   2  -8   10.90    1.40
  -5   2  -8   11.30    1.50
   5  -2   8   11.80    1.50
  -6   2  -8    0.30    1.40
  -6   2  -8    1.50    1.30
   6  -2   8    1.40    1.50
  -7   2  -8    5.30    1.60
  -7   2  -8    8.50    1.80
  -8   2  -8    0.40    1.70
  -8   2  -8    0.00    1.80
  -8  -1   8    3.70    1.20
  -8  -1   8    5.20    2.00
  -7  -1   8    3.30    1.00
  -7  -1   8    1.90    1.60
  -6  -1   8   29.20    1.60
  -6  -1   8   27.40    1.80
  -6  -1   8   28.90    2.20
  -5  -1   8   25.40    1.50
  -5  -1   8   23.30    1.20
  -5  -1   8   22.90    1.50
  -5  -1   8   19.20    1.70
   4   1  -8   46.10    1.60
  -4  -1   8   41.10    1.40
  -4  -1   8   42.90    2.40
  -4  -1   8   42.70    1.80
  -4  -1   8   41.90    1.90
  -4  -1   8   43.80    1.80
   3   1  -8  231.88    6.50
  -3  -1   8  222.08    7.00
  -3  -1   8  218.08    6.60
  -3  -1   8  225.18    6.60
  -3  -1   8  229.58    6.70
   2   1  -8   71.89    2.40
  -2  -1   8   73.29    2.90
  -2  -1   8   73.99    2.50
  -2  -1   8   68.69    2.50
   1   1  -8  479.05   13.60
  -1  -1   8  485.35   13.70
  -1  -1   8  481.85   13.70
  -1  -1   8  472.95   13.30
  -1  -1   8  489.55   13.90
   0   1  -8    1.90    0.60
   0  -1   8    1.40    0.40
   0  -1   8    1.70    0.70
   0  -1   8    0.60    0.60
   0  -1   8    0.50    0.80
  -1   1  -8    5.40    0.70
  -1   1  -8    5.40    0.80
   1  -1   8    7.50    1.00
   1  -1   8    9.40    1.10
   1  -1   8    5.70    0.80
   1  -1   8    7.30    0.70
  -2   1  -8   40.00    2.00
  -2   1  -8   39.60    1.80
   2  -1   8   42.60    2.10
   2  -1   8   42.70    2.00
   2  -1   8   40.00    2.10
  -3   1  -8  143.09    4.70
  -3   1  -8  142.29    4.80
   3  -1   8  146.79    4.80
   3  -1   8  142.69    4.50
   3  -1   8  150.48    4.90
   3  -1   8  149.59    4.80
  -4   1  -8  116.89    4.10
  -4   1  -8  119.69    4.30
   4  -1   8  113.39    4.20
  -5   1  -8    0.00    1.20
  -5   1  -8    0.80    1.20
   5  -1   8   -0.40    1.10
  -6   1  -8    6.40    1.60
  -6   1  -8    5.80    1.50
  -7   1  -8    1.10    1.70
  -7   1  -8    0.60    1.60
  -8   1  -8   -0.30    1.70
  -8   0   8   18.30    2.30
  -8   0   8   15.80    1.40
  -7   0   8   -0.30    0.80
  -7   0   8   -2.20    1.40
  -6   0   8   66.99    2.40
  -6   0   8   61.19    2.30
  -6   0   8   59.29    2.40
  -6   0   8   60.99    2.30
  -6   0   8   65.69    3.30
  -5   0   8    7.10    0.80
  -5   0   8    5.90    1.30
  -5   0   8    5.60    0.80
  -5   0   8    7.60    0.70
  -5   0   8    6.90    0.80
  -4   0   8  257.07    7.50
  -4   0   8  261.77    7.40
  -4   0   8  262.17    7.50
  -4   0   8  260.57    8.00
   3   0  -8   98.39    2.90
  -3   0   8   97.79    3.10
  -3   0   8   97.99    3.10
  -3   0   8  100.19    3.60
  -3   0   8   98.99    3.00
   2   0  -8  149.19    4.40
  -2   0   8  150.98    4.60
  -2   0   8  149.19    4.50
  -2   0   8  156.18    4.90
  -2   0   8  147.69    4.40
   1   0  -8  160.28    4.80
  -1   0   8  163.78    4.90
  -1   0   8  159.38    4.70
  -1   0   8  164.78    4.90
  -1   0   8  160.38    5.10
   0   0  -8   24.70    1.40
   0   0   8   24.00    1.20
   0   0   8   27.60    1.60
   0   0   8   25.20    1.40
   0   0   8   23.60    1.40
  -1   0  -8  394.56   11.20
  -1   0  -8  370.36   11.30
   1   0   8  389.46   11.20
   1   0   8  395.26   11.40
   1   0   8  396.56   11.30
   1   0   8  404.26   11.30
  -2   0  -8   82.59    3.00
  -2   0  -8   88.89    3.10
   2   0   8   78.79    3.10
   2   0   8   79.89    2.90
   2   0   8   80.29    3.00
   2   0   8   82.89    3.00
  -3   0  -8   27.70    1.80
  -3   0  -8   26.90    1.90
   3   0   8   26.20    1.80
   3   0   8   26.00    1.90
  -4   0  -8   15.80    1.50
  -4   0  -8   12.80    1.50
   4   0   8   18.70    1.60
  -5   0  -8    7.30    1.40
  -5   0  -8    7.50    1.50
   5   0   8    5.90    1.40
  -6   0  -8    4.10    1.60
  -6   0  -8    4.60    1.60
  -7   0  -8   -1.50    1.40
  -7   0  -8   -3.30    1.70
  -8   1   8    2.60    1.70
  -8   1   8    4.00    0.90
  -7   1   8   28.30    1.90
  -7   1   8   30.90    1.60
  -7   1   8   28.10    2.20
  -7   1   8   27.30    1.60
  -6   1   8   37.40    2.50
  -6   1   8   32.10    1.50
  -6   1   8   34.70    1.80
  -6   1   8   33.80    1.80
  -6   1   8   37.60    1.60
  -5   1   8   63.19    2.80
  -5   1   8   59.19    2.10
  -5   1   8   61.59    2.30
  -5   1   8   59.99    2.10
  -4   1   8  220.08    6.80
  -4   1   8  214.38    6.40
  -4   1   8  220.08    6.30
  -4   1   8  222.88    6.30
  -3   1   8    0.70    0.80
  -3   1   8    0.20    0.50
  -3   1   8   -0.50    0.50
   2  -1  -8  118.39    3.50
  -2   1   8  113.89    3.60
  -2   1   8  118.69    3.90
  -2   1   8  122.09    3.70
   1  -1  -8   59.49    2.30
   1  -1  -8   65.29    2.20
  -1   1   8   60.79    2.20
  -1   1   8   59.29    2.20
  -1   1   8   60.79    2.40
  -1   1   8   62.69    2.20
   0  -1  -8  158.38    4.80
   0  -1  -8  154.78    4.80
   0   1   8  151.88    4.70
   0   1   8  155.78    4.80
   0   1   8  151.68    4.80
   0   1   8  156.58    4.80
  -1  -1  -8  125.79    4.00
   1   1   8  122.99    4.00
   1   1   8  123.39    4.10
   1   1   8  123.19    4.00
   1   1   8  124.19    4.10
  -2  -1  -8   45.90    2.20
  -2  -1  -8   45.70    2.20
   2   1   8   42.20    2.00
   2   1   8   45.50    2.20
   2   1   8   42.80    2.10
  -3  -1  -8   73.99    3.00
  -3  -1  -8   67.79    3.00
   3   1   8   73.69    3.00
   3   1   8   74.39    3.10
  -4  -1  -8    2.90    1.30
  -4  -1  -8    3.10    1.20
   4   1   8    0.40    1.20
  -5  -1  -8   32.60    2.30
  -5  -1  -8   27.00    2.20
   5   1   8   30.90    2.20
  -6  -1  -8    5.10    1.70
  -6  -1  -8    6.00    1.80
  -7  -1  -8    1.90    1.80
  -8   2   8   -1.60    1.50
  -8   2   8   -0.20    1.10
  -8   2   8    0.70    0.70
  -8   2   8    0.00    0.60
  -7   2   8   59.09    2.10
  -7   2   8   57.09    2.70
  -7   2   8   65.69    3.30
  -7   2   8   60.89    2.50
  -7   2   8   61.89    2.10
  -6   2   8   99.39    2.90
  -6   2   8   95.69    3.90
  -6   2   8   98.99    3.40
  -6   2   8   95.79    2.90
  -6   2   8   97.79    3.50
  -5   2   8    1.20    0.40
  -5   2   8    2.20    0.70
  -5   2   8    1.40    0.40
  -5   2   8    0.00    1.00
  -4   2   8   18.00    0.90
  -4   2   8   17.90    1.40
  -3   2   8   11.50    0.70
  -3   2   8   10.90    0.80
  -3   2   8   11.80    1.10
   2  -2  -8  808.62   22.40
   2  -2  -8  802.72   22.70
  -2   2   8  803.92   22.60
  -2   2   8  817.72   22.70
  -2   2   8  824.02   22.60
   1  -2  -8  130.09    4.10
   1  -2  -8  132.59    4.00
  -1   2   8  137.39    4.10
  -1   2   8  132.89    4.20
  -1   2   8  131.89    4.10
  -1   2   8  127.29    4.40
   0  -2  -8  117.99    3.70
   0  -2  -8  114.29    3.80
   0   2   8  119.69    3.90
   0   2   8  120.79    3.80
   0   2   8  117.79    3.80
  -1  -2  -8   73.09    2.60
   1   2   8   77.89    2.60
   1   2   8   74.29    2.90
   1   2   8   75.09    2.80
  -2  -2  -8   68.29    2.60
  -2  -2  -8   73.49    2.90
   2   2   8   69.09    3.00
   2   2   8   76.59    2.90
  -3  -2  -8   94.19    3.80
  -3  -2  -8   98.59    3.80
   3   2   8   92.49    3.70
   3   2   8   99.99    3.70
  -4  -2  -8   -0.90    1.20
  -4  -2  -8    0.40    1.30
   4   2   8    1.10    1.30
  -5  -2  -8   19.10    2.00
   5   2   8   17.80    1.90
  -6  -2  -8   -0.60    1.70
  -8   3   8    0.70    1.20
  -8   3   8    2.30    1.60
  -8   3   8    1.60    1.20
  -7   3   8   -1.10    1.00
  -7   3   8   -0.10    1.30
  -7   3   8   -0.40    1.00
  -7   3   8    1.40    1.10
  -6   3   8    7.30    1.10
  -6   3   8   10.00    1.20
  -6   3   8    9.10    1.40
  -6   3   8    6.00    1.20
  -5   3   8  156.88    5.30
  -5   3   8  161.58    5.30
  -5   3   8  169.58    5.20
  -4   3   8  173.88    5.60
  -4   3   8  171.88    5.00
  -4   3   8  172.78    5.40
  -4   3   8  172.58    5.00
  -3   3   8  292.67    8.50
  -3   3   8  285.57    8.20
  -3   3   8  286.27    8.70
  -3   3   8  290.87    8.20
   2  -3  -8    2.80    0.50
  -2   3   8    3.30    0.60
  -2   3   8    3.70    0.70
  -2   3   8    2.70    0.70
   1  -3  -8  151.18    4.80
   1  -3  -8  153.38    4.70
  -1   3   8  173.98    5.00
  -1   3   8  153.58    4.90
  -1   3   8  161.58    4.80
   0  -3  -8  378.86   11.00
   0  -3  -8  387.56   11.20
   0   3   8  412.46   11.30
   0   3   8  384.26   11.00
   0   3   8  376.66   11.20
  -1  -3  -8   65.29    2.30
   1   3   8   60.49    2.60
   1   3   8   68.19    2.80
  -2  -3  -8   31.10    2.00
  -2  -3  -8   27.90    1.50
   2   3   8   30.40    2.10
   2   3   8   29.50    2.10
  -3  -3  -8    1.40    1.20
   3   3   8    2.50    1.30
   4   3   8   15.90    1.90
  -5  -3  -8   11.20    1.80
   5   3   8   14.50    3.10
  -8   4   8    1.70    1.30
  -8   4   8    2.10    1.20
  -8   4   8    3.90    1.60
  -7   4   8   34.80    2.40
  -7   4   8   36.60    2.40
  -7   4   8   40.40    2.70
  -6   4   8   -0.40    1.00
  -6   4   8   -0.50    1.10
  -6   4   8   -1.10    1.10
  -5   4   8   96.59    3.50
  -4   4   8   13.20    1.00
  -4   4   8   13.40    1.00
  -4   4   8   14.10    1.20
  -3   4   8  110.69    3.50
  -3   4   8  112.69    3.50
  -3   4   8  114.39    3.60
   2  -4  -8  354.26   10.30
  -2   4   8  381.36   10.50
  -2   4   8  354.96   10.30
  -2   4   8  368.46   10.50
   1  -4  -8    7.00    0.80
  -1   4   8    9.10    0.70
  -1   4   8    7.50    0.90
  -1   4   8    7.80    1.00
   0  -4  -8   45.20    1.60
   0  -4  -8   47.10    2.10
   0   4   8   51.99    2.20
   0   4   8   47.00    2.40
  -1  -4  -8    7.40    1.20
   1   4   8   16.40    1.50
   2   4   8  229.18    7.40
   3   4   8   28.80    2.10
   4   4   8   13.00    1.90
  -8   5   8    3.20    1.50
  -8   5   8    3.50    1.50
  -8   5   8    2.00    1.40
  -7   5   8    4.10    1.30
  -7   5   8    2.30    1.30
  -7   5   8    6.10    1.40
  -6   5   8   26.60    1.90
  -6   5   8   23.80    1.80
  -6   5   8   22.40    1.90
  -5   5   8   35.60    1.30
  -5   5   8   35.10    2.50
  -5   5   8   34.20    2.00
  -5   5   8   34.90    1.40
  -4   5   8   40.10    1.70
  -4   5   8   41.20    1.90
  -4   5   8   43.80    1.70
  -3   5   8   37.50    1.60
  -3   5   8   37.70    1.80
  -3   5   8   39.10    1.80
  -2   5   8   -0.80    0.70
  -2   5   8    0.20    0.40
  -2   5   8    0.50    0.80
  -1   5   8   91.29    3.30
  -1   5   8   88.39    3.40
   0   5   8   85.59    3.50
   1   5   8   33.00    2.40
   2   5   8   13.50    1.70
   3   5   8   -1.20    1.50
   4   5   8   15.20    2.10
  -8   6   8    0.80    1.50
  -8   6   8    3.00    1.60
  -8   6   8    3.70    1.60
  -7   6   8   -0.20    1.50
  -7   6   8   -2.50    1.30
  -7   6   8   -0.40    1.20
  -6   6   8   36.30    2.40
  -6   6   8   37.00    2.20
  -5   6   8    4.20    1.50
  -5   6   8    3.90    0.70
  -5   6   8    4.70    1.00
  -5   6   8    2.90    0.70
  -4   6   8    6.80    0.90
  -4   6   8    6.00    0.90
  -4   6   8    8.80    1.60
  -3   6   8   67.69    2.60
  -3   6   8   65.39    2.60
  -2   6   8    2.70    1.00
  -1   6   8  118.09    4.20
   0   6   8    6.00    1.40
   1   6   8   26.00    2.10
   2   6   8   14.40    1.90
   3   6   8    8.50    1.90
  -7   7   8   -1.20    1.60
  -7   7   8   -1.10    1.50
  -6   7   8    8.70    0.90
  -6   7   8   10.40    0.90
  -6   7   8   10.50    1.80
  -5   7   8    3.80    0.90
  -5   7   8    2.60    1.50
  -4   7   8   44.70    3.00
  -4   7   8   40.30    2.20
  -3   7   8   23.70    1.60
  -3   7   8   22.80    2.00
  -2   7   8   14.00    1.50
  -2   7   8   12.50    1.80
  -1   7   8   37.40    2.60
  -1   7   8   35.90    2.50
   0   7   8    6.20    1.50
   1   7   8   42.60    3.20
  -6   8   8    5.10    1.00
  -6   8   8    5.40    1.90
  -5   8   8    1.00    1.70
  -5   8   8    0.70    1.00
  -4   8   8    4.00    1.70
  -4   8   8    3.80    1.10
  -3   8   8    0.90    1.20
  -3   8   8    2.30    1.60
  -2   8   8   32.50    2.50
  -2   8   8   34.70    2.60
  -1   8   8   20.00    2.10
  -1   8   8   23.30    2.10
   0   9  -9    0.90    1.40
   0  -9   9    0.50    1.70
  -1   9  -9    0.40    1.40
   1  -9   9   -1.00    1.60
  -2   9  -9   17.60    2.00
   2  -9   9   13.00    2.00
  -3   9  -9   -0.10    1.50
   3  -9   9    1.60    1.70
  -4   9  -9    0.60    1.20
  -4   9  -9    0.00    1.60
  -4   9  -9   -0.80    1.60
   4  -9   9    1.30    1.60
  -5   9  -9    0.70    1.70
  -5   9  -9   -0.20    1.20
  -5   9  -9   -1.30    1.70
   5  -9   9    1.90    1.70
  -2  -8   9   -0.60    1.60
  -2  -8   9    1.80    1.90
   1   8  -9    5.20    1.30
  -1  -8   9    6.40    1.70
  -1  -8   9    7.10    1.90
   0   8  -9    4.20    1.30
   0  -8   9    3.40    1.80
   0  -8   9    5.80    1.70
  -1   8  -9    0.20    1.20
   1  -8   9    0.20    1.50
   1  -8   9    2.10    1.60
  -2   8  -9    3.50    1.40
  -2   8  -9    4.80    2.30
   2  -8   9    3.10    1.60
  -3   8  -9    1.80    0.90
  -3   8  -9    1.90    1.40
  -3   8  -9    1.50    1.50
   3  -8   9    3.60    1.60
  -4   8  -9    3.90    1.50
  -4   8  -9    2.90    1.10
  -4   8  -9    4.50    1.60
   4  -8   9    2.70    1.60
  -5   8  -9   -0.30    1.20
  -5   8  -9   -2.10    1.50
  -5   8  -9    0.40    1.40
   5  -8   9    0.10    1.60
  -6   8  -9   -0.40    1.60
  -6   8  -9    2.20    1.40
  -6   8  -9   -3.40    1.60
  -3  -7   9    7.60    1.80
  -3  -7   9    6.80    1.90
   2   7  -9   -0.30    1.00
  -2  -7   9   -0.30    1.50
  -2  -7   9    0.10    1.40
   1   7  -9   25.10    1.70
  -1  -7   9   23.80    2.00
  -1  -7   9   28.90    2.40
   0   7  -9   35.40    2.40
   0  -7   9   32.70    2.30
   0  -7   9   35.10    2.50
  -1   7  -9    7.60    1.40
  -1   7  -9    8.80    1.40
   1  -7   9   11.00    1.80
   1  -7   9    9.20    1.60
  -2   7  -9   10.90    1.50
  -2   7  -9   15.60    1.70
  -2   7  -9   12.60    1.00
   2  -7   9   10.50    1.60
   2  -7   9    9.00    1.70
  -3   7  -9    1.00    1.20
  -3   7  -9    1.20    1.30
  -3   7  -9    1.00    0.80
   3  -7   9    1.30    1.30
   3  -7   9    1.10    1.40
  -4   7  -9   10.20    1.20
  -4   7  -9    9.80    1.60
  -4   7  -9    7.90    1.60
   4  -7   9   12.90    1.90
  -5   7  -9   -0.50    1.40
  -5   7  -9    1.70    1.50
  -5   7  -9    2.50    1.10
   5  -7   9   -0.60    1.50
  -6   7  -9    0.90    1.60
  -6   7  -9    1.20    1.30
  -6   7  -9    0.50    1.60
  -7   7  -9    1.70    1.80
  -7   7  -9    0.90    1.40
  -7   7  -9   -1.50    1.70
  -4  -6   9   19.70    2.00
  -4  -6   9   21.80    2.30
  -3  -6   9   37.40    2.40
  -3  -6   9   35.90    2.70
   2   6  -9    1.70    1.00
  -2  -6   9    2.10    1.50
  -2  -6   9    0.10    1.20
   1   6  -9    2.40    1.00
  -1  -6   9    0.70    1.30
  -1  -6   9    2.10    1.50
   0   6  -9    2.10    1.00
   0   6  -9    0.60    1.10
   0  -6   9    0.50    1.40
   0  -6   9    1.00    1.20
  -1   6  -9   94.09    3.60
  -1   6  -9   94.99    2.90
  -1   6  -9   94.69    3.60
   1  -6   9   87.19    4.00
   1  -6   9   93.09    3.80
  -2   6  -9    7.40    1.30
  -2   6  -9    7.60    0.80
  -2   6  -9    8.90    1.30
   2  -6   9    6.50    1.30
   2  -6   9    6.90    1.50
  -3   6  -9    0.40    1.10
  -3   6  -9   -0.30    0.70
  -3   6  -9    0.00    1.10
   3  -6   9   -0.80    1.30
   3  -6   9    0.00    1.20
  -4   6  -9    3.60    1.00
  -4   6  -9    3.30    1.40
  -4   6  -9    2.40    1.30
   4  -6   9    4.50    1.40
   4  -6   9    2.60    1.40
  -5   6  -9    0.60    1.30
  -5   6  -9    1.70    1.40
  -5   6  -9    1.90    1.10
   5  -6   9    2.20    1.50
  -6   6  -9    2.30    1.60
  -6   6  -9    2.70    1.30
  -6   6  -9    2.00    1.60
  -7   6  -9    0.60    1.70
  -7   6  -9    0.60    1.40
  -7   6  -9   -1.20    1.60
  -5  -5   9    0.30    1.70
  -5  -5   9    1.30    1.40
  -4  -5   9    2.80    1.30
  -4  -5   9    0.90    1.50
  -3  -5   9    3.40    1.30
  -3  -5   9    0.20    1.40
   2   5  -9   12.20    1.20
  -2  -5   9   11.50    1.70
  -2  -5   9   11.00    1.40
   1   5  -9  470.25   14.00
   1   5  -9  476.35   13.90
  -1  -5   9  469.55   14.30
  -1  -5   9  517.05   14.20
   0   5  -9    0.70    0.90
   0   5  -9    0.10    0.90
   0  -5   9   -1.20    0.80
   0  -5   9    0.30    1.30
   0  -5   9    0.20    1.00
  -1   5  -9    2.10    1.10
  -1   5  -9    1.20    0.50
  -1   5  -9    1.20    0.90
   1  -5   9    0.50    1.10
   1  -5   9    1.70    0.90
   1  -5   9    1.10    1.20
  -2   5  -9   23.20    1.30
  -2   5  -9   18.10    1.50
  -2   5  -9   20.10    1.60
   2  -5   9   21.50    1.70
   2  -5   9   22.80    1.90
   2  -5   9   26.30    1.80
  -3   5  -9   58.89    2.90
  -3   5  -9   52.89    2.70
  -3   5  -9   53.19    2.20
   3  -5   9   49.99    2.80
   3  -5   9   51.89    2.90
  -4   5  -9   37.50    2.50
  -4   5  -9   34.60    2.50
  -4   5  -9   40.40    2.10
   4  -5   9   37.20    2.60
   4  -5   9   42.70    2.50
  -5   5  -9    4.50    1.10
  -5   5  -9    5.30    1.50
  -5   5  -9    4.90    1.40
   5  -5   9    6.00    1.50
  -6   5  -9    1.80    1.50
  -6   5  -9    3.70    1.30
  -6   5  -9    2.80    1.50
  -7   5  -9    3.70    1.70
  -7   5  -9    2.60    1.60
  -7   5  -9    0.00    1.40
  -8   5  -9    0.20    1.70
  -8   5  -9    0.10    1.60
  -6  -4   9    6.30    2.00
  -6  -4   9    5.70    1.50
  -5  -4   9    2.50    1.20
  -5  -4   9   -0.40    1.50
  -4  -4   9   57.69    3.30
  -4  -4   9   61.99    2.90
  -3  -4   9   17.30    1.80
  -3  -4   9   15.60    1.50
   2   4  -9  160.68    5.10
  -2  -4   9  162.38    5.60
  -2  -4   9  161.48    5.30
  -2  -4   9  159.78    6.10
   1   4  -9   50.59    2.20
   1   4  -9   49.00    2.30
  -1  -4   9   51.29    2.40
  -1  -4   9   49.99    2.30
  -1  -4   9   48.80    2.80
   0   4  -9  169.78    5.50
   0   4  -9  175.58    5.50
   0  -4   9  175.18    5.50
   0  -4   9  173.38    5.60
   0  -4   9  177.98    5.80
  -1   4  -9  136.29    4.00
  -1   4  -9  133.69    4.50
  -1   4  -9  140.19    4.50
   1  -4   9  131.29    4.60
   1  -4   9  139.19    4.80
   1  -4   9  126.69    4.50
  -2   4  -9    5.10    1.10
  -2   4  -9    4.20    0.70
  -2   4  -9    3.20    1.00
   2  -4   9    7.50    1.20
   2  -4   9    5.80    1.30
  -3   4  -9    4.60    0.80
  -3   4  -9    6.10    1.20
  -3   4  -9    4.20    1.10
   3  -4   9    3.90    1.20
   3  -4   9    5.50    1.20
  -4   4  -9    0.70    1.20
  -4   4  -9    0.10    1.00
  -4   4  -9    0.70    0.90
   4  -4   9    1.00    1.20
   4  -4   9    0.50    1.10
  -5   4  -9    8.60    1.40
  -5   4  -9    8.70    1.30
  -5   4  -9   10.50    1.50
   5  -4   9    6.30    1.40
  -6   4  -9    7.30    1.70
  -6   4  -9    8.10    1.50
  -6   4  -9    7.00    1.50
  -7   4  -9    0.00    1.40
  -7   4  -9    1.60    1.60
  -7   4  -9    3.00    1.60
  -8   4  -9   -0.90    1.70
  -8   4  -9    0.90    1.90
  -8   4  -9    1.60    1.70
  -6  -3   9    8.00    1.80
  -6  -3   9   10.50    1.40
  -5  -3   9   16.20    1.90
  -5  -3   9   17.50    1.50
  -4  -3   9  115.99    4.10
  -4  -3   9  110.59    4.50
   3   3  -9    0.00    0.70
  -3  -3   9    1.20    0.80
  -3  -3   9   -0.30    0.90
  -3  -3   9    1.70    1.30
   2   3  -9  224.58    6.70
  -2  -3   9  217.08    7.10
  -2  -3   9  222.68    6.70
  -2  -3   9  221.38    6.80
   1   3  -9    1.20    0.60
  -1  -3   9    1.50    0.80
  -1  -3   9    1.70    0.70
  -1  -3   9    0.60    1.10
   0   3  -9   36.80    1.90
   0  -3   9   39.80    2.30
   0  -3   9   41.80    2.00
   0  -3   9   36.90    2.00
  -1   3  -9    8.90    1.10
  -1   3  -9   10.60    1.10
  -1   3  -9    9.80    0.70
   1  -3   9   10.30    1.20
   1  -3   9   13.40    1.20
   1  -3   9   11.90    0.70
   1  -3   9    8.50    1.20
  -2   3  -9   10.20    1.10
  -2   3  -9    9.40    1.20
  -2   3  -9    9.00    0.80
   2  -3   9   10.80    1.40
   2  -3   9    9.90    1.20
   2  -3   9    7.40    1.10
   2  -3   9    8.30    0.80
  -3   3  -9  205.18    6.40
  -3   3  -9  198.28    6.00
  -3   3  -9  205.58    6.40
   3  -3   9  191.18    6.40
   3  -3   9  198.18    6.30
   3  -3   9  195.88    6.40
  -4   3  -9    5.00    1.00
  -4   3  -9    6.80    1.30
  -4   3  -9    5.20    1.30
   4  -3   9    6.40    1.40
   4  -3   9    5.90    1.30
  -5   3  -9    1.10    1.30
  -5   3  -9    0.40    1.30
  -5   3  -9    0.30    1.10
   5  -3   9    0.30    1.20
   5  -3   9    0.20    0.70
  -6   3  -9    3.50    1.50
  -6   3  -9    7.60    1.50
  -6   3  -9    5.40    1.60
  -7   3  -9    4.10    1.70
  -7   3  -9    3.30    1.60
  -8   3  -9    0.40    1.70
  -8   3  -9   -1.00    1.90
  -7  -2   9   20.20    2.40
  -7  -2   9   17.90    1.60
  -6  -2   9    0.60    1.00
  -6  -2   9   -0.30    1.60
  -5  -2   9   87.39    3.20
  -5  -2   9   80.09    3.80
  -4  -2   9   27.90    1.80
  -4  -2   9   29.20    1.70
  -4  -2   9   27.00    2.00
   3   2  -9  255.37    7.50
  -3  -2   9  262.57    7.70
  -3  -2   9  262.67    8.10
  -3  -2   9  250.57    7.60
   2   2  -9   99.39    3.20
  -2  -2   9   91.79    3.30
  -2  -2   9   96.59    3.30
  -2  -2   9   90.29    3.60
   1   2  -9    1.30    0.60
  -1  -2   9    2.50    0.80
  -1  -2   9    0.80    0.70
  -1  -2   9    1.50    1.10
   0  -2   9   88.59    3.40
   0  -2   9   89.59    3.10
   0  -2   9   84.69    3.10
   0  -2   9   83.69    2.60
  -1   2  -9    3.50    0.80
  -1   2  -9    3.90    0.60
   1  -2   9    4.00    0.80
   1  -2   9    4.10    0.60
   1  -2   9    3.60    1.00
   1  -2   9    4.70    1.00
  -2   2  -9  202.68    6.40
  -2   2  -9  205.08    6.10
   2  -2   9  201.38    6.40
   2  -2   9  207.48    6.40
   2  -2   9  198.98    6.10
   2  -2   9  210.08    6.50
  -3   2  -9   37.90    2.20
  -3   2  -9   39.40    2.00
   3  -2   9   39.80    2.30
   3  -2   9   38.20    2.30
   3  -2   9   37.80    2.20
  -4   2  -9   10.10    1.40
  -4   2  -9    8.10    1.20
   4  -2   9    7.70    1.30
   4  -2   9    6.40    0.90
  -5   2  -9   20.20    1.70
  -5   2  -9   15.30    1.70
   5  -2   9   21.00    1.90
  -6   2  -9   -1.70    1.40
  -6   2  -9    0.60    1.40
  -7   2  -9    5.30    1.80
  -7   2  -9    6.50    1.70
  -7  -1   9   12.00    1.30
  -7  -1   9   11.90    1.90
  -6  -1   9   10.00    1.80
  -6  -1   9    8.70    1.10
  -5  -1   9   92.09    3.20
  -5  -1   9   94.39    3.90
  -5  -1   9   90.19    3.20
  -4  -1   9    9.00    0.90
  -4  -1   9    8.70    1.40
  -4  -1   9    7.80    0.90
   3   1  -9   17.90    1.20
  -3  -1   9   16.10    1.50
  -3  -1   9   20.50    1.30
  -3  -1   9   20.50    1.30
   2   1  -9   43.10    1.80
  -2  -1   9   41.00    2.30
  -2  -1   9   42.70    1.80
  -2  -1   9   45.80    2.00
   1   1  -9   90.99    3.10
  -1  -1   9   97.99    3.50
  -1  -1   9   94.69    3.20
  -1  -1   9   89.49    2.70
  -1  -1   9   91.39    3.10
   0   1  -9  471.95   13.50
   0  -1   9  476.75   13.60
   0  -1   9  461.05   13.30
   0  -1   9  492.75   13.70
   0  -1   9  470.05   13.60
  -1   1  -9   33.90    1.60
  -1   1  -9   30.70    1.70
   1  -1   9   35.20    2.00
   1  -1   9   33.20    1.90
   1  -1   9   35.70    1.80
   1  -1   9   32.00    1.50
  -2   1  -9   11.10    1.20
  -2   1  -9   13.90    1.10
   2  -1   9   12.50    1.30
   2  -1   9   12.60    1.30
   2  -1   9   10.70    1.20
  -3   1  -9    0.20    0.90
  -3   1  -9    2.40    1.00
   3  -1   9    0.50    0.80
   3  -1   9    1.20    1.00
   3  -1   9    1.70    1.10
   3  -1   9    1.20    1.00
  -4   1  -9   19.80    1.60
  -4   1  -9   18.80    1.50
   4  -1   9   23.80    1.80
  -5   1  -9    9.10    1.60
  -5   1  -9   10.50    1.50
   5  -1   9    8.60    1.50
  -6   1  -9    3.70    1.60
  -6   1  -9    1.60    1.40
  -7   1  -9    2.00    1.80
  -7   1  -9   -2.10    1.40
  -8   0   9   22.00    1.50
  -8   0   9   24.10    2.50
  -7   0   9   27.90    2.50
  -7   0   9   29.30    1.80
  -6   0   9   13.10    1.80
  -6   0   9   12.60    1.00
  -6   0   9   12.00    1.10
  -5   0   9   45.30    1.90
  -5   0   9   42.90    1.90
  -5   0   9   42.50    1.70
  -5   0   9   42.70    2.60
  -4   0   9   42.00    1.50
  -4   0   9   41.40    2.40
  -4   0   9   41.20    1.80
  -4   0   9   42.80    1.70
   3   0  -9  408.76   11.40
  -3   0   9  401.86   11.50
  -3   0   9  401.56   11.40
  -3   0   9  408.46   11.90
  -3   0   9  408.66   11.60
   2   0  -9   92.09    3.00
  -2   0   9   95.99    3.50
  -2   0   9   93.89    3.20
  -2   0   9   91.39    2.90
  -2   0   9   99.59    3.10
   1   0  -9  157.58    4.70
  -1   0   9  154.78    4.60
  -1   0   9  152.98    4.80
  -1   0   9  154.58    4.80
  -1   0   9  158.38    5.00
   0   0  -9    0.80    0.70
   0   0   9    1.40    0.70
   0   0   9    2.20    0.80
   0   0   9    2.50    0.90
   0   0   9    1.70    0.60
   1   0   9  283.27    8.90
   1   0   9  311.87    8.90
   1   0   9  300.57    8.80
  -2   0  -9  199.78    6.30
  -2   0  -9  200.38    6.10
   2   0   9  194.38    6.20
   2   0   9  199.38    6.10
   2   0   9  199.88    6.20
   2   0   9  203.18    6.30
  -3   0  -9    0.50    1.10
  -3   0  -9    1.20    1.00
   3   0   9    3.10    1.10
   3   0   9    1.20    1.00
  -4   0  -9   32.90    2.40
  -4   0  -9   32.70    2.40
   4   0   9   36.50    2.40
  -5   0  -9    3.50    1.40
  -5   0  -9    2.00    1.40
   5   0   9    1.70    1.40
  -6   0  -9    5.50    1.60
  -6   0  -9    7.70    1.90
  -7   0  -9    2.10    1.60
  -8   1   9    6.10    0.90
  -8   1   9    4.40    1.80
  -7   1   9    1.60    0.70
  -7   1   9    1.30    1.50
  -7   1   9    2.00    0.70
  -6   1   9   31.60    1.50
  -6   1   9   34.40    2.60
  -6   1   9   33.00    1.60
  -6   1   9   33.00    1.80
  -5   1   9  125.39    4.50
  -5   1   9  121.79    3.80
  -5   1   9  117.99    3.70
  -5   1   9  120.39    3.70
  -4   1   9   21.40    1.20
  -4   1   9   21.00    1.60
  -4   1   9   22.60    1.20
  -4   1   9   21.70    1.20
  -3   1   9   20.80    1.50
  -3   1   9   19.40    1.20
  -3   1   9   20.70    1.20
   2  -1  -9  322.67    9.30
  -2   1   9  337.07    9.50
  -2   1   9  340.17    9.70
  -2   1   9  321.97    9.40
  -2   1   9  333.47    9.50
   1  -1  -9  188.58    5.70
  -1   1   9  189.58    5.90
  -1   1   9  190.88    5.70
  -1   1   9  185.98    5.70
  -1   1   9  196.98    5.80
   0  -1  -9  303.57    8.80
   0   1   9  301.27    8.90
   0   1   9  302.57    8.90
   0   1   9  308.17    9.00
   0   1   9  299.87    8.90
   1   1   9   11.20    1.10
   1   1   9   13.50    1.20
   1   1   9   11.00    1.10
   1   1   9   11.70    1.20
  -2  -1  -9    6.60    1.10
  -2  -1  -9    6.10    1.10
   2   1   9    7.90    1.00
   2   1   9    6.50    1.10
   2   1   9    8.80    1.20
  -3  -1  -9   45.90    2.60
  -3  -1  -9   48.20    2.70
   3   1   9   49.50    2.50
   3   1   9   47.00    2.60
  -4  -1  -9   41.00    2.70
  -4  -1  -9   42.30    2.80
   4   1   9   42.30    2.70
  -5  -1  -9    1.70    1.50
   5   1   9    4.00    1.50
  -6  -1  -9    3.60    1.70
  -8   2   9    9.70    0.80
  -8   2   9   10.80    0.80
  -8   2   9    8.30    1.90
  -7   2   9    1.60    1.00
  -7   2   9    2.60    0.60
  -7   2   9    1.70    1.50
  -7   2   9    2.70    1.00
  -7   2   9    2.20    0.60
  -6   2   9   66.79    2.20
  -6   2   9   71.09    3.30
  -6   2   9   68.79    2.70
  -6   2   9   66.39    2.10
  -5   2   9    7.60    0.60
  -5   2   9    6.60    0.60
  -5   2   9    6.30    0.90
  -5   2   9    5.60    1.30
  -4   2   9  297.67    8.50
  -4   2   9  299.27    8.90
  -4   2   9  297.07    8.50
  -3   2   9  237.08    6.90
  -3   2   9  235.38    6.90
  -3   2   9  243.88    7.30
   2  -2  -9   39.30    1.50
  -2   2   9   40.90    2.20
  -2   2   9   39.60    1.80
  -2   2   9   40.70    1.70
  -2   2   9   41.50    2.00
   1  -2  -9  305.77    9.00
   1  -2  -9  304.77    8.90
  -1   2   9  312.97    9.30
  -1   2   9  312.07    9.00
  -1   2   9  313.47    9.00
  -1   2   9  308.27    9.00
   0  -2  -9   84.79    2.90
   0  -2  -9   81.29    2.90
   0   2   9   83.19    3.00
   0   2   9   77.59    3.00
   0   2   9   82.69    2.90
  -1  -2  -9  235.38    7.90
  -1  -2  -9  272.57    7.90
   1   2   9  277.77    8.10
   1   2   9  275.87    8.10
   1   2   9  272.87    7.90
  -2  -2  -9   48.90    2.40
   2   2   9   45.00    2.50
   2   2   9   45.30    2.40
  -3  -2  -9   35.30    2.40
   3   2   9   38.10    2.50
  -4  -2  -9   -0.80    1.30
   4   2   9   -0.90    1.30
  -5  -2  -9   13.90    1.80
   5   2   9   14.90    2.00
  -6  -2  -9    5.60    1.90
  -8   3   9    3.10    1.30
  -8   3   9    3.40    1.80
  -8   3   9    3.10    1.20
  -7   3   9   27.60    2.00
  -7   3   9   28.50    1.80
  -7   3   9   26.80    1.80
  -7   3   9   28.90    2.20
  -6   3   9   21.10    1.80
  -6   3   9   21.30    1.80
  -6   3   9   19.30    1.60
  -6   3   9   20.70    1.50
  -5   3   9   12.60    1.20
  -5   3   9   10.20    1.30
  -5   3   9   10.90    0.70
  -5   3   9   11.00    1.40
  -4   3   9   83.19    2.60
  -4   3   9   81.99    3.30
  -4   3   9   78.09    2.60
  -4   3   9   83.09    3.10
  -3   3   9   23.40    1.30
  -3   3   9   22.80    1.60
  -3   3   9   24.70    1.70
  -3   3   9   22.10    1.30
  -2   3   9    2.90    0.70
  -2   3   9    3.90    0.80
  -2   3   9    4.00    0.80
   1  -3  -9   37.80    1.70
   1  -3  -9   39.00    1.70
  -1   3   9   42.40    1.80
  -1   3   9   39.90    2.00
  -1   3   9   41.70    1.90
   0  -3  -9   79.79    2.70
   0  -3  -9   83.29    3.00
   0   3   9   82.79    2.80
   0   3   9   80.39    3.10
   0   3   9   81.79    3.10
  -1  -3  -9  153.78    5.00
  -1  -3  -9  150.78    4.70
   1   3   9  150.88    5.10
   1   3   9  152.88    5.80
   2   3   9    0.20    1.20
   3   3   9   18.70    1.80
   4   3   9   12.70    1.80
  -8   4   9    0.20    1.30
  -8   4   9    1.70    1.60
  -8   4   9   -0.30    1.30
  -7   4   9   24.50    1.80
  -7   4   9   25.20    1.90
  -7   4   9   24.10    2.00
  -6   4   9   32.70    2.10
  -6   4   9   27.90    1.90
  -6   4   9   30.20    2.20
  -5   4   9   23.00    1.60
  -4   4   9   14.40    1.10
  -4   4   9   17.00    1.30
  -4   4   9   14.40    1.10
  -3   4   9    5.30    0.80
  -3   4   9    4.90    0.70
  -3   4   9    4.40    0.90
  -2   4   9  534.05   15.20
  -2   4   9  535.65   15.20
  -2   4   9  531.35   15.00
   1  -4  -9   40.80    1.90
  -1   4   9   40.10    1.70
  -1   4   9   38.70    2.10
  -1   4   9   40.40    2.00
   0   4   9   54.99    2.60
   1   4   9    8.20    1.40
   2   4   9   23.50    1.90
   3   4   9   58.79    3.30
   4   4   9    1.40    1.60
  -8   5   9   -3.50    1.40
  -8   5   9   -1.20    1.50
  -8   5   9    0.40    1.40
  -7   5   9    1.30    1.40
  -7   5   9    3.30    1.50
  -7   5   9    3.00    1.30
  -6   5   9    0.90    1.40
  -6   5   9    0.60    1.20
  -6   5   9    3.10    1.20
  -5   5   9   52.99    2.90
  -5   5   9   46.60    1.70
  -5   5   9   47.70    2.40
  -5   5   9   45.80    1.70
  -4   5   9   78.79    2.70
  -4   5   9   74.09    2.60
  -4   5   9   74.39    2.80
  -3   5   9   30.50    1.60
  -3   5   9   31.20    1.70
  -3   5   9   35.60    1.80
  -2   5   9   15.10    1.30
  -2   5   9   19.80    1.50
  -1   5   9    9.70    1.30
   0   5   9  106.59    4.00
   1   5   9   14.00    1.70
   2   5   9   14.60    1.90
   3   5   9    8.00    1.80
  -7   6   9   26.60    2.20
  -7   6   9   29.90    2.30
  -6   6   9   17.30    2.00
  -5   6   9    9.30    0.80
  -5   6   9    5.90    1.60
  -5   6   9    7.40    0.80
  -4   6   9    0.10    0.80
  -4   6   9    0.50    0.80
  -4   6   9   -0.70    1.50
  -3   6   9   83.39    3.20
  -2   6   9   61.79    2.80
  -1   6   9   10.40    1.40
   0   6   9   30.10    2.10
   1   6   9   -0.20    1.50
   2   6   9   48.50    3.40
  -6   7   9   22.60    2.20
  -6   7   9   19.70    1.40
  -6   7   9   22.10    1.30
  -5   7   9   20.40    2.20
  -5   7   9   17.80    1.20
  -4   7   9    0.20    0.90
  -4   7   9    0.70    1.60
  -3   7   9   29.10    2.40
  -3   7   9   26.70    1.70
  -2   7   9   -0.20    1.20
  -2   7   9   -1.00    1.60
  -1   7   9   49.90    3.00
   0   7   9   14.40    1.90
  -4   8   9   -0.50    1.70
  -4   8   9    2.70    1.20
  -3   8   9   17.00    2.20
  -3   8   9   14.60    1.60
  -2   8   9    0.30    1.40
  -2   8   9    0.60    1.70
  -2   9 -10    8.30    1.80
   2  -9  10    8.70    2.00
  -3   9 -10    3.60    1.70
   3  -9  10    3.50    1.90
   1   8 -10    2.20    1.30
  -1  -8  10   -1.30    1.80
  -1  -8  10    2.40    1.70
   0   8 -10   11.90    1.60
   0  -8  10   12.80    1.90
   0  -8  10   11.30    2.10
  -1   8 -10   13.70    1.70
   1  -8  10   13.40    2.10
  -2   8 -10    1.10    1.40
   2  -8  10    0.60    1.60
  -3   8 -10    0.00    1.50
   3  -8  10    2.40    1.70
  -4   8 -10   -0.60    1.50
  -4   8 -10   -1.10    1.00
   4  -8  10    0.00    1.70
  -5   8 -10    1.10    1.20
  -5   8 -10   -0.70    1.60
  -5   8 -10    2.00    1.70
   5  -8  10    4.70    1.90
  -2  -7  10   43.70    3.00
  -2  -7  10   46.70    3.10
   1   7 -10    2.70    1.20
  -1  -7  10   -0.20    1.70
  -1  -7  10   -0.10    1.40
   0   7 -10   22.60    1.80
   0  -7  10   27.50    2.20
   0  -7  10   25.70    2.40
  -1   7 -10   32.40    2.20
   1  -7  10   34.50    2.60
   1  -7  10   28.40    2.20
  -2   7 -10    7.80    1.50
   2  -7  10    7.10    1.70
   2  -7  10    9.30    1.70
  -3   7 -10   19.80    1.90
  -3   7 -10   18.10    1.90
  -3   7 -10   18.30    1.30
   3  -7  10   19.50    2.20
   3  -7  10   18.50    2.10
  -4   7 -10   -0.20    1.00
  -4   7 -10    0.90    1.40
  -4   7 -10   -1.40    1.30
   4  -7  10    1.20    1.60
  -5   7 -10   -0.90    1.10
  -5   7 -10   -0.10    1.60
  -5   7 -10   -0.10    1.50
   5  -7  10    1.30    1.70
  -6   7 -10    7.40    1.90
  -6   7 -10    6.10    1.50
  -6   7 -10    9.20    1.90
  -4  -6  10    6.10    2.00
  -4  -6  10    4.30    1.60
  -3  -6  10   28.30    2.50
  -3  -6  10   22.90    2.00
  -2  -6  10   -0.60    1.50
  -2  -6  10    0.00    1.30
   1   6 -10   32.70    2.20
  -1  -6  10   30.20    2.30
  -1  -6  10   30.70    2.20
   0   6 -10    0.90    1.10
   0  -6  10    1.60    1.30
   0  -6  10    1.60    1.60
  -1   6 -10   21.30    1.70
  -1   6 -10   23.10    1.80
   1  -6  10   19.80    1.80
   1  -6  10   24.00    2.20
  -2   6 -10    0.40    1.30
  -2   6 -10    1.40    1.20
  -2   6 -10    0.80    0.70
   2  -6  10    0.20    1.20
   2  -6  10   -1.80    1.50
  -3   6 -10    5.90    1.40
  -3   6 -10    6.00    1.00
  -3   6 -10    3.40    1.40
   3  -6  10    5.90    1.50
   3  -6  10    6.40    1.70
  -4   6 -10   18.30    1.90
  -4   6 -10   17.80    1.80
  -4   6 -10   18.30    1.40
   4  -6  10   23.30    2.10
   4  -6  10   14.80    2.00
  -5   6 -10   21.80    2.10
  -5   6 -10   17.90    2.00
  -5   6 -10   20.00    1.60
   5  -6  10   21.10    2.20
  -6   6 -10   -1.10    1.30
  -6   6 -10   -0.30    1.60
  -6   6 -10   -0.70    1.60
  -7   6 -10    0.10    1.80
  -7   6 -10   -2.40    1.40
  -7   6 -10    0.10    1.80
  -5  -5  10   29.70    2.60
  -5  -5  10   33.00    2.40
  -4  -5  10    1.60    1.60
  -4  -5  10    1.80    1.40
  -3  -5  10   43.00    2.60
  -3  -5  10   39.20    3.00
  -2  -5  10    1.70    1.20
  -2  -5  10    1.40    1.50
   1   5 -10  127.09    4.50
  -1  -5  10  128.99    4.70
  -1  -5  10  134.09    5.00
   0   5 -10   30.10    2.20
   0   5 -10   28.80    2.10
   0  -5  10   27.10    1.90
   0  -5  10   29.60    2.30
  -1   5 -10    1.10    1.10
  -1   5 -10    2.10    1.00
  -1   5 -10    2.30    0.50
   1  -5  10    0.40    1.20
   1  -5  10    1.20    1.10
  -2   5 -10   43.10    1.80
  -2   5 -10   45.00    2.70
  -2   5 -10   44.70    2.50
   2  -5  10   42.40    2.80
   2  -5  10   45.80    2.70
  -3   5 -10   -1.10    0.70
  -3   5 -10    1.40    1.30
  -3   5 -10    0.70    1.10
   3  -5  10    0.60    1.50
   3  -5  10    0.90    1.20
  -4   5 -10   11.40    1.20
  -4   5 -10   14.40    1.70
  -4   5 -10   13.10    1.70
   4  -5  10   12.90    1.80
   4  -5  10   12.40    1.60
  -5   5 -10    9.00    1.30
  -5   5 -10   13.30    1.80
  -5   5 -10    7.90    1.60
   5  -5  10    9.80    1.70
  -6   5 -10    0.10    1.30
  -6   5 -10    2.60    1.60
  -6   5 -10    2.30    1.60
  -7   5 -10   -3.60    1.60
  -7   5 -10   -0.70    1.50
  -7   5 -10    0.30    1.80
  -5  -4  10    1.00    1.70
  -5  -4  10    2.00    1.30
  -4  -4  10   43.20    2.60
  -4  -4  10   45.00    3.10
  -3  -4  10   59.59    2.90
  -3  -4  10   58.89    3.30
  -2  -4  10   -0.70    1.30
  -2  -4  10    0.30    1.10
  -1  -4  10   19.90    1.80
  -1  -4  10   24.40    1.70
   0   4 -10    0.50    1.00
   0   4 -10    0.60    0.90
   0  -4  10   -0.20    1.00
   0  -4  10    2.60    1.30
   0  -4  10    0.80    0.90
  -1   4 -10  164.08    5.20
  -1   4 -10  155.68    5.20
  -1   4 -10  151.08    4.60
   1  -4  10  147.99    5.20
   1  -4  10  159.98    5.40
   1  -4  10  156.48    5.20
  -2   4 -10   67.69    2.80
  -2   4 -10   62.59    2.30
  -2   4 -10   58.59    2.90
   2  -4  10   63.99    3.00
   2  -4  10   62.89    2.80
   2  -4  10   69.89    3.20
  -3   4 -10    1.60    1.10
  -3   4 -10    1.60    0.80
  -3   4 -10    1.20    1.10
   3  -4  10    1.30    1.20
   3  -4  10    1.80    1.30
  -4   4 -10    2.70    1.30
  -4   4 -10    1.20    1.00
  -4   4 -10    0.60    1.30
   4  -4  10    0.60    1.30
   4  -4  10    1.50    1.20
  -5   4 -10    3.80    1.50
  -5   4 -10    2.20    1.20
  -5   4 -10    2.20    1.40
   5  -4  10    2.50    1.40
  -6   4 -10    9.20    1.80
  -6   4 -10    9.40    1.80
  -6   4 -10    8.30    1.50
  -7   4 -10    2.50    1.80
  -7   4 -10    0.80    1.70
  -7   4 -10    0.60    1.50
  -6  -3  10   33.10    2.60
  -6  -3  10   38.30    2.90
  -5  -3  10    4.00    1.20
  -5  -3  10    2.20    1.60
  -4  -3  10   38.40    2.90
  -4  -3  10   38.20    2.30
  -3  -3  10    7.40    1.20
  -3  -3  10   10.40    1.60
   2   3 -10   65.89    2.60
  -2  -3  10   64.09    2.70
  -2  -3  10   69.59    2.80
  -2  -3  10   69.59    3.30
   1   3 -10  436.26   13.40
  -1  -3  10  496.95   13.60
  -1  -3  10  464.15   13.80
  -1  -3  10  476.05   13.50
   0   3 -10    0.70    0.80
   0  -3  10    2.00    0.90
   0  -3  10    2.30    1.20
   0  -3  10    2.00    1.00
  -1   3 -10   60.99    2.10
  -1   3 -10   59.09    2.60
   1  -3  10   62.79    2.90
   1  -3  10   63.19    2.70
   1  -3  10   58.69    2.00
   1  -3  10   63.79    2.80
  -2   3 -10    4.50    0.80
  -2   3 -10    4.20    1.10
   2  -3  10    4.80    1.30
   2  -3  10    3.90    1.10
   2  -3  10    4.50    0.70
   2  -3  10    2.40    1.00
  -3   3 -10   80.49    3.00
  -3   3 -10   84.19    3.50
  -3   3 -10   85.69    3.40
   3  -3  10   84.89    3.50
   3  -3  10   88.79    3.40
   3  -3  10   79.49    3.50
  -4   3 -10   46.80    2.60
  -4   3 -10   40.20    2.30
   4  -3  10   40.10    2.60
   4  -3  10   42.00    2.70
  -5   3 -10    0.10    1.20
  -5   3 -10    1.40    1.40
   5  -3  10    0.70    0.70
   5  -3  10    1.10    1.30
  -6   3 -10    0.60    1.50
  -6   3 -10    2.20    1.40
  -7   3 -10   -1.60    1.50
  -7   3 -10    2.50    1.80
  -7  -2  10    2.70    1.20
  -7  -2  10    5.50    2.00
  -6  -2  10    8.80    1.30
  -6  -2  10    8.10    1.80
  -5  -2  10   22.90    2.10
  -5  -2  10   21.30    1.50
  -4  -2  10  120.19    4.60
  -4  -2  10  115.29    4.00
   3   2 -10   19.20    1.30
  -3  -2  10   16.90    1.30
  -3  -2  10   19.10    1.30
  -3  -2  10   18.90    1.70
   2   2 -10   50.89    2.10
  -2  -2  10   52.89    2.40
  -2  -2  10   47.50    2.20
  -2  -2  10   55.69    2.80
   1   2 -10   22.50    1.50
  -1  -2  10   22.10    1.40
  -1  -2  10   19.40    1.30
  -1  -2  10   17.90    1.60
   0  -2  10   58.29    2.80
   0  -2  10   58.09    2.60
   0  -2  10   58.49    1.90
   0  -2  10   56.89    2.40
  -1   2 -10   57.49    2.50
  -1   2 -10   56.99    2.10
   1  -2  10   56.49    2.50
   1  -2  10   58.99    2.50
   1  -2  10   54.99    2.70
   1  -2  10   55.49    2.00
  -2   2 -10    1.70    0.70
  -2   2 -10    2.40    1.00
   2  -2  10    2.90    1.00
   2  -2  10    2.30    1.00
   2  -2  10    1.60    1.10
  -3   2 -10    2.40    0.90
  -3   2 -10    2.00    1.10
   3  -2  10    2.40    1.10
   3  -2  10    1.50    1.00
   3  -2  10    1.80    1.20
  -4   2 -10    5.80    1.40
  -4   2 -10    6.40    1.20
   4  -2  10    5.60    0.90
   4  -2  10    4.20    1.30
   4  -2  10    3.80    1.30
  -5   2 -10   19.40    1.90
  -5   2 -10   18.80    1.80
   5  -2  10   20.60    1.90
  -6   2 -10    3.70    1.50
  -6   2 -10    6.20    1.70
  -7   2 -10   -0.50    1.60
  -7  -1  10   27.90    2.10
  -7  -1  10   26.00    2.50
  -6  -1  10   44.80    3.30
  -6  -1  10   47.10    2.30
  -5  -1  10   -1.60    1.30
  -5  -1  10    1.00    0.90
  -4  -1  10   80.59    3.50
  -4  -1  10   80.59    2.90
  -4  -1  10   76.19    2.90
   3   1 -10   55.89    2.10
  -3  -1  10   57.39    2.40
  -3  -1  10   57.39    2.90
  -3  -1  10   58.29    2.30
   2   1 -10  137.09    4.30
  -2  -1  10  141.29    4.80
  -2  -1  10  136.99    4.40
  -2  -1  10  133.59    4.40
   1   1 -10   11.50    1.00
  -1  -1  10    9.30    1.10
  -1  -1  10   12.70    1.40
  -1  -1  10   11.60    1.00
  -1  -1  10   12.00    0.80
   0   1 -10   22.30    1.50
   0  -1  10   20.60    1.10
   0  -1  10   21.60    1.50
   0  -1  10   21.70    1.50
   0  -1  10   20.70    1.60
  -1   1 -10   69.09    2.50
  -1   1 -10   63.09    2.70
   1  -1  10   71.49    3.00
   1  -1  10   67.69    2.40
   1  -1  10   73.59    2.90
   1  -1  10   71.49    2.80
  -2   1 -10  155.68    5.20
  -2   1 -10  157.08    5.00
   2  -1  10  162.48    5.20
   2  -1  10  165.48    5.30
   2  -1  10  158.28    5.30
  -3   1 -10  127.39    4.30
  -3   1 -10  122.69    4.50
   3  -1  10  126.39    4.50
   3  -1  10  123.39    4.20
   3  -1  10  125.79    4.60
   3  -1  10  132.79    4.50
  -4   1 -10    7.60    1.30
  -4   1 -10    7.70    1.50
   4  -1  10    7.90    1.50
  -5   1 -10    2.70    1.50
  -5   1 -10    2.00    1.30
   5  -1  10    1.30    1.30
  -6   1 -10    0.40    1.40
  -7   1 -10    0.80    1.70
  -7   0  10   26.10    1.90
  -7   0  10   32.90    2.60
  -6   0  10    1.70    0.80
  -6   0  10    3.70    1.60
  -5   0  10  103.49    3.40
  -5   0  10   97.89    3.30
  -5   0  10  100.89    4.10
  -4   0  10    2.60    0.70
  -4   0  10    1.50    0.50
  -4   0  10    2.80    0.80
  -4   0  10    1.50    1.20
  -3   0  10  113.89    3.50
  -3   0  10  121.99    4.30
  -3   0  10  115.89    3.50
  -3   0  10  118.19    3.80
  -3   0  10  113.79    3.70
   2   0 -10  243.38    7.00
  -2   0  10  239.98    7.50
  -2   0  10  249.48    7.10
  -2   0  10  245.08    7.20
  -2   0  10  227.38    6.90
   1   0 -10   25.50    1.50
  -1   0  10   25.50    1.30
  -1   0  10   23.90    1.80
  -1   0  10   24.30    1.50
  -1   0  10   26.30    1.60
   0   0 -10  255.37    7.80
   0   0  10  273.87    7.80
   0   0  10  252.87    7.60
   0   0  10  262.67    7.90
   0   0  10  266.47    8.00
  -1   0 -10    0.20    0.20
   1   0  10    1.00    0.90
   1   0  10    0.30    1.00
   1   0  10    0.50    0.80
  -2   0 -10   19.60    1.50
  -2   0 -10   16.70    1.40
   2   0  10   20.70    1.60
   2   0  10   19.80    1.50
   2   0  10   22.90    1.70
   2   0  10   24.80    1.70
  -3   0 -10    9.40    1.40
  -3   0 -10    8.60    1.30
   3   0  10    9.30    1.30
   3   0  10    6.50    1.30
  -4   0 -10   20.30    1.80
  -4   0 -10   21.60    1.90
   4   0  10   21.60    2.00
  -5   0 -10    7.50    1.50
   5   0  10    5.50    1.60
  -6   0 -10    0.00    1.60
  -8   1  10    0.80    1.80
  -8   1  10    0.40    0.80
  -7   1  10    2.10    0.80
  -7   1  10    1.80    0.90
  -7   1  10    3.20    1.70
  -6   1  10   39.70    1.70
  -6   1  10   41.10    1.80
  -6   1  10   39.90    2.90
  -5   1  10   97.49    3.20
  -5   1  10  102.39    4.10
  -5   1  10   97.89    3.20
  -5   1  10   99.19    3.20
  -4   1  10  106.39    4.10
  -4   1  10  113.89    3.50
  -4   1  10  115.69    3.60
  -4   1  10  109.49    3.50
  -3   1  10    8.20    0.90
  -3   1  10    8.60    1.30
  -3   1  10    7.80    0.80
  -3   1  10    8.20    0.70
   2  -1 -10  100.59    3.10
  -2   1  10   97.19    3.30
  -2   1  10   93.69    3.10
  -2   1  10   93.89    3.60
  -2   1  10   99.29    3.30
   1  -1 -10   21.90    1.40
  -1   1  10   24.10    1.60
  -1   1  10   22.80    1.80
  -1   1  10   25.40    1.60
   0  -1 -10  404.66   11.90
   0   1  10  410.06   12.00
   0   1  10  417.36   12.10
   0   1  10  419.26   12.00
   0   1  10  417.06   12.00
  -1  -1 -10    3.60    0.90
   1   1  10    4.60    1.10
   1   1  10    2.50    1.00
   1   1  10    4.50    1.00
  -2  -1 -10   29.60    2.00
   2   1  10   30.20    2.20
   2   1  10   28.50    1.90
  -3  -1 -10    4.10    1.60
  -3  -1 -10    3.20    1.20
   3   1  10    2.00    1.20
  -4  -1 -10   11.80    1.60
   4   1  10   12.90    1.70
  -5  -1 -10   14.50    1.80
   5   1  10   14.50    1.90
  -6  -1 -10    4.20    1.80
  -8   2  10   27.10    2.60
  -8   2  10   21.90    1.30
  -8   2  10   23.60    1.30
  -7   2  10   20.40    1.10
  -7   2  10   19.70    1.70
  -7   2  10   19.30    2.10
  -7   2  10   19.50    1.10
  -6   2  10   10.80    1.70
  -6   2  10   10.10    0.70
  -6   2  10   10.10    1.10
  -6   2  10   10.50    0.80
  -5   2  10   27.20    1.30
  -5   2  10   25.20    1.90
  -5   2  10   27.30    1.30
  -5   2  10   26.90    1.70
  -4   2  10   27.70    2.10
  -4   2  10   30.00    1.40
  -4   2  10   32.00    1.50
  -3   2  10  167.68    5.20
  -3   2  10  172.48    5.50
  -3   2  10  170.18    5.10
  -2   2  10   47.50    2.20
  -2   2  10   47.70    2.10
  -2   2  10   47.30    2.40
  -2   2  10   46.20    2.00
   1  -2 -10  245.38    7.40
  -1   2  10  249.97    7.60
  -1   2  10  252.97    7.60
  -1   2  10  265.17    7.50
  -1   2  10  247.38    7.80
   0  -2 -10   24.60    1.70
   0   2  10   26.20    1.70
   0   2  10   27.20    1.80
   0   2  10   24.50    1.70
  -1  -2 -10   93.69    3.60
   1   2  10   95.59    3.40
   1   2  10  100.79    3.70
   2   2  10  114.49    4.30
   3   2  10   10.50    1.60
  -4  -2 -10    9.00    1.60
   4   2  10    5.90    1.60
  -5  -2 -10    1.10    1.70
  -8   3  10    0.50    1.40
  -8   3  10    4.10    1.80
  -7   3  10   -0.40    1.10
  -7   3  10    2.30    1.30
  -7   3  10    0.00    1.40
  -7   3  10    0.40    1.30
  -6   3  10   35.20    2.60
  -6   3  10   34.50    2.20
  -6   3  10   31.00    2.10
  -5   3  10   82.89    3.10
  -5   3  10   81.39    3.40
  -5   3  10   81.59    2.50
  -5   3  10   84.29    3.60
  -5   3  10   77.39    2.50
  -4   3  10   15.30    1.60
  -4   3  10   15.40    0.90
  -4   3  10   12.80    1.30
  -4   3  10   14.80    1.10
  -3   3  10  122.29    3.90
  -3   3  10  120.69    4.00
  -3   3  10  131.39    4.50
  -3   3  10  126.39    4.20
  -2   3  10   24.50    1.60
  -2   3  10   22.30    1.60
  -2   3  10   22.40    1.50
   1  -3 -10   93.89    3.20
   1  -3 -10   89.29    3.10
  -1   3  10   88.59    3.40
  -1   3  10   92.59    3.20
  -1   3  10   98.19    3.30
   0   3  10  153.18    5.10
   0   3  10  152.88    4.80
   1   3  10   14.00    1.50
   2   3  10    9.60    1.50
   3   3  10   22.70    2.10
   4   3  10   44.30    3.20
  -7   4  10    2.60    1.50
  -7   4  10    1.90    1.40
  -7   4  10    1.40    1.30
  -6   4  10   11.50    1.40
  -6   4  10    9.40    1.50
  -6   4  10   10.30    1.60
  -5   4  10   -0.90    1.00
  -5   4  10    0.40    0.50
  -5   4  10    0.30    0.50
  -4   4  10  142.39    4.70
  -4   4  10  141.99    4.40
  -4   4  10  145.89    4.40
  -3   4  10   58.89    2.30
  -3   4  10   57.69    2.30
  -3   4  10   52.89    2.40
  -2   4  10   35.40    2.00
  -2   4  10   33.90    1.90
  -2   4  10   33.50    1.70
  -1   4  10   46.50    2.40
  -1   4  10   44.60    1.90
   0   4  10   12.50    1.40
   1   4  10   68.29    3.20
   2   4  10   13.60    1.70
   3   4  10   20.20    2.10
   4   4  10    3.40    1.80
  -7   5  10    8.80    1.70
  -7   5  10    7.50    1.60
  -7   5  10    7.80    1.50
  -6   5  10   27.80    2.00
  -6   5  10   30.00    2.30
  -6   5  10   21.10    1.80
  -5   5  10    0.00    0.60
  -5   5  10   -1.20    1.00
  -5   5  10    0.00    0.60
  -4   5  10   23.10    1.50
  -4   5  10   22.20    1.50
  -4   5  10   25.80    1.90
  -3   5  10    3.10    0.90
  -2   5  10   58.29    2.60
  -1   5  10   58.99    2.80
   0   5  10    9.70    1.50
   1   5  10   38.10    2.90
   2   5  10   -1.20    1.50
   3   5  10   15.00    2.10
  -6   6  10   14.40    2.00
  -5   6  10    5.90    0.80
  -5   6  10    4.90    0.80
  -5   6  10    6.10    1.80
  -4   6  10   34.60    1.90
  -3   6  10    2.60    1.00
  -2   6  10   71.69    3.20
  -1   6  10   17.60    1.70
   0   6  10   34.20    2.30
   1   6  10   26.50    2.30
  -5   7  10   34.40    2.60
  -5   7  10   29.20    1.80
  -4   7  10   16.80    1.40
  -4   7  10   15.20    2.10
  -3   7  10   -2.10    1.70
  -3   7  10    0.50    1.10
  -2   7  10    9.10    1.50
  -1   7  10    2.70    1.40
   0   8 -11    3.00    1.50
   0  -8  11    0.60    1.90
   0  -8  11    2.70    1.90
  -1   8 -11   -0.20    1.50
   1  -8  11   -0.90    1.80
  -2   8 -11    1.90    1.60
   2  -8  11    6.10    2.00
  -3   8 -11   11.10    1.80
   3  -8  11    7.10    1.90
  -4   8 -11    2.00    1.70
   4  -8  11   -0.90    1.80
  -2  -7  11   17.80    2.10
  -2  -7  11   17.90    2.40
   1   7 -11    8.10    1.50
  -1  -7  11    6.00    1.70
  -1  -7  11    6.50    2.00
   0   7 -11    0.80    1.30
   0  -7  11    1.80    1.80
   0  -7  11    0.80    1.50
  -1   7 -11   -0.20    1.40
   1  -7  11    2.50    1.70
   1  -7  11   -1.20    1.50
  -2   7 -11    7.30    1.60
   2  -7  11    7.30    1.80
   2  -7  11   10.40    1.80
  -3   7 -11   22.20    2.10
   3  -7  11   21.50    2.30
  -4   7 -11    0.10    1.00
  -4   7 -11   -0.10    1.60
   4  -7  11    0.30    1.60
  -5   7 -11    0.50    1.20
  -5   7 -11    0.10    1.70
   5  -7  11    0.50    1.80
  -6   7 -11    0.30    1.40
  -3  -6  11    1.10    1.50
  -3  -6  11   -0.10    1.70
  -2  -6  11    2.00    1.70
  -2  -6  11    2.40    1.50
   1   6 -11   -0.50    1.20
  -1  -6  11   -1.00    1.70
  -1  -6  11    1.00    1.40
   0   6 -11   19.50    1.70
   0  -6  11   13.50    2.10
   0  -6  11   15.60    1.90
  -1   6 -11  135.79    4.90
   1  -6  11  133.29    5.00
   1  -6  11  132.49    5.30
  -2   6 -11    0.90    1.30
   2  -6  11    0.70    1.40
   2  -6  11    0.20    1.60
  -3   6 -11    9.50    1.10
  -3   6 -11    9.30    1.70
   3  -6  11    7.80    1.80
   3  -6  11   10.80    1.80
  -4   6 -11    8.90    2.40
  -4   6 -11    9.60    1.80
  -4   6 -11    6.80    1.20
   4  -6  11    6.20    1.80
  -5   6 -11    3.80    1.30
  -5   6 -11    4.50    1.70
   5  -6  11    2.50    1.80
  -6   6 -11    2.70    1.70
  -6   6 -11    3.50    1.40
  -4  -5  11    0.40    1.70
  -4  -5  11    1.10    1.40
  -3  -5  11   10.60    1.60
  -3  -5  11    9.60    2.00
  -2  -5  11   28.10    2.00
  -2  -5  11   30.10    2.50
  -1  -5  11    0.40    1.20
  -1  -5  11    0.10    1.60
   0   5 -11   50.89    2.80
   0  -5  11   54.69    3.20
   0  -5  11   50.99    2.90
  -1   5 -11   73.09    3.20
   1  -5  11   68.49    3.50
   1  -5  11   63.39    3.30
  -2   5 -11   56.29    3.00
  -2   5 -11   54.89    2.20
  -2   5 -11   62.49    3.20
   2  -5  11   53.79    3.20
   2  -5  11   58.39    3.10
  -3   5 -11   19.50    1.80
  -3   5 -11   20.20    1.30
  -3   5 -11   27.00    2.10
   3  -5  11   20.70    1.90
   3  -5  11   20.10    2.10
  -4   5 -11    2.00    1.00
  -4   5 -11    1.70    1.50
  -4   5 -11    2.10    1.40
   4  -5  11    3.20    1.60
   4  -5  11    1.50    1.40
  -5   5 -11    0.40    1.20
  -5   5 -11    2.90    1.50
  -5   5 -11    0.70    1.60
   5  -5  11    1.90    1.60
  -6   5 -11    6.80    1.80
  -6   5 -11    2.70    1.40
  -5  -4  11   22.40    1.90
  -5  -4  11   25.20    2.60
  -4  -4  11    2.70    1.30
  -4  -4  11    4.10    1.60
  -3  -4  11   23.10    1.80
  -3  -4  11   28.10    2.40
  -2  -4  11   26.70    1.80
  -2  -4  11   27.80    2.20
  -1  -4  11   22.00    1.80
  -1  -4  11   21.20    2.00
   0  -4  11  111.49    4.50
   0  -4  11  114.09    4.20
  -1   4 -11   15.20    1.00
  -1   4 -11   13.00    1.40
   1  -4  11   15.30    1.60
   1  -4  11   16.90    1.80
  -2   4 -11    3.40    1.10
  -2   4 -11    1.80    0.70
  -2   4 -11    1.30    1.20
   2  -4  11    2.60    1.50
   2  -4  11    2.60    1.20
  -3   4 -11    0.20    1.30
  -3   4 -11    0.40    1.20
  -3   4 -11   -0.70    0.80
   3  -4  11   -0.20    1.40
   3  -4  11    0.10    1.20
  -4   4 -11   10.30    1.60
  -4   4 -11    7.30    1.20
  -4   4 -11    9.40    1.70
   4  -4  11    7.10    1.50
   4  -4  11    8.60    1.70
  -5   4 -11   15.50    1.60
  -5   4 -11   19.70    2.00
  -5   4 -11   17.70    2.00
  -6   4 -11    0.50    1.40
  -7   4 -11   -2.70    1.40
  -6  -3  11    0.30    1.90
  -6  -3  11    2.50    1.30
  -5  -3  11   25.00    1.80
  -5  -3  11   21.80    2.40
  -4  -3  11    8.70    1.80
  -4  -3  11    9.00    1.30
  -3  -3  11  111.19    4.10
  -3  -3  11  113.09    4.60
  -2  -3  11    8.00    1.60
  -2  -3  11    6.10    1.20
  -1  -3  11   12.30    1.40
  -1  -3  11   13.00    1.60
   0  -3  11   13.60    1.70
   0  -3  11   15.90    1.50
  -1   3 -11    6.80    0.70
  -1   3 -11    7.70    1.10
   1  -3  11    7.10    1.40
   1  -3  11    9.50    1.40
  -2   3 -11   21.30    1.50
  -2   3 -11   21.00    1.70
   2  -3  11   23.80    1.80
   2  -3  11   23.70    2.00
  -3   3 -11   13.00    1.20
  -3   3 -11   13.90    1.50
   3  -3  11   12.00    1.50
   3  -3  11   15.80    1.80
  -4   3 -11    9.20    1.60
  -4   3 -11    7.60    1.20
   4  -3  11    9.20    1.50
   4  -3  11    8.90    1.70
  -5   3 -11    0.60    1.60
  -5   3 -11    0.80    1.20
   5  -3  11   -1.60    0.80
   5  -3  11    0.20    1.40
  -6   3 -11    1.30    1.50
  -6  -2  11   14.10    1.50
  -6  -2  11   11.80    2.10
  -5  -2  11    6.50    1.20
  -5  -2  11    4.60    1.70
  -4  -2  11   34.80    2.50
  -4  -2  11   33.40    2.10
  -3  -2  11   27.90    1.90
  -3  -2  11   29.30    2.20
  -2  -2  11   -0.30    1.30
  -2  -2  11   -0.20    0.90
  -2  -2  11    0.20    0.90
   1   2 -11   61.69    2.50
  -1  -2  11   62.09    2.70
  -1  -2  11   66.79    3.10
   0   2 -11   16.30    1.30
   0  -2  11   16.00    1.70
   0  -2  11   15.60    1.30
   0  -2  11   14.20    1.40
   0  -2  11   14.70    0.90
  -1   2 -11  114.89    4.00
  -1   2 -11  117.79    3.70
   1  -2  11  118.29    4.20
   1  -2  11  114.59    4.30
   1  -2  11  114.79    3.60
   1  -2  11  116.49    4.20
  -2   2 -11   47.20    2.10
  -2   2 -11   45.80    2.50
   2  -2  11   41.10    2.50
   2  -2  11   46.90    2.70
  -3   2 -11    2.90    1.20
  -3   2 -11    2.20    1.00
   3  -2  11    3.80    1.40
   3  -2  11    1.80    1.20
  -4   2 -11    5.20    1.40
  -4   2 -11    5.70    1.20
   4  -2  11    6.60    1.10
   4  -2  11    3.80    1.30
   4  -2  11    4.90    1.50
  -5   2 -11    1.60    1.30
   5  -2  11    0.30    1.40
  -6   2 -11    0.60    1.50
  -7  -1  11    3.30    2.00
  -7  -1  11    3.50    1.20
  -6  -1  11   57.69    2.60
  -6  -1  11   55.49    3.50
  -5  -1  11   14.80    1.30
  -5  -1  11   14.00    1.90
  -4  -1  11   12.30    1.70
  -4  -1  11   14.10    1.20
  -3  -1  11   68.59    2.80
  -3  -1  11   75.09    3.40
  -3  -1  11   69.19    2.70
   2   1 -11  163.98    5.10
  -2  -1  11  172.18    5.70
  -2  -1  11  165.68    5.30
   1   1 -11  460.65   13.20
  -1  -1  11  454.15   12.90
  -1  -1  11  446.56   13.30
  -1  -1  11  481.65   13.40
  -1  -1  11  467.35   13.60
   0   1 -11   20.50    1.40
   0  -1  11   22.80    1.20
   0  -1  11   20.30    1.70
   0  -1  11   18.60    1.50
   0  -1  11   21.00    1.50
   1  -1  11   58.69    2.70
   1  -1  11   57.99    2.80
   1  -1  11   50.99    2.50
  -2   1 -11    4.40    1.10
  -2   1 -11    5.70    1.00
   2  -1  11    6.00    1.30
   2  -1  11    5.80    1.30
  -3   1 -11   48.10    2.50
  -3   1 -11   48.40    2.70
   3  -1  11   46.20    2.70
   3  -1  11   51.29    2.80
   3  -1  11   44.70    2.40
  -4   1 -11   31.20    2.10
   4  -1  11   29.90    2.20
  -5   1 -11    2.00    1.40
   5  -1  11    2.30    1.50
  -6   1 -11    2.80    1.60
  -7   0  11    1.30    1.00
  -7   0  11    0.40    1.80
  -6   0  11    6.50    1.70
  -6   0  11    8.30    1.00
  -5   0  11   23.10    2.10
  -5   0  11   20.10    1.50
  -5   0  11   23.40    1.70
  -4   0  11  149.69    5.30
  -4   0  11  143.99    4.60
  -4   0  11  144.49    4.60
  -3   0  11   80.89    2.60
  -3   0  11   81.39    3.00
  -3   0  11   84.89    3.00
  -3   0  11   83.99    3.50
   2   0 -11    3.00    0.70
  -2   0  11    3.60    1.20
  -2   0  11    3.70    0.60
  -2   0  11    3.20    0.90
  -2   0  11    3.80    0.80
   1   0 -11    1.40    0.80
  -1   0  11    2.30    0.80
  -1   0  11    1.80    0.90
  -1   0  11    2.60    1.10
  -1   0  11    1.50    0.60
   0   0 -11  174.98    5.20
   0   0  11  155.28    5.20
   0   0  11  163.78    5.40
   0   0  11  154.58    5.30
  -1   0 -11   14.00    1.30
   1   0  11   19.70    1.60
   1   0  11   17.50    1.50
   2   0  11   83.39    3.40
   2   0  11   81.89    3.40
   2   0  11   81.59    3.30
  -3   0 -11    3.60    1.20
   3   0  11    1.30    1.30
   3   0  11    2.80    1.20
  -4   0 -11   -0.10    1.30
   4   0  11    3.80    1.50
  -5   0 -11    9.70    1.70
   5   0  11    9.20    1.80
  -6   0 -11    3.80    1.80
  -7   1  11   33.50    2.60
  -7   1  11   31.10    1.70
  -6   1  11   53.69    2.20
  -6   1  11   52.19    2.10
  -6   1  11   58.69    3.40
  -5   1  11    2.20    0.70
  -5   1  11    0.50    1.30
  -5   1  11    2.00    0.80
  -4   1  11   71.99    2.60
  -4   1  11   72.39    2.50
  -4   1  11   72.19    3.30
  -4   1  11   70.59    2.60
  -3   1  11   71.69    2.70
  -3   1  11   69.59    2.60
  -3   1  11   74.49    3.20
  -2   1  11  230.38    7.30
  -2   1  11  240.58    7.10
  -2   1  11  237.28    7.10
  -2   1  11  238.48    7.40
   1  -1 -11   28.40    1.60
  -1   1  11   27.80    2.00
  -1   1  11   27.80    1.80
  -1   1  11   26.80    1.70
   0  -1 -11   28.80    2.20
   0   1  11   23.40    1.70
   0   1  11   31.10    2.00
   0   1  11   29.10    2.10
   0   1  11   27.90    2.00
   1   1  11  143.69    4.90
   1   1  11  140.99    4.80
   2   1  11   93.29    3.60
   2   1  11   97.89    3.80
   3   1  11   56.49    3.20
  -4  -1 -11    0.00    1.40
   4   1  11    0.70    1.40
  -5  -1 -11    3.00    1.60
   5   1  11    5.20    2.80
  -7   2  11   14.60    2.00
  -7   2  11   13.20    0.80
  -7   2  11   12.10    0.80
  -6   2  11    1.30    0.60
  -6   2  11    3.60    1.50
  -6   2  11    1.60    0.60
  -5   2  11   67.19    2.30
  -5   2  11   66.89    2.60
  -5   2  11   67.29    2.40
  -5   2  11   65.99    3.30
  -4   2  11   30.30    1.60
  -4   2  11   33.80    2.40
  -4   2  11   32.00    1.60
  -3   2  11   27.10    2.10
  -3   2  11   28.70    1.60
  -3   2  11   26.50    1.60
  -2   2  11   56.59    2.40
  -2   2  11   60.59    2.60
  -2   2  11   56.09    2.30
  -2   2  11   57.39    2.80
  -1   2  11    2.70    1.20
  -1   2  11    2.70    0.90
  -1   2  11    1.90    1.00
  -1   2  11    0.90    0.90
   0   2  11   20.90    1.60
   0   2  11   21.00    1.50
   1   2  11    6.00    1.30
   1   2  11    5.40    1.00
   2   2  11   20.80    1.80
   3   2  11   20.40    1.90
   4   2  11    5.00    1.60
  -7   3  11   10.30    1.70
  -7   3  11    6.20    1.70
  -7   3  11    9.30    1.50
  -6   3  11    8.90    1.20
  -6   3  11    7.20    1.60
  -6   3  11    7.90    1.60
  -5   3  11   48.00    2.40
  -5   3  11   48.30    1.80
  -5   3  11   50.19    1.80
  -5   3  11   48.70    2.90
  -5   3  11   47.60    2.70
  -4   3  11   14.90    1.80
  -4   3  11   14.50    1.50
  -4   3  11   13.20    1.00
  -4   3  11   13.20    1.00
  -3   3  11   69.29    2.90
  -3   3  11   69.89    2.60
  -3   3  11   73.19    2.70
  -3   3  11   68.99    3.20
  -2   3  11   51.89    2.40
  -2   3  11   53.89    2.40
  -2   3  11   52.89    2.30
  -1   3  11   30.40    2.00
  -1   3  11   30.30    1.90
   0   3  11  147.69    5.10
   0   3  11  148.39    4.70
   1   3  11    0.20    1.10
   2   3  11   27.90    2.10
   3   3  11    0.10    1.50
   4   3  11    9.00    1.90
  -7   4  11   27.20    2.30
  -7   4  11   27.50    2.20
  -6   4  11   -0.50    1.20
  -6   4  11   -0.70    1.30
  -5   4  11   12.10    1.50
  -5   4  11   13.20    0.90
  -5   4  11   14.60    1.10
  -4   4  11    9.30    0.90
  -4   4  11    9.00    1.30
  -4   4  11    9.70    0.90
  -3   4  11  103.39    3.50
  -3   4  11   98.69    3.60
  -3   4  11   99.79    3.70
  -2   4  11   23.30    1.50
  -2   4  11   21.20    1.60
  -1   4  11   49.30    2.60
   0   4  11   25.30    1.90
   1   4  11   22.80    2.00
   2   4  11   36.70    2.60
   3   4  11   -0.10    1.60
  -6   5  11   48.50    3.40
  -6   5  11   54.79    3.00
  -5   5  11   47.60    1.90
  -5   5  11   45.90    1.90
  -4   5  11    1.60    0.80
  -3   5  11   14.10    1.30
  -2   5  11    1.20    1.10
  -1   5  11   93.99    3.80
   0   5  11   34.10    2.30
   1   5  11    2.00    1.50
   2   5  11   14.40    2.10
  -5   6  11   -0.20    1.70
  -5   6  11    0.60    0.80
  -4   6  11   61.19    2.60
  -3   6  11   35.50    2.20
  -2   6  11    2.20    1.20
  -1   6  11   11.70    1.60
   0   6  11    2.80    1.50
  -2   8 -12    2.30    1.70
  -1  -7  12    7.40    2.20
  -1  -7  12    3.90    1.70
   0   7 -12    1.80    1.50
   0  -7  12   -1.00    1.90
   0  -7  12    0.90    1.60
  -1   7 -12    3.10    1.50
   1  -7  12    6.30    2.00
   1  -7  12    6.10    1.80
  -2   7 -12    1.90    1.60
   2  -7  12    3.40    1.80
   2  -7  12    0.80    1.60
  -3   7 -12   11.70    2.00
   3  -7  12   10.00    2.00
  -4   7 -12    2.20    1.80
   4  -7  12    0.40    1.80
  -2  -6  12    8.90    2.10
  -2  -6  12    9.00    1.80
  -1  -6  12   13.40    2.20
  -1  -6  12   12.20    1.80
   0   6 -12    9.00    1.60
   0  -6  12   10.30    1.80
   0  -6  12    6.30    1.90
  -1   6 -12   45.50    2.90
   1  -6  12   46.20    3.10
   1  -6  12   43.60    3.10
  -2   6 -12    3.60    1.60
   2  -6  12    4.70    1.60
   2  -6  12    5.10    1.80
  -3   6 -12    5.30    1.60
   3  -6  12    3.60    1.60
   3  -6  12    8.10    2.00
  -4   6 -12    4.40    1.80
  -4   6 -12    3.10    1.40
   4  -6  12    1.80    1.80
  -5   6 -12    0.20    1.20
  -5   6 -12    0.80    1.70
   5  -6  12   -0.20    1.80
  -3  -5  12   -1.30    1.40
  -3  -5  12   -1.60    1.80
  -2  -5  12   32.20    2.60
  -2  -5  12   26.90    2.10
  -1  -5  12   33.00    2.30
  -1  -5  12   31.70    2.60
   0  -5  12    3.40    1.40
   0  -5  12    3.10    1.70
  -1   5 -12   -0.90    1.30
   1  -5  12    2.70    1.70
   1  -5  12   -0.80    1.40
  -2   5 -12    3.10    1.50
   2  -5  12    1.70    1.60
   2  -5  12    1.90    1.50
  -3   5 -12   13.40    1.90
  -3   5 -12   12.50    1.20
   3  -5  12   13.40    2.10
   3  -5  12   13.70    1.80
  -4   5 -12   -0.20    1.60
  -4   5 -12    0.70    1.00
   4  -5  12    3.30    1.70
   4  -5  12    0.30    1.50
  -5   5 -12    1.40    1.70
  -5   5 -12    0.40    1.20
   5  -5  12    0.90    1.80
  -6   5 -12    0.30    1.90
  -6   5 -12   -1.50    1.40
  -4  -4  12   37.90    2.80
  -4  -4  12   39.10    3.00
  -3  -4  12    1.50    1.30
  -3  -4  12    2.50    1.70
  -2  -4  12    7.60    1.80
  -2  -4  12   10.50    1.50
  -1  -4  12    0.70    1.20
  -1  -4  12   -2.10    1.50
   0  -4  12   32.80    2.40
   0  -4  12   32.50    2.40
   1  -4  12   13.70    1.60
   1  -4  12   14.00    1.90
  -2   4 -12   -0.20    0.70
   2  -4  12    1.30    1.30
   2  -4  12    1.50    1.50
  -3   4 -12    1.60    0.90
   3  -4  12    2.80    1.30
   3  -4  12    1.70    1.50
  -4   4 -12    1.30    1.10
   4  -4  12    0.40    1.40
   4  -4  12    3.80    1.70
  -5   4 -12    8.90    1.50
  -6   4 -12   -1.30    1.40
  -5  -3  12    3.20    1.80
  -5  -3  12    3.30    1.40
  -4  -3  12    1.60    1.60
  -4  -3  12    0.20    1.10
  -3  -3  12   53.79    3.40
  -3  -3  12   55.59    2.80
  -2  -3  12  118.99    4.80
  -2  -3  12  121.59    4.40
  -1  -3  12   19.10    1.60
  -1  -3  12   14.00    1.80
   0  -3  12   38.30    2.60
   0  -3  12   40.00    2.80
   1  -3  12    1.90    1.20
   1  -3  12    4.90    1.50
  -2   3 -12   52.19    2.30
   2  -3  12   60.59    3.00
   2  -3  12   55.59    3.20
  -3   3 -12   12.20    1.30
   3  -3  12   15.90    1.80
   3  -3  12   14.60    1.80
  -4   3 -12    1.40    1.10
   4  -3  12    0.00    1.40
   4  -3  12    1.50    1.50
  -5   3 -12    0.10    1.20
  -6   3 -12    5.10    1.60
  -6  -2  12    8.60    2.10
  -6  -2  12    9.50    1.40
  -5  -2  12   59.39    2.90
  -5  -2  12   59.29    3.70
  -4  -2  12   26.10    2.30
  -4  -2  12   30.90    2.10
  -3  -2  12    9.10    1.70
  -3  -2  12   12.90    1.40
  -2  -2  12   25.30    2.10
  -2  -2  12   22.60    1.70
  -1  -2  12   30.90    2.20
  -1  -2  12   33.40    2.60
   0  -2  12  106.09    4.20
   0  -2  12  103.59    3.90
   1  -2  12   34.70    2.70
   1  -2  12   37.80    2.40
  -2   2 -12    1.50    0.90
   2  -2  12    0.50    1.30
   2  -2  12    1.10    1.20
  -3   2 -12   11.90    1.30
   3  -2  12   12.60    1.70
   3  -2  12    9.60    1.70
  -4   2 -12   41.50    2.60
   4  -2  12   42.90    2.30
   4  -2  12   44.60    2.90
   4  -2  12   46.90    3.00
  -5   2 -12   10.40    1.60
  -6   2 -12    1.20    1.60
  -6  -1  12    6.70    1.20
  -6  -1  12    8.70    2.00
  -5  -1  12   46.70    3.40
  -5  -1  12   46.80    2.40
  -4  -1  12    7.60    1.70
  -4  -1  12    3.90    1.00
  -3  -1  12   85.69    3.90
  -3  -1  12   87.29    3.30
  -2  -1  12    0.20    0.90
  -2  -1  12   -0.30    1.30
  -1  -1  12   17.60    1.50
  -1  -1  12   17.50    1.70
   0  -1  12   22.10    1.70
   0  -1  12   28.20    2.00
   1  -1  12   29.90    2.30
   1  -1  12   25.30    1.80
  -2   1 -12   69.99    2.90
   2  -1  12   69.79    3.30
   2  -1  12   71.19    3.30
  -3   1 -12   23.00    1.70
   3  -1  12   27.30    2.10
   3  -1  12   27.30    2.10
   3  -1  12   22.10    1.70
  -4   1 -12    0.40    1.20
   4  -1  12   -0.20    1.30
  -5   1 -12    3.80    1.50
  -6   0  12   14.40    2.20
  -6   0  12   10.70    1.20
  -5   0  12    5.70    1.00
  -5   0  12    6.90    1.80
  -4   0  12   41.20    2.10
  -4   0  12   43.80    3.00
  -3   0  12   70.49    3.40
  -3   0  12   71.99    2.80
  -2   0  12   12.70    1.60
  -2   0  12   13.10    1.20
  -1   0  12   47.70    2.40
  -1   0  12   45.60    2.70
   0   0  12   23.90    1.80
   0   0  12   21.80    1.60
   1   0  12   42.80    2.60
   1   0  12   44.10    2.60
   2   0  12   79.29    3.40
   2   0  12   72.99    3.40
   2   0  12   73.69    3.20
  -3   0 -12   -0.30    1.20
   3   0  12    0.50    1.40
   3   0  12    1.80    1.30
  -4   0 -12    9.30    1.60
   4   0  12   12.80    1.90
  -5   0 -12    0.00    1.40
  -6   1  12   40.60    2.00
  -6   1  12   40.20    2.80
  -5   1  12   12.70    1.80
  -5   1  12   12.20    1.10
  -4   1  12   19.90    1.90
  -4   1  12   19.00    1.30
  -4   1  12   18.20    1.20
  -3   1  12   36.40    1.90
  -3   1  12   36.50    2.60
  -3   1  12   35.30    1.90
  -2   1  12   57.89    2.90
  -2   1  12   57.39    2.50
  -1   1  12  111.79    3.90
  -1   1  12  105.69    4.10
   0   1  12    0.80    1.10
   0   1  12   -0.80    1.00
   0   1  12    2.10    1.10
   1   1  12   47.80    2.50
   1   1  12   47.30    2.60
   2   1  12   12.80    1.50
   2   1  12   13.00    1.60
   3   1  12   22.90    2.10
   4   1  12   12.30    1.90
  -6   2  12    5.30    0.80
  -6   2  12    5.60    0.80
  -6   2  12    3.30    1.60
  -5   2  12   15.10    1.10
  -5   2  12   16.10    1.80
  -5   2  12   15.50    1.00
  -4   2  12  136.39    4.30
  -4   2  12  133.99    4.20
  -4   2  12  130.69    4.90
  -3   2  12   49.80    2.30
  -3   2  12   50.39    2.20
  -3   2  12   51.39    2.70
  -2   2  12   24.70    1.80
  -2   2  12   26.60    2.10
  -2   2  12   23.40    2.00
  -1   2  12   34.10    2.10
  -1   2  12   27.00    2.00
  -1   2  12   32.30    2.10
   0   2  12   39.70    2.40
   0   2  12   35.50    2.20
   1   2  12   47.70    2.40
   1   2  12   42.80    2.80
   2   2  12    6.70    1.50
   3   2  12    7.20    1.70
   4   2  12    0.30    1.60
  -6   3  12   44.40    3.00
  -6   3  12   45.70    3.10
  -5   3  12    1.60    0.70
  -5   3  12   -0.50    1.00
  -5   3  12   -0.80    0.70
  -5   3  12   -1.60    1.40
  -5   3  12   -0.40    1.30
  -4   3  12    6.70    0.90
  -4   3  12    6.80    0.90
  -4   3  12    8.10    1.40
  -4   3  12    4.30    1.50
  -3   3  12   19.00    1.30
  -3   3  12   16.90    1.50
  -2   3  12  152.38    5.00
  -2   3  12  151.18    5.00
  -1   3  12   39.90    2.20
  -1   3  12   47.70    2.50
   0   3  12   29.30    2.00
   0   3  12   24.50    1.80
   1   3  12   19.10    1.80
   2   3  12    9.50    1.80
   3   3  12   24.50    2.30
  -6   4  12    2.10    1.40
  -5   4  12   43.10    2.60
  -5   4  12   39.40    1.80
  -5   4  12   41.00    1.70
  -4   4  12   41.50    2.00
  -4   4  12   47.30    2.50
  -3   4  12    4.70    1.00
  -2   4  12   17.40    1.50
  -1   4  12    0.10    1.10
   0   4  12   42.20    2.80
   1   4  12   12.60    1.70
   2   4  12    3.20    1.70
  -5   5  12   31.90    1.60
  -4   5  12   14.40    1.20
  -3   5  12    7.90    1.20
  -2   5  12   39.60    2.50
  -1   5  12   13.30    1.60
   0   5  12   34.00    2.30
   1   5  12   -1.50    1.50
  -3   6  12   45.00    2.60
  -2   6  12    1.90    1.30
  -1   7 -13   -0.60    1.60
   1  -7  13    0.10    1.60
   1  -7  13    0.60    1.90
  -2   7 -13   11.50    2.00
   2  -7  13   12.40    2.30
  -3   7 -13   23.80    2.40
   3  -7  13   20.00    2.50
  -1  -6  13    5.30    1.70
  -1  -6  13    6.80    2.10
   0  -6  13    8.60    1.80
   0  -6  13    6.70    2.00
  -1   6 -13    0.00    1.50
   1  -6  13   -0.60    1.70
   1  -6  13    0.40    1.60
  -2   6 -13   -0.30    1.60
   2  -6  13    1.00    1.60
   2  -6  13   -0.40    1.80
  -3   6 -13   14.00    2.10
   3  -6  13   13.00    2.20
  -4   6 -13    7.30    1.90
   4  -6  13   11.70    2.10
  -3  -5  13   24.00    2.20
  -3  -5  13   25.40    2.70
  -2  -5  13    3.00    1.90
  -2  -5  13    0.80    1.50
  -1  -5  13   -0.30    1.80
  -1  -5  13    0.80    1.40
   0  -5  13    9.50    1.70
   0  -5  13    8.40    2.00
   1  -5  13    8.00    1.90
   1  -5  13    9.80    1.70
   2  -5  13   10.40    1.70
   2  -5  13   11.60    2.00
   3  -5  13    1.70    1.50
   3  -5  13    0.10    1.70
   4  -5  13    1.80    1.80
  -5   5 -13   -0.60    1.30
   5  -5  13    1.70    1.90
  -4  -4  13    1.00    1.40
  -4  -4  13   -0.90    1.80
  -3  -4  13    2.40    1.80
  -3  -4  13    1.60    1.30
  -2  -4  13   35.80    2.70
  -2  -4  13   39.10    2.90
  -1  -4  13   76.79    3.50
  -1  -4  13   73.69    4.00
   0  -4  13   -0.30    1.60
   0  -4  13    0.50    1.40
   1  -4  13   12.40    1.70
   1  -4  13   14.50    2.00
   2  -4  13    1.70    1.60
   2  -4  13    3.40    1.40
  -3   4 -13    6.80    1.20
   3  -4  13    7.30    1.80
   3  -4  13    8.20    1.70
  -4   4 -13    5.50    1.30
   4  -4  13    5.80    1.70
   4  -4  13    6.50    1.80
  -5   4 -13    3.60    1.40
  -4  -3  13   22.50    2.40
  -4  -3  13   20.70    1.80
  -3  -3  13   -0.30    1.70
  -3  -3  13    0.10    1.20
  -2  -3  13   20.30    1.80
  -2  -3  13   22.00    2.20
  -1  -3  13   15.30    2.00
  -1  -3  13   17.20    1.70
   0  -3  13    2.50    1.30
   0  -3  13    1.90    1.60
   1  -3  13   16.70    2.10
   1  -3  13   17.50    1.80
  -2   3 -13    5.50    1.00
   2  -3  13    6.90    1.50
   2  -3  13    8.20    1.70
  -3   3 -13    8.10    1.20
   3  -3  13    9.30    1.70
   3  -3  13    7.10    1.70
  -4   3 -13   -0.30    1.20
   4  -3  13   -0.90    1.60
   4  -3  13    0.70    1.60
  -5   3 -13    2.60    1.40
  -5  -2  13   11.90    1.50
  -5  -2  13    5.70    1.90
  -4  -2  13   66.49    3.80
  -4  -2  13   65.99    3.10
  -3  -2  13    7.90    1.90
  -3  -2  13    9.10    1.40
  -2  -2  13    8.20    1.30
  -2  -2  13    8.10    1.70
  -1  -2  13    3.90    1.60
  -1  -2  13    7.40    1.30
   0  -2  13   89.89    3.70
   0  -2  13   93.39    4.00
   1  -2  13   62.09    3.40
   1  -2  13   58.49    3.00
   2  -2  13   -1.00    1.20
   2  -2  13    0.20    1.40
  -3   2 -13    3.80    1.10
   3  -2  13    6.20    1.70
   3  -2  13    7.80    1.60
  -4   2 -13    4.70    1.40
   4  -2  13    4.20    1.70
   4  -2  13    4.30    1.70
  -5   2 -13   10.60    1.70
  -5  -1  13    6.40    1.90
  -5  -1  13    6.30    1.20
  -4  -1  13    5.20    1.80
  -4  -1  13    3.70    1.10
  -3  -1  13   48.50    2.50
  -3  -1  13   41.90    3.10
  -2  -1  13  108.19    4.00
  -2  -1  13  112.19    4.50
  -1  -1  13    2.00    1.10
  -1  -1  13   -0.30    1.40
   0  -1  13    4.50    1.40
   0  -1  13    3.20    1.20
   1  -1  13    3.00    1.20
   1  -1  13    3.30    1.40
   2  -1  13   36.60    2.60
   2  -1  13   27.40    2.10
  -3   1 -13    4.80    1.20
   3  -1  13    2.40    1.50
   3  -1  13    3.80    1.50
  -4   1 -13   11.20    1.60
   4  -1  13   14.00    1.90
  -5   1 -13    0.00    1.50
  -6   0  13    5.90    1.10
  -6   0  13    2.70    1.90
  -5   0  13   65.79    3.70
  -5   0  13   62.99    2.70
  -4   0  13   28.20    2.40
  -4   0  13   31.70    2.00
  -3   0  13   12.60    1.80
  -3   0  13   11.30    1.30
  -2   0  13   14.90    1.40
  -2   0  13   13.40    1.70
  -1   0  13   49.70    2.90
  -1   0  13   51.19    2.60
   0   0  13   88.39    3.50
   0   0  13   88.69    3.80
   1   0  13    1.20    1.30
   1   0  13    0.30    1.20
   1   0  13    0.40    1.20
   2   0  13    7.90    1.60
   2   0  13    8.40    1.60
   3   0  13    6.50    1.60
   3   0  13    5.70    1.60
  -4   0 -13   16.60    1.90
   4   0  13   15.30    2.10
  -6   1  13    2.40    0.90
  -6   1  13    2.30    1.80
  -5   1  13   16.10    2.00
  -5   1  13   17.50    1.30
  -4   1  13    7.80    1.70
  -4   1  13   10.20    1.10
  -3   1  13   88.19    3.30
  -3   1  13   84.59    3.80
  -2   1  13   23.50    1.90
  -2   1  13   31.20    2.00
  -1   1  13   12.80    1.40
  -1   1  13   12.80    1.50
   0   1  13    9.20    1.40
   0   1  13    9.00    1.50
   0   1  13    8.40    1.40
   1   1  13   13.40    1.50
   1   1  13   13.10    1.60
   2   1  13   17.90    1.90
   2   1  13   19.10    1.70
   3   1  13    0.50    1.50
   4   1  13    4.10    1.70
  -6   2  13    9.90    0.90
  -6   2  13   11.60    2.00
  -5   2  13   13.80    1.90
  -5   2  13   19.00    1.20
  -4   2  13   12.30    1.70
  -4   2  13   15.50    1.20
  -3   2  13   40.20    2.80
  -3   2  13   42.10    2.20
  -3   2  13   41.90    2.70
  -2   2  13    2.40    1.30
  -2   2  13    1.70    1.20
  -2   2  13    1.00    1.00
  -1   2  13   79.09    3.30
  -1   2  13   75.89    3.30
   0   2  13   32.80    2.50
   0   2  13   36.90    2.30
   1   2  13   12.40    1.40
   1   2  13   15.50    1.70
   2   2  13   20.80    2.10
   3   2  13   -1.30    1.50
  -5   3  13   22.90    2.20
  -5   3  13   25.80    1.60
  -5   3  13   24.30    2.10
  -4   3  13    2.50    1.50
  -4   3  13    2.60    1.40
  -4   3  13    3.70    0.90
  -3   3  13   20.60    1.50
  -3   3  13   18.70    1.70
  -2   3  13   15.50    1.40
  -2   3  13   11.10    1.40
  -1   3  13   71.79    3.30
   0   3  13   -1.20    1.20
   1   3  13    9.80    1.60
   2   3  13    1.30    1.50
  -5   4  13   12.70    1.00
  -4   4  13   62.39    2.60
  -3   4  13   26.40    2.00
  -2   4  13    1.30    1.10
  -1   4  13    2.00    1.30
   0   4  13    3.30    1.50
   1   4  13   38.10    2.60
  -3   5  13    8.50    1.30
  -2   5  13   73.99    3.40
  -1   5  13   15.50    1.80
   0  -6  14    5.90    2.10
   1  -6  14   -1.40    2.00
   1  -6  14    0.50    1.70
   2  -6  14    1.20    2.00
   2  -6  14    0.60    1.60
  -1  -5  14    0.80    2.10
  -1  -5  14   -1.40    1.50
   0  -5  14    5.10    1.70
   0  -5  14    5.50    2.00
   1  -5  14   -0.40    1.50
   1  -5  14    2.50    1.80
   2  -5  14    8.80    1.80
   2  -5  14    8.60    2.00
   3  -5  14    0.30    1.50
   3  -5  14    1.50    1.90
  -3  -4  14    4.50    2.10
  -3  -4  14    4.40    1.60
  -2  -4  14    0.90    1.50
  -2  -4  14   -1.70    1.80
  -1  -4  14   32.20    2.40
  -1  -4  14   39.30    2.90
   0  -4  14   40.00    3.10
   0  -4  14   41.50    3.00
   1  -4  14    3.40    1.50
   1  -4  14    0.40    1.80
   2  -4  14    1.70    1.50
   2  -4  14    0.50    1.80
   3  -4  14    6.60    1.80
   3  -4  14    5.00    1.80
   4  -4  14    7.90    2.00
  -3  -3  14   44.00    2.90
  -3  -3  14   45.40    3.20
  -2  -3  14   13.70    1.70
  -2  -3  14    9.30    2.10
  -1  -3  14   -1.90    1.70
  -1  -3  14   -0.50    1.30
   0  -3  14    2.60    1.70
   0  -3  14    1.80    1.40
   1  -3  14   12.60    1.90
   1  -3  14   10.10    1.60
   2  -3  14   19.60    2.00
   2  -3  14   22.30    2.30
   3  -3  14    5.10    1.80
   3  -3  14    1.60    1.50
  -4   3 -14    0.20    1.30
   4  -3  14    1.80    1.80
   4  -3  14   -0.20    1.20
   4  -3  14    0.70    1.60
  -4  -2  14    7.80    1.40
  -4  -2  14    5.60    2.00
  -3  -2  14    5.70    1.90
  -3  -2  14    6.20    1.40
  -2  -2  14   18.40    2.20
  -2  -2  14   22.60    1.80
  -1  -2  14   42.50    2.70
  -1  -2  14   45.00    3.20
   0  -2  14    0.30    1.20
   0  -2  14   -0.20    1.40
   1  -2  14    6.20    1.70
   1  -2  14    6.20    1.50
   2  -2  14    0.20    1.30
   2  -2  14    1.10    1.60
  -3   2 -14    5.90    1.30
   3  -2  14    9.80    1.90
   3  -2  14    6.20    1.60
   3  -2  14    8.10    1.40
  -4   2 -14    4.00    1.40
   4  -2  14    7.20    1.90
   4  -2  14    7.40    1.80
  -4  -1  14   18.80    2.40
  -4  -1  14   22.90    1.80
  -3  -1  14    4.90    1.20
  -3  -1  14    2.10    1.70
  -2  -1  14   15.80    1.50
  -2  -1  14   15.70    2.00
  -1  -1  14   21.60    1.80
  -1  -1  14   22.00    2.20
   0  -1  14    1.40    1.20
   0  -1  14    1.60    1.50
   1  -1  14   17.50    1.90
   1  -1  14   16.90    1.80
   2  -1  14    1.20    1.50
   2  -1  14    1.70    1.40
   2  -1  14   -0.30    1.20
   3  -1  14    5.90    1.70
   3  -1  14    5.00    1.70
  -4   1 -14    2.10    1.40
   4  -1  14    2.50    1.70
  -5   0  14   12.30    1.40
  -5   0  14   11.40    2.10
  -4   0  14   44.40    3.40
  -4   0  14   45.60    2.40
  -3   0  14   -0.40    1.00
  -3   0  14    0.80    1.60
  -2   0  14   25.30    1.80
  -2   0  14   22.00    2.10
  -1   0  14    1.80    1.50
  -1   0  14    5.50    1.30
   0   0  14   33.80    2.50
   0   0  14   35.30    2.70
   1   0  14   24.40    2.00
   1   0  14   19.10    1.90
   1   0  14   20.20    1.90
   2   0  14    3.80    1.50
   2   0  14    3.30    1.50
   3   0  14    8.60    1.80
  -5   1  14    0.90    1.70
  -5   1  14   -0.20    0.90
  -4   1  14    4.50    1.10
  -4   1  14    2.50    1.70
  -3   1  14   36.20    2.50
  -3   1  14   37.20    2.30
  -2   1  14  136.59    4.70
  -2   1  14  129.99    5.00
  -1   1  14   12.40    1.50
  -1   1  14   15.10    1.80
  -1   1  14   11.60    1.60
   0   1  14   10.60    1.60
   0   1  14   10.90    1.50
   0   1  14   10.70    1.70
   1   1  14    2.50    1.30
   1   1  14    1.80    1.40
   2   1  14    5.40    1.60
   2   1  14    2.20    1.40
   3   1  14    4.80    1.80
  -5   2  14   64.29    2.60
  -5   2  14   63.49    3.70
  -4   2  14   21.10    2.00
  -4   2  14   22.00    1.50
  -4   2  14   19.70    2.20
  -3   2  14   -0.90    1.40
  -3   2  14    0.20    1.00
  -3   2  14    0.90    1.40
  -2   2  14    0.90    1.10
  -2   2  14    1.10    1.50
  -2   2  14   -0.30    1.30
  -1   2  14   18.40    1.70
  -1   2  14   20.00    1.70
   0   2  14   54.99    3.00
   0   2  14   58.09    3.20
   1   2  14    9.40    1.70
   2   2  14   14.60    1.90
  -4   3  14    0.80    1.00
  -4   3  14   -1.30    1.50
  -3   3  14   65.89    2.90
  -2   3  14   14.80    1.50
  -1   3  14    6.60    1.40
   0   3  14    2.70    1.40
  -2   4  14    2.90    1.30
  -1  -4  15    2.20    1.60
  -1  -4  15   -0.30    1.90
   0  -4  15   -0.60    1.80
   0  -4  15    2.60    1.50
   1  -4  15    0.80    1.40
   1  -4  15   -0.90    1.70
   2  -4  15    0.00    1.80
   2  -4  15   -0.60    1.50
  -2  -3  15   21.70    2.50
  -2  -3  15   20.60    2.00
  -1  -3  15    0.20    1.80
  -1  -3  15   -1.10    1.30
   0  -3  15    5.70    1.50
   0  -3  15    9.10    2.00
   1  -3  15    1.20    1.70
   1  -3  15    0.10    1.40
   2  -3  15   22.00    2.40
   2  -3  15   16.80    2.00
   3  -3  15    2.20    1.60
  -3  -2  15    6.70    2.10
  -3  -2  15    7.50    1.50
  -2  -2  15   -0.70    1.30
  -2  -2  15    0.40    1.80
  -1  -2  15   27.10    2.10
  -1  -2  15   29.30    2.60
   0  -2  15   16.80    2.10
   0  -2  15   17.40    1.80
   1  -2  15    0.50    1.40
   1  -2  15    1.60    1.60
   2  -2  15    0.90    1.60
   2  -2  15   -0.60    1.40
   3  -2  15    1.80    1.30
   3  -2  15    3.80    1.70
   3  -2  15    2.30    1.80
  -3  -1  15   74.19    4.10
  -3  -1  15   75.79    3.40
  -2  -1  15    7.10    1.40
  -2  -1  15    6.20    1.90
  -1  -1  15    9.00    1.90
  -1  -1  15    8.20    1.50
   0  -1  15    1.90    1.60
   0  -1  15    1.00    1.30
   1  -1  15   21.60    2.00
   1  -1  15   20.30    2.10
   2  -1  15   17.60    2.00
   2  -1  15   18.10    2.10
   2  -1  15   21.40    2.00
  -3   0  15   -0.60    1.60
  -3   0  15    0.80    1.20
  -2   0  15    7.60    1.40
  -2   0  15    7.80    1.80
  -1   0  15   57.29    3.20
  -1   0  15   51.99    2.90
   0   0  15   19.80    1.90
   0   0  15   21.70    2.10
   0   0  15   22.20    2.00
   1   0  15    0.90    1.50
   1   0  15    0.80    1.50
   1   0  15    0.00    1.40
   2   0  15    3.10    1.60
   2   0  15   -0.20    1.50
  -3   1  15    3.10    1.70
  -3   1  15    5.50    1.30
  -2   1  15   17.50    2.10
  -2   1  15   16.90    2.00
  -2   1  15   19.20    1.70
  -1   1  15    1.00    1.60
  -1   1  15    3.30    1.50
  -1   1  15    3.00    1.30
   0   1  15   13.10    1.70
   0   1  15    8.50    1.60
   1   1  15   25.10    2.20
   1   1  15   25.90    2.10
  -3   2  15    4.70    1.20
  -3   2  15    4.60    1.60
  -3   2  15    5.30    1.60
  -2   2  15    9.00    1.70
  -2   2  15   11.30    1.50
  -2   2  15   10.70    1.70
  -1   2  15    5.00    1.40
   0   2  15   12.00    1.70
   0   0   0    0.00    0.00
;
_shelx_hkl_checksum     88429
_shelx_res_file
;
TITL NEW-7 in P-1
    shelx.res
    created by SHELXL-2018/3 at 11:52:00 on 27-Mar-2019
CELL  0.71073   8.0599   8.6086  12.7608   96.548   92.518  111.065
ZERR     2.00   0.0003   0.0004   0.0005    0.002    0.002    0.002
LATT   1
SFAC  C    H    N    F    S    BR
UNIT  32 30 6 2 2 2
MERG   2
OMIT     0   0   1
OMIT    -3   0   5
OMIT    -1   4   3
OMIT     0   1   0
OMIT    -2   7   5
OMIT    -2  -1  12
OMIT     7  -5   3
HTAB N3 Br1
EQIV $1 -x+1, -y, -z+1
HTAB N3 Br1_$1
HTAB N3 Br1
HTAB N3 Br1_$1
EQIV $2 x+1, y+1, z
HTAB C4 Br1_$2
HTAB N3 Br1
HTAB N3 Br1_$1
HTAB C4 Br1_$2
FMAP  2
PLAN  3
SIZE  0.090   0.120   0.160
ACTA
BOND  $H
CONF
L.S.  13
WGHT    0.037600    0.222800
FVAR       0.59581   0.50341
BR1   6    0.288365   -0.068461    0.650928    11.00000    0.08423    0.05494 =
         0.05450   -0.00748    0.02403   -0.00131
S1    5    0.505353    0.406408    0.725106    11.00000    0.09113    0.06814 =
         0.04191    0.01260    0.02027    0.04010
F1    4    1.165233    0.688871    0.071974    11.00000    0.10026    0.12869 =
         0.07455    0.03747    0.04391    0.03749
N1    3    0.767691    0.528828    0.482907    11.00000    0.05876    0.04841 =
         0.04278    0.00670    0.00935    0.01536
C1    1    0.749076    0.676776    0.664530    11.00000    0.10145    0.05176 =
         0.04483   -0.00096   -0.00052    0.02567
AFIX  23
H1A   2    0.765957    0.780305    0.635640    11.00000   -1.20000
H1B   2    0.859205    0.688530    0.704392    11.00000   -1.20000
AFIX   0
N2    3    0.698075    0.534244    0.579508    11.00000    0.07064    0.04940 =
         0.03851    0.00316    0.00884    0.01832
C2    1    0.597409    0.638065    0.734314    11.00000    0.14508    0.07591 =
         0.04216    0.01170    0.01571    0.06521
AFIX  13
H2A   2    0.506784    0.680819    0.710523    11.00000   -1.20000
AFIX   0
N3    3    0.538928    0.246798    0.540769    11.00000    0.06964    0.04783 =
         0.04924    0.00875    0.01991    0.01623
AFIX   3
H3A   2    0.472588    0.153018    0.566419    11.00000   -1.20000
H3B   2    0.598218    0.240158    0.483319    11.00000   -1.20000
AFIX   0
C3    1    0.585108    0.388070    0.603336    11.00000    0.05929    0.05131 =
         0.03998    0.00793    0.00785    0.02403
C4    1    0.896223    0.658837    0.464677    11.00000    0.06426    0.05164 =
         0.04918    0.00439    0.00161    0.01085
AFIX  43
H4A   2    0.943400    0.751707    0.516854    11.00000   -1.20000
AFIX   0
C5    1    0.969217    0.661887    0.362037    11.00000    0.05037    0.05141 =
         0.05347    0.01393    0.00277    0.01186
C6    1    1.098014    0.809240    0.340474    11.00000    0.07334    0.05579 =
         0.06626    0.01588    0.00529    0.00736
AFIX  43
H6A   2    1.139096    0.902914    0.392330    11.00000   -1.20000
AFIX   0
C7    1    1.166033    0.818754    0.243132    11.00000    0.07076    0.06922 =
         0.08451    0.03617    0.01773    0.01012
AFIX  43
H7A   2    1.254083    0.916970    0.229104    11.00000   -1.20000
AFIX   0
C8    1    1.101138    0.681007    0.168266    11.00000    0.05853    0.08906 =
         0.06166    0.03030    0.01957    0.03112
C9    1    0.975586    0.531357    0.186181    11.00000    0.05748    0.07319 =
         0.06358    0.00491    0.01410    0.02043
AFIX  43
H9A   2    0.935350    0.438646    0.133610    11.00000   -1.20000
AFIX   0
C10   1    0.911483    0.522853    0.283801    11.00000    0.05146    0.05603 =
         0.06268    0.01027    0.01478    0.00922
AFIX  43
H10A  2    0.827792    0.422230    0.298028    11.00000   -1.20000
AFIX   0
PART    1
C11   1    0.689256    0.728926    0.850530    21.00000    0.05214    0.04261 =
         0.04256    0.01219    0.01520    0.01823
C12   1    0.557459    0.698308    0.919731    21.00000    0.05965    0.08398 =
         0.05924    0.00528    0.01438    0.02147
AFIX  43
H12A  2    0.439229    0.635805    0.894732    21.00000   -1.20000
AFIX   0
C13   1    0.601874    0.761136    1.026915    21.00000    0.08390    0.10056 =
         0.04527    0.00891    0.01843    0.04182
AFIX  43
H13A  2    0.513251    0.739287    1.073481    21.00000   -1.20000
AFIX   0
C14   1    0.774744    0.854558    1.063903    21.00000    0.09965    0.08267 =
         0.04157    0.00051    0.00571    0.03825
AFIX  43
H14A  2    0.804349    0.898834    1.135130    21.00000   -1.20000
AFIX   0
C15   1    0.904101    0.882195    0.994577    21.00000    0.08548    0.09607 =
         0.05525    0.00109    0.00336    0.02866
AFIX  43
H15A  2    1.022734    0.943608    1.019215    21.00000   -1.20000
AFIX   0
C16   1    0.860035    0.820070    0.889265    21.00000    0.06570    0.07695 =
         0.04904    0.00303    0.01105    0.01954
AFIX  43
H16A  2    0.949586    0.841027    0.843322    21.00000   -1.20000
AFIX   0
PART    2
C11'  1    0.598234    0.700784    0.849435   -21.00000    0.05074    0.05310 =
         0.03557    0.00749    0.01574    0.00862
C12'  1    0.516762    0.813736    0.880535   -21.00000    0.06566    0.05839 =
         0.06545    0.02044    0.00949    0.01924
AFIX  43
H12B  2    0.447047    0.841350    0.831371   -21.00000   -1.20000
AFIX   0
C13'  1    0.540843    0.885220    0.986452   -21.00000    0.09225    0.05694 =
         0.08343    0.00591    0.04111    0.03061
AFIX  43
H13B  2    0.488252    0.962201    1.007970   -21.00000   -1.20000
AFIX   0
C14'  1    0.638991    0.843663    1.057046   -21.00000    0.09462    0.07299 =
         0.04156   -0.00402    0.01296    0.00195
AFIX  43
H14B  2    0.655646    0.893516    1.127240   -21.00000   -1.20000
AFIX   0
C15'  1    0.713317    0.732136    1.028606   -21.00000    0.08651    0.11081 =
         0.05470    0.01192   -0.01100    0.03689
AFIX  43
H15B  2    0.779040    0.702274    1.078940   -21.00000   -1.20000
AFIX   0
C16'  1    0.692297    0.659829    0.922643   -21.00000    0.08413    0.09622 =
         0.07168    0.00167    0.00819    0.05292
AFIX  43
H16B  2    0.744737    0.582013    0.902974   -21.00000   -1.20000
AFIX   0
HKLF 4
REM  NEW-7 in P-1
REM wR2 = 0.0769, GooF = S = 1.035, Restrained GooF = 1.035 for all data
REM R1 = 0.0285 for 2672 Fo > 4sig(Fo) and 0.0396 for all 3321 data
REM 254 parameters refined using 0 restraints
END
WGHT      0.0376      0.2228
REM Highest difference peak  0.374,  deepest hole -0.482,  1-sigma level  0.040
Q1    1   0.7083  0.5975  0.7756  11.00000  0.05    0.37
Q2    1   0.4023 -0.0661  0.6737  11.00000  0.05    0.35
Q3    1   0.5656  0.3927  0.6769  11.00000  0.05    0.24
;
_shelx_res_checksum     15185
