# Supplementary material for: Crystal structure and Hirshfeld surface analysis of (E)-3-[(4-fluoro­benzyl­idene)amino]-5-phenyl­thia­zolidin-2-iminium bromide
Source: Acta Crystallogr E Crystallogr Commun. 2019 Apr 18;75(Pt 5):662–6. doi: 10.1107/S2056989019004973 (PMC6505598; doi:10.1107/S2056989019004973)
Supplement: Supplementary file 2 [file e-75-00662-Isup2.hkl]

data_I                                                                          
_shelx_title ' NEW-7 in P-1'                                                    
_shelx_refln_list_code          4                                               
_shelx_F_calc_maximum      160.45                                               
_exptl_crystal_F_000       384.00                                               
_reflns_d_resolution_high  0.7973                                               
                                                                                
loop_                                                                           
 _space_group_symop_operation_xyz                                               
 'x, y, z'                                                                      
 '-x, -y, -z'                                                                   
                                                                                
_cell_length_a     8.0599                                                       
_cell_length_b     8.6086                                                       
_cell_length_c    12.7608                                                       
_cell_angle_alpha  96.548                                                       
_cell_angle_beta   92.518                                                       
_cell_angle_gamma 111.065                                                       
                                                                                
_shelx_F_squared_multiplier     1.000                                           
                                                                                
loop_                                                                           
 _refln_index_h                                                                 
 _refln_index_k                                                                 
 _refln_index_l                                                                 
 _refln_F_squared_calc                                                          
 _refln_F_squared_meas                                                          
 _refln_F_squared_sigma                                                         
 _refln_observed_status                                                         
   1   0   0       1009.55        974.72        14.50 o                         
   2   0   0        292.89        305.80         3.36 o                         
   3   0   0         22.19         21.67         0.53 o                         
   4   0   0        627.18        611.19         6.26 o                         
   5   0   0       1075.46       1076.86        13.75 o                         
   6   0   0          3.70          5.32         0.93 o                         
   7   0   0         69.92         76.07         6.06 o                         
   8   0   0          0.25         -2.48         2.48 o                         
   9   0   0          3.93          4.55         3.17 o                         
  -9   1   0          0.88         -0.79         2.97 o                         
  -8   1   0         11.03          9.98         3.38 o                         
  -7   1   0         66.79         68.07         1.79 o                         
  -6   1   0         55.98         46.08         1.28 o                         
  -5   1   0         63.96         62.24         1.37 o                         
  -4   1   0         50.44         49.01         1.30 o                         
  -3   1   0        905.92        857.05         8.53 o                         
  -2   1   0       6446.02       6306.34        61.76 o                         
  -1   1   0         28.97         42.84         0.61 o                         
   1   1   0         16.80         23.91         1.39 o                         
   2   1   0       1506.04       1503.98        21.69 o                         
   3   1   0        336.22        349.13         4.00 o                         
   4   1   0          7.09          6.70         1.03 o                         
   5   1   0        220.69        208.13         4.55 o                         
   6   1   0         78.82         77.53         2.64 o                         
   7   1   0         94.94         89.16         4.18 o                         
   8   1   0          2.84         -2.08         2.88 o                         
   9   1   0         12.05          5.07         5.35 o                         
  -9   2   0          0.17         -0.04         2.77 o                         
  -8   2   0         27.34         23.39         2.39 o                         
  -7   2   0          0.54          1.44         0.83 o                         
  -6   2   0         56.67         49.16         1.38 o                         
  -5   2   0        562.88        566.13         6.78 o                         
  -4   2   0         36.18         39.49         0.90 o                         
  -3   2   0       3833.58       3913.12        38.28 o                         
  -2   2   0        153.44        178.10         3.01 o                         
  -1   2   0       3470.72       3598.50        37.75 o                         
   0   2   0          9.45         10.87         0.47 o                         
   1   2   0       2359.01       2564.10        27.24 o                         
   2   2   0       1688.66       1775.28        25.36 o                         
   3   2   0          1.93          3.07         0.76 o                         
   4   2   0       2069.17       2183.37        30.67 o                         
   5   2   0         17.72         17.24         1.43 o                         
   6   2   0         87.88         98.56         4.77 o                         
   7   2   0         13.05         19.57         3.08 o                         
   8   2   0         12.74         14.67         3.39 o                         
 -10   3   0          2.85          1.11         3.52 o                         
  -9   3   0          1.65         -0.63         2.64 o                         
  -8   3   0         52.39         56.44         3.23 o                         
  -7   3   0         25.94         33.79         1.94 o                         
  -6   3   0        103.59         96.40         1.95 o                         
  -5   3   0         67.64         68.49         1.49 o                         
  -4   3   0        392.87        371.56         4.23 o                         
  -3   3   0       1098.74       1083.64        11.53 o                         
  -2   3   0       1025.29       1177.35        12.44 o                         
  -1   3   0       2287.79       2294.16        24.00 o                         
   0   3   0        259.83        245.12         2.84 o                         
   1   3   0        533.97        509.95         6.12 o                         
   2   3   0        928.80        994.33        10.72 o                         
   3   3   0        318.66        315.77         3.87 o                         
   4   3   0        347.94        333.70         4.35 o                         
   5   3   0          2.91          2.12         1.37 o                         
   6   3   0        123.32        122.51         5.37 o                         
   7   3   0         13.46          8.20         3.08 o                         
 -10   4   0          0.01          2.29         3.11 o                         
  -9   4   0          7.37          6.63         1.93 o                         
  -8   4   0         24.75         29.05         2.18 o                         
  -7   4   0          2.21          3.34         1.06 o                         
  -6   4   0         43.84         40.64         1.46 o                         
  -5   4   0          6.81          6.32         0.78 o                         
  -4   4   0        424.98        431.62         5.33 o                         
  -3   4   0       1641.82       1647.79        18.78 o                         
  -2   4   0         11.17         14.11         0.76 o                         
  -1   4   0        673.06        667.62         7.25 o                         
   0   4   0        175.66        179.13         2.38 o                         
   1   4   0       1878.49       1875.83        21.47 o                         
   2   4   0        270.42        284.87         3.81 o                         
   3   4   0        423.04        440.46         6.19 o                         
   4   4   0        261.11        267.91         4.28 o                         
   5   4   0         29.11         31.20         2.38 o                         
   6   4   0         88.71         86.04         4.34 o                         
   7   4   0          0.00          3.12         2.64 o                         
 -10   5   0          1.22          4.23         4.79 o                         
  -9   5   0         14.19         16.00         2.28 o                         
  -8   5   0          5.79          3.33         1.88 o                         
  -7   5   0         81.26         71.10         2.42 o                         
  -6   5   0        260.59        261.06         4.06 o                         
  -5   5   0         20.81         25.11         1.28 o                         
  -4   5   0         63.22         60.04         1.49 o                         
  -3   5   0        259.61        283.31         4.06 o                         
  -2   5   0       2189.45       2256.70        28.19 o                         
  -1   5   0       1287.82       1280.39        14.76 o                         
   0   5   0        377.25        375.59         7.81 o                         
   1   5   0        114.86        114.42         2.09 o                         
   2   5   0        106.63        104.32         2.72 o                         
   3   5   0        538.52        543.59         8.77 o                         
   4   5   0         19.31         21.35         1.40 o                         
   5   5   0         79.94         88.63         4.58 o                         
   6   5   0         13.24         23.90         5.35 o                         
  -9   6   0         22.33         23.16         3.73 o                         
  -8   6   0          1.51         -0.86         1.99 o                         
  -7   6   0          3.25          3.32         1.36 o                         
  -6   6   0          0.28         -0.69         0.95 o                         
  -5   6   0         15.99         14.94         1.07 o                         
  -4   6   0        608.00        607.89         9.12 o                         
  -3   6   0         26.32         17.65         1.02 o                         
  -2   6   0        138.08        143.64         2.60 o                         
  -1   6   0          7.91         10.69         0.75 o                         
   0   6   0        158.29        163.18         3.95 o                         
   1   6   0       1610.33       1581.98        20.32 o                         
   2   6   0          5.40          3.80         1.17 o                         
   3   6   0        132.08        139.54         3.34 o                         
   4   6   0          8.95          8.58         2.37 o                         
   5   6   0        110.69        108.28         5.28 o                         
  -9   7   0          1.92          0.39         2.24 o                         
  -8   7   0          2.04          1.28         2.11 o                         
  -7   7   0         15.99         13.83         2.07 o                         
  -6   7   0         30.39         29.35         1.70 o                         
  -5   7   0        129.94        140.38         4.62 o                         
  -4   7   0          6.04          7.53         1.22 o                         
  -3   7   0        149.96        144.87         2.80 o                         
  -2   7   0        112.63         97.95         2.55 o                         
  -1   7   0          2.70          5.82         0.79 o                         
   0   7   0        304.55        304.55         4.73 o                         
   1   7   0         21.36         19.47         1.44 o                         
   2   7   0        195.90        198.34         4.16 o                         
   3   7   0        104.12        102.78         4.46 o                         
  -9   8   0          0.07          0.20         3.28 o                         
  -8   8   0          0.28         -2.24         2.24 o                         
  -7   8   0          4.66          7.40         2.11 o                         
  -6   8   0          6.80          5.92         1.99 o                         
  -5   8   0         13.76         12.23         2.44 o                         
  -4   8   0          9.74          5.95         2.28 o                         
  -3   8   0         74.48         76.85         4.23 o                         
  -2   8   0         89.54         85.32         4.28 o                         
  -1   8   0         16.13         13.11         3.80 o                         
   0   8   0        161.08        171.90         7.18 o                         
   1   8   0          0.20          0.07         2.23 o                         
   2   8   0        164.92        179.81         6.16 o                         
  -8   9   0          0.15          1.00         2.52 o                         
  -7   9   0          1.02          1.52         2.28 o                         
  -6   9   0          7.86          5.92         2.19 o                         
  -5   9   0         19.53         22.82         4.79 o                         
  -4   9   0          8.93          8.80         2.68 o                         
  -3   9   0         10.12          7.75         2.59 o                         
  -2   9   0         11.55          8.73         2.59 o                         
  -1   9   0        213.45        220.12         9.58 o                         
   0   9   0         41.25         34.66         3.17 o                         
   1   9   0         16.30         20.53         2.91 o                         
  -6  10   0          0.31          1.61         2.43 o                         
  -5  10   0          0.06          7.32         4.79 o                         
  -4  10   0          3.91          6.59         3.80 o                         
  -3  10   0         52.02         46.17         3.68 o                         
  -2  10   0          5.76          6.76         2.99 o                         
  -1  10   0          7.08          6.42         2.97 o                         
   0 -10   1          1.56          0.22         2.84 o                         
   1 -10   1          6.56          3.20         2.77 o                         
   2 -10   1          4.72          4.21         4.51 o                         
   3 -10   1          3.38         -0.70         3.52 o                         
   4 -10   1         12.71         10.85         2.99 o                         
   5 -10   1          0.58          1.47         2.33 o                         
   6 -10   1          0.07         -1.76         2.37 o                         
  -1  -9   1         34.53         41.97         3.38 o                         
   0  -9   1          0.62         -1.19         4.08 o                         
   1  -9   1        168.02        174.91         7.75 o                         
   2  -9   1         33.70         40.17         3.28 o                         
   3  -9   1          8.24          7.89         2.59 o                         
   4  -9   1         38.51         39.26         6.34 o                         
   5  -9   1         10.45         14.12         2.32 o                         
   6  -9   1         21.72         17.29         3.01 o                         
   7  -9   1          0.16         -0.76         2.24 o                         
   8  -9   1          0.91          1.05         2.52 o                         
  -2  -8   1        123.19        119.21         5.08 o                         
  -1  -8   1        117.22        129.86         5.21 o                         
   0  -8   1          0.20         -0.35         1.30 o                         
   1  -8   1         64.27         60.72         2.44 o                         
   2  -8   1          2.98          4.08         2.39 o                         
   3  -8   1        240.50        243.03         6.87 o                         
   4  -8   1         39.75         36.55         6.34 o                         
   5  -8   1          0.69         -1.72         1.72 o                         
   6  -8   1          2.23          1.95         1.98 o                         
   7  -8   1          0.04         -2.14         2.14 o                         
   8  -8   1         18.12         14.23         3.55 o                         
   9  -8   1          3.77         10.99         4.79 o                         
  -3  -7   1          3.01          2.49         3.66 o                         
  -2  -7   1        159.81        160.22         5.76 o                         
  -1  -7   1         33.86         37.17         1.74 o                         
   0  -7   1        375.41        360.83         5.43 o                         
   1  -7   1       1181.55       1204.53        14.37 o                         
   2  -7   1          4.50          2.36         0.84 o                         
   3  -7   1         28.78         25.04         1.29 o                         
   4  -7   1         26.46         24.78         2.12 o                         
   5  -7   1        238.15        230.47         5.43 o                         
   6  -7   1         44.72         37.32         2.76 o                         
   7  -7   1          0.34          0.69         1.94 o                         
   8  -7   1          0.81          2.97         2.15 o                         
   9  -7   1          1.59          4.61         2.68 o                         
  -5  -6   1         54.68         57.73         3.85 o                         
  -4  -6   1         79.11         82.52         6.34 o                         
  -3  -6   1         12.04         14.28         1.46 o                         
  -2  -6   1        206.12        219.44         5.24 o                         
  -1  -6   1          0.16         -0.71         1.11 o                         
   0  -6   1        317.10        321.61         4.30 o                         
   1  -6   1        154.18        158.32         2.50 o                         
   2  -6   1        111.10        103.09         2.34 o                         
   3  -6   1        127.14        132.49         2.49 o                         
   4  -6   1          0.24          0.01         0.93 o                         
   5  -6   1          3.64          4.08         0.97 o                         
   6  -6   1         10.17          8.21         0.95 o                         
   7  -6   1         27.31         37.61         2.43 o                         
   8  -6   1          4.88          3.92         2.04 o                         
   9  -6   1          0.03          1.86         2.31 o                         
  -6  -5   1          1.36          2.83         2.88 o                         
  -5  -5   1        121.36        119.26         5.25 o                         
  -4  -5   1         77.53         76.92         4.72 o                         
  -3  -5   1        306.76        304.01         4.70 o                         
  -2  -5   1        777.36        807.79        14.33 o                         
  -1  -5   1         10.26         11.18         0.86 o                         
   0  -5   1        434.03        421.37         4.55 o                         
   1  -5   1          3.08          1.70         0.57 o                         
   2  -5   1       1504.09       1510.22        20.21 o                         
   3  -5   1        495.20        525.47         7.05 o                         
   4  -5   1        107.87        125.87         2.41 o                         
   5  -5   1        177.98        176.28         3.74 o                         
   6  -5   1          6.44          8.13         1.24 o                         
   7  -5   1         20.80         18.70         1.44 o                         
   8  -5   1          0.14          1.13         1.88 o                         
   9  -5   1          0.72         -0.86         2.06 o                         
  10  -5   1          0.01         -0.85         4.51 o                         
  -7  -4   1         37.40         46.71         3.30 o                         
  -6  -4   1          9.21          6.47         2.22 o                         
  -5  -4   1        242.98        228.50         5.58 o                         
  -4  -4   1          8.16          5.19         1.20 o                         
  -3  -4   1        618.18        617.85         8.30 o                         
  -2  -4   1          4.15          8.27         0.72 o                         
  -1  -4   1        862.14        850.82         9.26 o                         
   0  -4   1       2093.94       2176.27        24.67 o                         
   1  -4   1          8.42          7.79         0.55 o                         
   2  -4   1       1125.69       1103.96        12.71 o                         
   3  -4   1          0.36         -0.63         0.63 o                         
   4  -4   1        426.07        405.90         5.10 o                         
   5  -4   1         20.63         16.57         1.39 o                         
   6  -4   1         14.15         19.73         1.12 o                         
   7  -4   1         17.87         16.47         1.59 o                         
   8  -4   1          4.16          5.90         1.81 o                         
   9  -4   1         37.12         31.55         2.51 o                         
  10  -4   1          2.53          1.53         3.04 o                         
  -8  -3   1         50.41         46.23         4.18 o                         
  -7  -3   1         11.52         15.58         3.90 o                         
  -6  -3   1         20.27         24.66         2.82 o                         
  -5  -3   1         73.24         79.63         2.46 o                         
  -4  -3   1        173.50        181.66         3.25 o                         
  -3  -3   1       1299.73       1301.57        13.96 o                         
  -2  -3   1       2242.36       2382.68        25.07 o                         
  -1  -3   1        125.67        116.25         1.51 o                         
   0  -3   1        154.65        139.36         1.68 o                         
   1  -3   1        570.26        576.52         5.85 o                         
   2  -3   1       3306.22       3489.56        43.09 o                         
   3  -3   1         11.59          8.42         0.49 o                         
   4  -3   1         77.93         78.57         1.91 o                         
   5  -3   1         86.58         80.51         1.66 o                         
   6  -3   1        146.58        155.89         2.88 o                         
   7  -3   1        147.34        138.09         2.87 o                         
   8  -3   1          0.18         -1.07         1.94 o                         
   9  -3   1          0.50         -1.97         2.77 o                         
  10  -3   1          0.58         -1.69         4.79 o                         
  -8  -2   1          1.68          1.55         2.99 o                         
  -7  -2   1          0.08          2.25         2.59 o                         
  -6  -2   1        282.09        275.01         8.87 o                         
  -5  -2   1        261.71        247.45         5.31 o                         
  -4  -2   1        135.61        146.82         3.13 o                         
  -3  -2   1         73.63         58.82         1.36 o                         
  -2  -2   1        612.28        699.64         7.54 o                         
  -1  -2   1      10233.34      10800.52       118.82 o                         
   0  -2   1          2.93          4.67         0.30 o                         
   1  -2   1      12915.83      13210.54       129.04 o                         
   2  -2   1       9068.79       9119.71        96.66 o                         
   3  -2   1        259.17        239.88         2.64 o                         
   4  -2   1       2009.38       2005.88        19.77 o                         
   5  -2   1         41.06         34.90         1.60 o                         
   6  -2   1         81.58         77.05         1.75 o                         
   7  -2   1         16.51         19.77         1.11 o                         
   8  -2   1         15.30         19.27         3.35 o                         
   9  -2   1          2.49          0.56         2.88 o                         
  -9  -1   1         12.06          8.45         3.37 o                         
  -8  -1   1         19.97         20.38         6.06 o                         
  -7  -1   1          5.17          2.33         2.28 o                         
  -6  -1   1        221.15        235.71         4.43 o                         
  -5  -1   1         24.11         28.12         1.36 o                         
  -4  -1   1        113.38         91.21         1.91 o                         
  -3  -1   1       1267.85       1274.44        16.00 o                         
  -2  -1   1       4419.47       4413.42        54.57 o                         
  -1  -1   1      10147.12      10296.61       121.95 o                         
   0  -1   1          1.05          4.35         0.23 o                         
   1  -1   1       1777.55       1793.16        17.58 o                         
   2  -1   1      13196.94      13566.02       177.41 o                         
   3  -1   1        126.59        123.54         1.54 o                         
   4  -1   1        165.50        145.75         1.84 o                         
   5  -1   1        275.86        274.42         3.63 o                         
   6  -1   1        683.77        690.61         8.35 o                         
   7  -1   1          0.33          0.74         1.07 o                         
   8  -1   1         14.98         16.27         2.96 o                         
   9  -1   1          2.35          4.03         3.08 o                         
  -9   0   1          0.71          6.35         3.04 o                         
  -8   0   1         15.23         22.57         2.97 o                         
  -7   0   1         28.48         27.45         4.08 o                         
  -6   0   1        104.02        112.53         2.71 o                         
  -5   0   1         26.62         26.86         0.92 o                         
  -4   0   1       3193.03       3247.73        41.41 o                         
  -3   0   1        157.93        132.62         1.66 o                         
  -2   0   1       1242.60       1287.51        13.49 o                         
  -1   0   1        118.61        133.46         1.61 o                         
   1   0   1        138.28        142.95         2.57 o                         
   2   0   1         92.86        101.75         1.35 o                         
   3   0   1       2173.29       2207.93        30.61 o                         
   4   0   1        151.04        152.69         2.24 o                         
   5   0   1        557.82        558.44         9.23 o                         
   6   0   1         10.51         13.05         1.31 o                         
   7   0   1          3.00          9.46         2.68 o                         
   8   0   1         18.48         19.10         3.08 o                         
   9   0   1          0.08         -1.88         3.17 o                         
  -9   1   1         13.94          8.11         2.97 o                         
  -8   1   1          0.73         -2.27         2.96 o                         
  -7   1   1        123.57        123.63         2.50 o                         
  -6   1   1         75.80         79.16         1.84 o                         
  -5   1   1        195.54        184.93         2.56 o                         
  -4   1   1        427.07        421.78         4.37 o                         
  -3   1   1        110.80        120.48         1.40 o                         
  -2   1   1       3797.08       4002.83        39.19 o                         
  -1   1   1          8.81         13.11         0.42 o                         
   0   1   1        422.23        461.07         7.48 o                         
   1   1   1       2447.63       2727.69        50.41 o                         
   2   1   1       1999.20       2091.03        53.32 o                         
   3   1   1       4261.23       4523.25        95.40 o                         
   4   1   1          1.14          3.31         0.62 o                         
   5   1   1         92.95         91.87         1.98 o                         
   6   1   1         22.34         23.07         1.34 o                         
   7   1   1        102.02        100.72         6.48 o                         
   8   1   1         24.20         17.47         3.37 o                         
  -9   2   1         32.29         33.73         3.25 o                         
  -8   2   1          6.31         10.79         1.84 o                         
  -7   2   1         40.43         40.12         1.18 o                         
  -6   2   1         11.33          8.16         0.73 o                         
  -5   2   1        748.66        753.96         8.83 o                         
  -4   2   1        703.15        674.82         6.38 o                         
  -3   2   1        259.42        262.56         2.93 o                         
  -2   2   1       2060.38       1988.19        20.75 o                         
  -1   2   1        643.77        678.48        10.12 o                         
   0   2   1       8858.04       9271.68       186.00 o                         
   1   2   1        606.80        663.30        10.15 o                         
   2   2   1        687.09        674.98         8.77 o                         
   3   2   1        112.29        101.04         2.88 o                         
   4   2   1        473.33        485.99         6.61 o                         
   5   2   1        483.95        469.29         6.55 o                         
   6   2   1          4.25          0.28         3.24 o                         
   7   2   1         34.91         37.58         5.49 o                         
   8   2   1          2.44         -0.56         3.19 o                         
 -10   3   1          0.33          3.40         2.91 o                         
  -9   3   1          0.85         -2.32         2.44 o                         
  -8   3   1         14.47          9.99         1.59 o                         
  -7   3   1        225.73        225.92         4.20 o                         
  -6   3   1         51.24         56.22         2.14 o                         
  -5   3   1         89.02         90.25         1.63 o                         
  -4   3   1         24.72         23.92         0.79 o                         
  -3   3   1       1291.48       1313.09        13.84 o                         
  -2   3   1       1175.47       1194.77        13.61 o                         
  -1   3   1         87.62         86.94         1.31 o                         
   0   3   1        413.91        384.98         4.63 o                         
   1   3   1        535.64        555.21         8.79 o                         
   2   3   1       1273.71       1412.11        30.33 o                         
   3   3   1        441.14        506.43         8.76 o                         
   4   3   1         95.28         98.76         1.88 o                         
   5   3   1         67.30         75.81         1.70 o                         
   6   3   1          8.79         10.85         2.79 o                         
   7   3   1         22.95         25.51         3.48 o                         
 -10   4   1          0.61          4.27         2.91 o                         
  -9   4   1          0.36         -0.30         3.19 o                         
  -8   4   1          7.34          6.79         1.59 o                         
  -7   4   1         11.60          8.84         1.28 o                         
  -6   4   1        107.76        101.66         2.48 o                         
  -5   4   1        514.03        508.82         6.74 o                         
  -4   4   1         14.74         16.24         0.68 o                         
  -3   4   1       1469.45       1485.61        16.96 o                         
  -2   4   1         69.34         76.97         1.51 o                         
  -1   4   1       1788.53       1853.61        23.10 o                         
   0   4   1       2682.61       2759.25        31.28 o                         
   1   4   1          3.14          2.54         0.71 o                         
   2   4   1       1507.09       1517.88        17.56 o                         
   3   4   1        319.79        320.04         4.77 o                         
   4   4   1        523.39        554.59         7.69 o                         
   5   4   1         54.79         54.09         4.27 o                         
   6   4   1         53.66         54.62         3.06 o                         
   7   4   1         15.32         18.19         2.85 o                         
 -10   5   1          5.69          6.20         5.07 o                         
  -9   5   1          1.31          1.20         2.47 o                         
  -8   5   1         49.08         50.07         2.54 o                         
  -7   5   1          3.60          4.67         1.25 o                         
  -6   5   1         96.56        103.10         2.60 o                         
  -5   5   1        173.27        187.05         2.99 o                         
  -4   5   1        221.11        236.46         3.90 o                         
  -3   5   1          9.41          6.02         0.71 o                         
  -2   5   1          0.89          1.51         0.63 o                         
  -1   5   1        588.44        576.86         8.48 o                         
   0   5   1        211.75        221.03         3.35 o                         
   1   5   1        480.57        467.27         6.39 o                         
   2   5   1        120.35        127.80         3.40 o                         
   3   5   1          1.23          0.65         1.08 o                         
   4   5   1        109.14        120.27         3.15 o                         
   5   5   1          3.46          3.53         2.44 o                         
   6   5   1         51.13         52.81         3.97 o                         
  -9   6   1         15.17         11.75         2.64 o                         
  -8   6   1          7.72          6.18         1.93 o                         
  -7   6   1          7.54         11.38         1.63 o                         
  -6   6   1         13.25         12.83         1.29 o                         
  -5   6   1         21.09         20.26         1.38 o                         
  -4   6   1        177.08        169.02         2.88 o                         
  -3   6   1        734.10        705.80         9.27 o                         
  -2   6   1          9.95         12.31         0.85 o                         
  -1   6   1        319.31        296.17         4.86 o                         
   0   6   1         29.99         30.18         2.19 o                         
   1   6   1       1469.08       1461.23        18.72 o                         
   2   6   1         68.08         65.43         2.99 o                         
   3   6   1        141.09        143.76         3.44 o                         
   4   6   1         58.08         49.00         3.80 o                         
  -9   7   1          6.71          8.28         2.32 o                         
  -8   7   1          0.40         -0.75         1.94 o                         
  -7   7   1         38.98         31.68         4.09 o                         
  -6   7   1         89.40         87.64         3.06 o                         
  -5   7   1          0.22          0.41         1.11 o                         
  -4   7   1         31.19         32.26         1.34 o                         
  -3   7   1          1.00          0.83         0.94 o                         
  -2   7   1        183.22        192.91         3.28 o                         
  -1   7   1        368.18        373.73         6.30 o                         
   0   7   1        139.68        139.34         2.85 o                         
   1   7   1          4.93          4.88         1.07 o                         
   2   7   1          3.29          2.89         1.94 o                         
   3   7   1        146.18        142.81         5.26 o                         
  -8   8   1         14.08         14.81         2.39 o                         
  -7   8   1          1.78          2.42         2.06 o                         
  -6   8   1          2.35          4.37         2.29 o                         
  -5   8   1         33.31         23.66         4.23 o                         
  -4   8   1        175.39        178.94         5.85 o                         
  -3   8   1          9.10          8.17         2.28 o                         
  -2   8   1        244.02        246.78         6.97 o                         
  -1   8   1          5.45          4.17         3.66 o                         
   0   8   1        105.26        123.34         6.90 o                         
   1   8   1        202.29        209.86         6.65 o                         
   2   8   1         13.89         12.72         2.70 o                         
  -8   9   1          5.04          1.56         2.55 o                         
  -7   9   1         10.47          6.78         2.35 o                         
  -6   9   1         20.54         21.42         3.32 o                         
  -5   9   1          0.33         -2.44         2.44 o                         
  -4   9   1          3.83          3.71         3.38 o                         
  -3   9   1         13.94         17.12         2.77 o                         
  -2   9   1         66.33         65.53         4.08 o                         
  -1   9   1          0.41          2.58         2.57 o                         
   0   9   1         33.13         35.96         3.37 o                         
   1   9   1          2.63          2.47         2.64 o                         
  -6  10   1          2.91          2.64         2.61 o                         
  -5  10   1         12.29         12.84         3.11 o                         
  -4  10   1          2.21          2.88         2.88 o                         
  -3  10   1          7.15          9.98         3.08 o                         
  -2  10   1          4.33          5.92         2.99 o                         
  -1  10   1         10.43         18.51         3.17 o                         
   0 -10   2          1.84          0.02         4.23 o                         
   1 -10   2          0.03          1.04         4.65 o                         
   2 -10   2         17.29         17.00         3.94 o                         
   3 -10   2         99.63        104.11         5.25 o                         
   4 -10   2          1.99          0.28         3.94 o                         
   5 -10   2          4.20          4.42         2.49 o                         
   6 -10   2          0.32         -1.41         2.66 o                         
  -1  -9   2         32.32         29.88         3.11 o                         
   0  -9   2         67.97         69.43         3.77 o                         
   1  -9   2         10.34          8.32         2.57 o                         
   2  -9   2         41.39         41.97         2.26 o                         
   3  -9   2         89.92         86.42         4.18 o                         
   4  -9   2         36.31         38.87         4.79 o                         
   5  -9   2         31.60         32.69         3.85 o                         
   6  -9   2          0.21          0.56         2.22 o                         
   7  -9   2          0.29         -2.25         2.43 o                         
   8  -9   2          0.01          0.07         2.64 o                         
  -2  -8   2          0.17          0.00         2.54 o                         
  -1  -8   2        175.69        170.04         4.52 o                         
   0  -8   2        157.44        163.78         3.90 o                         
   1  -8   2          1.26          0.69         1.32 o                         
   2  -8   2         98.05        104.60         4.61 o                         
   3  -8   2          3.36          5.07         2.19 o                         
   4  -8   2         19.76         15.08         2.39 o                         
   5  -8   2          5.22          6.07         1.94 o                         
   6  -8   2          4.92          3.07         2.04 o                         
   7  -8   2         13.21          7.64         2.66 o                         
   8  -8   2          3.40          4.15         2.37 o                         
  -4  -7   2         57.84         61.48         3.92 o                         
  -3  -7   2        140.73        135.81         5.41 o                         
  -2  -7   2          8.58          7.74         1.44 o                         
  -1  -7   2        131.51        133.44         3.35 o                         
   0  -7   2          7.12          4.60         1.01 o                         
   1  -7   2        635.15        616.37         7.68 o                         
   2  -7   2         71.13         74.31         1.95 o                         
   3  -7   2         20.01         14.68         1.57 o                         
   4  -7   2          4.02          1.21         1.08 o                         
   5  -7   2         48.15         54.09         1.91 o                         
   6  -7   2         72.71         72.96         3.59 o                         
   7  -7   2          2.33          0.62         1.94 o                         
   8  -7   2          0.73         -1.58         2.16 o                         
   9  -7   2          0.02          1.70         2.47 o                         
  -5  -6   2          1.52          1.25         6.20 o                         
  -4  -6   2        129.22        119.93         6.90 o                         
  -3  -6   2         79.02         74.48         2.46 o                         
  -2  -6   2        127.62        128.71         3.89 o                         
  -1  -6   2        351.34        343.77         5.16 o                         
   0  -6   2         32.57         33.53         1.21 o                         
   1  -6   2        154.25        161.47         2.61 o                         
   2  -6   2          5.05          5.10         0.84 o                         
   3  -6   2        798.23        767.16        13.12 o                         
   4  -6   2        469.88        458.77         6.47 o                         
   5  -6   2         71.82         71.89         2.11 o                         
   6  -6   2          8.87         11.91         1.28 o                         
   7  -6   2         10.52         11.51         1.95 o                         
   8  -6   2         29.27         23.52         2.38 o                         
   9  -6   2          2.35          0.01         2.31 o                         
  -6  -5   2          9.15         16.28         4.23 o                         
  -5  -5   2         12.84         14.23         2.79 o                         
  -4  -5   2        335.15        322.24         5.61 o                         
  -3  -5   2         62.96         60.67         2.38 o                         
  -2  -5   2        403.70        391.40         5.63 o                         
  -1  -5   2        331.69        341.42         3.65 o                         
   0  -5   2       1357.51       1375.71        13.79 o                         
   1  -5   2       1539.84       1577.34        19.54 o                         
   2  -5   2        166.09        166.37         2.49 o                         
   3  -5   2         64.76         66.36         1.76 o                         
   4  -5   2         96.70        105.37         3.62 o                         
   5  -5   2        292.92        304.82         4.61 o                         
   6  -5   2        130.55        119.87         2.83 o                         
   7  -5   2         25.48         29.55         2.48 o                         
   8  -5   2          9.50          9.11         2.10 o                         
   9  -5   2          0.15         -1.99         2.15 o                         
  -7  -4   2         29.22         31.80         2.93 o                         
  -6  -4   2         95.20         99.36         4.06 o                         
  -5  -4   2        112.89        117.74         5.84 o                         
  -4  -4   2        254.66        255.67         4.79 o                         
  -3  -4   2         34.11         31.03         1.89 o                         
  -2  -4   2        874.33        839.92         9.23 o                         
  -1  -4   2        258.92        260.96         2.96 o                         
   0  -4   2        757.41        675.37         6.93 o                         
   1  -4   2        451.79        458.56         6.95 o                         
   2  -4   2        756.68        720.15         7.37 o                         
   3  -4   2         33.86         25.00         1.65 o                         
   4  -4   2        843.75        861.79        11.19 o                         
   5  -4   2        443.93        420.62         5.92 o                         
   6  -4   2          0.11         -0.24         0.97 o                         
   7  -4   2          5.21          7.68         1.35 o                         
   8  -4   2          1.73          0.32         1.82 o                         
   9  -4   2          0.06          2.51         2.11 o                         
  -8  -3   2          8.18          3.69         2.65 o                         
  -7  -3   2         53.08         50.38         3.08 o                         
  -6  -3   2         17.39         15.12         2.10 o                         
  -5  -3   2        179.75        171.39         3.37 o                         
  -4  -3   2        145.13        133.41         2.67 o                         
  -3  -3   2        369.17        379.56         4.43 o                         
  -2  -3   2       2425.75       2533.20        29.88 o                         
  -1  -3   2       1341.40       1481.58        13.83 o                         
   0  -3   2       2186.55       2236.39        23.45 o                         
   1  -3   2        847.45        835.59        11.77 o                         
   2  -3   2        995.23       1015.86         9.57 o                         
   3  -3   2       2574.08       2625.61        40.01 o                         
   4  -3   2       1534.76       1563.87        17.98 o                         
   5  -3   2        400.48        399.11         5.62 o                         
   6  -3   2          4.45          0.98         0.99 o                         
   7  -3   2         30.78         33.91         1.81 o                         
   8  -3   2          6.76         10.54         1.91 o                         
   9  -3   2          4.51          3.08         4.65 o                         
  -8  -2   2          0.32         -0.59         2.36 o                         
  -7  -2   2        106.99        121.62         4.44 o                         
  -6  -2   2         30.87         32.80         2.59 o                         
  -5  -2   2        529.70        508.63         7.89 o                         
  -4  -2   2         53.61         56.17         1.70 o                         
  -3  -2   2       1863.07       1797.01        21.28 o                         
  -2  -2   2         50.98         75.61         1.04 o                         
  -1  -2   2       1004.06        962.24         8.99 o                         
   0  -2   2       5308.14       5318.34        55.84 o                         
   1  -2   2       2604.32       2768.69        25.55 o                         
   2  -2   2         13.40         16.64         0.55 o                         
   3  -2   2          1.08          1.99         0.43 o                         
   4  -2   2        971.20        971.04         9.83 o                         
   5  -2   2         47.08         43.01         1.27 o                         
   6  -2   2         34.44         37.84         1.25 o                         
   7  -2   2          4.27          2.69         1.23 o                         
   8  -2   2         27.23         17.06         2.01 o                         
   9  -2   2          8.83         11.41         3.19 o                         
  -9  -1   2          0.34          6.01         3.80 o                         
  -8  -1   2         75.65         61.67         3.88 o                         
  -7  -1   2         18.74         17.72         2.48 o                         
  -6  -1   2         43.79         48.41         1.82 o                         
  -5  -1   2        177.22        181.55         3.41 o                         
  -4  -1   2         60.91         61.98         1.56 o                         
  -3  -1   2       2642.87       2668.54        30.17 o                         
  -2  -1   2       3262.20       3270.90        31.99 o                         
  -1  -1   2         14.56         17.82         0.61 o                         
   0  -1   2         52.15         65.94         0.94 o                         
   1  -1   2       2221.00       2293.04        20.10 o                         
   2  -1   2      25745.75      25496.14       486.05 o                         
   3  -1   2          4.35          8.22         0.52 o                         
   4  -1   2        141.29        141.01         2.16 o                         
   5  -1   2         50.26         54.52         1.85 o                         
   6  -1   2        152.46        156.04         2.64 o                         
   7  -1   2        127.12        113.58         4.88 o                         
   8  -1   2         16.34         19.03         2.99 o                         
   9  -1   2          0.68          1.69         3.19 o                         
  -9   0   2          1.36         -0.65         2.88 o                         
  -8   0   2         14.83         19.41         3.94 o                         
  -7   0   2          6.50          2.67         1.84 o                         
  -6   0   2        422.72        400.27         6.33 o                         
  -5   0   2        233.06        228.37         3.83 o                         
  -4   0   2        179.13        173.68         2.35 o                         
  -3   0   2        596.81        601.56         6.45 o                         
  -2   0   2        158.48        174.41         2.13 o                         
  -1   0   2       3003.60       3184.22        33.33 o                         
   0   0   2        298.85        309.57         3.33 o                         
   1   0   2       2729.68       2854.12        33.69 o                         
   2   0   2        352.61        390.99         4.21 o                         
   3   0   2        338.13        299.35         3.51 o                         
   4   0   2        918.03        928.08        10.90 o                         
   5   0   2         75.04         75.21         1.92 o                         
   6   0   2         47.54         44.18         3.12 o                         
   7   0   2          2.08          2.50         2.48 o                         
   8   0   2         19.27         18.39         3.28 o                         
   9   0   2          9.82          7.65         3.48 o                         
  -9   1   2         13.74          4.67         2.77 o                         
  -8   1   2         75.66         79.97         9.58 o                         
  -7   1   2         11.73         15.93         1.51 o                         
  -6   1   2        221.78        222.32         3.33 o                         
  -5   1   2         18.08         14.60         0.95 o                         
  -4   1   2       1644.30       1605.44        16.90 o                         
  -3   1   2       1724.71       1667.07        17.45 o                         
  -2   1   2        576.84        606.73        17.18 o                         
  -1   1   2       5017.43       5082.51        81.15 o                         
   0   1   2        165.30        169.09         2.03 o                         
   1   1   2       4352.06       4324.84        57.38 o                         
   2   1   2        780.70        804.27        16.33 o                         
   3   1   2        538.85        548.41         6.16 o                         
   4   1   2        419.93        404.81         5.63 o                         
   5   1   2        102.33        106.90         2.30 o                         
   6   1   2        273.29        261.77         4.36 o                         
   7   1   2          8.74          6.48         2.82 o                         
   8   1   2          9.78         13.83         3.39 o                         
  -9   2   2          6.14          2.65         2.44 o                         
  -8   2   2          4.26          7.54         2.23 o                         
  -7   2   2          5.98          6.12         1.07 o                         
  -6   2   2        171.39        177.04         2.84 o                         
  -5   2   2         58.74         56.33         1.46 o                         
  -4   2   2        509.28        508.44         7.35 o                         
  -3   2   2         72.54         83.32         1.37 o                         
  -2   2   2       3616.41       3653.43        58.44 o                         
  -1   2   2       1204.41       1275.24        21.45 o                         
   0   2   2        136.94        131.46         4.21 o                         
   1   2   2       3058.58       3148.77        56.45 o                         
   2   2   2        229.47        249.84         4.09 o                         
   3   2   2       1612.88       1738.97        21.92 o                         
   4   2   2          6.28          9.61         0.93 o                         
   5   2   2         47.22         52.02         1.69 o                         
   6   2   2         21.56         29.72         4.51 o                         
   7   2   2         22.38         18.46         3.28 o                         
   8   2   2         11.37          9.22         3.48 o                         
 -10   3   2          0.48         -1.87         2.76 o                         
  -9   3   2          2.54          1.69         2.29 o                         
  -8   3   2         18.83         14.29         1.46 o                         
  -7   3   2        330.69        327.01         5.41 o                         
  -6   3   2         99.18         97.13         2.36 o                         
  -5   3   2        125.39        120.38         3.42 o                         
  -4   3   2        374.08        361.15         5.38 o                         
  -3   3   2        205.36        230.41         4.00 o                         
  -2   3   2       1135.07       1102.29        13.78 o                         
  -1   3   2       4008.04       3998.82        78.93 o                         
   0   3   2        949.75        934.92        15.29 o                         
   1   3   2        832.34        806.94        11.24 o                         
   2   3   2        268.98        261.73         4.37 o                         
   3   3   2        661.39        708.57        12.29 o                         
   4   3   2         70.83         75.45         3.05 o                         
   5   3   2        317.69        316.91         9.10 o                         
   6   3   2         41.59         40.55         3.48 o                         
   7   3   2         14.81         16.21         3.39 o                         
 -10   4   2          2.47          4.00         2.76 o                         
  -9   4   2         51.72         49.63         4.08 o                         
  -8   4   2          7.13         11.71         1.40 o                         
  -7   4   2          8.90          6.89         1.17 o                         
  -6   4   2          0.60          2.17         0.95 o                         
  -5   4   2        437.91        432.79         6.57 o                         
  -4   4   2        868.41        876.72        14.42 o                         
  -3   4   2         44.81         52.68         1.30 o                         
  -2   4   2       1028.79       1024.55        11.77 o                         
  -1   4   2       1199.05       1305.47        16.40 o                         
   0   4   2       3309.97       3394.81        42.15 o                         
   1   4   2        436.92        447.74         6.77 o                         
   2   4   2        352.01        342.95         9.19 o                         
   3   4   2          4.72          3.49         1.01 o                         
   4   4   2        134.88        150.26         3.89 o                         
   5   4   2        211.02        242.79         6.23 o                         
   6   4   2          1.22          4.79         3.19 o                         
   7   4   2         27.56         39.56         3.30 o                         
  -9   5   2          3.27          1.66         1.87 o                         
  -8   5   2          5.80          4.78         1.36 o                         
  -7   5   2        155.13        152.36         3.35 o                         
  -6   5   2          0.10         -0.06         0.99 o                         
  -5   5   2         59.67         51.90         3.27 o                         
  -4   5   2          2.91          4.78         0.67 o                         
  -3   5   2        499.31        459.26         6.12 o                         
  -2   5   2        895.26        896.85        11.44 o                         
  -1   5   2          7.94          8.23         0.91 o                         
   0   5   2        304.72        275.22         4.68 o                         
   1   5   2        189.17        190.17         3.13 o                         
   2   5   2        303.89        307.90         4.69 o                         
   3   5   2        869.44        898.55        13.30 o                         
   4   5   2         69.48         72.11         3.41 o                         
   5   5   2         36.79         41.81         3.32 o                         
   6   5   2         16.86         15.62         4.40 o                         
  -9   6   2          0.97          1.04         2.00 o                         
  -8   6   2          0.20          1.74         1.77 o                         
  -7   6   2          0.65          2.52         1.24 o                         
  -6   6   2         68.93         69.30         2.22 o                         
  -5   6   2        316.77        308.58         5.89 o                         
  -4   6   2         27.99         23.44         1.06 o                         
  -3   6   2        523.61        560.70         7.50 o                         
  -2   6   2          2.86          3.92         0.64 o                         
  -1   6   2        714.51        705.87        22.93 o                         
   0   6   2        136.02        136.22         3.13 o                         
   1   6   2         36.66         35.42         1.47 o                         
   2   6   2        519.81        511.27         8.03 o                         
   3   6   2         44.31         40.30         2.28 o                         
  -9   7   2          0.86          2.34         2.37 o                         
  -8   7   2         17.75         15.72         2.22 o                         
  -7   7   2          8.42          8.97         1.51 o                         
  -6   7   2          1.01         -0.09         1.26 o                         
  -5   7   2         18.64         18.15         1.61 o                         
  -4   7   2         92.92         89.50         2.49 o                         
  -3   7   2        281.68        261.84         4.08 o                         
  -2   7   2         37.02         24.28         2.32 o                         
  -1   7   2        213.18        220.67         4.99 o                         
   0   7   2         96.57         90.08         3.41 o                         
   1   7   2         45.75         48.28         5.07 o                         
   2   7   2        133.99        146.58         5.33 o                         
   3   7   2          4.45          3.89         3.24 o                         
  -8   8   2          5.08          7.04         2.59 o                         
  -7   8   2          0.00          0.49         2.01 o                         
  -6   8   2         14.80         14.24         2.15 o                         
  -5   8   2          1.92          2.10         2.08 o                         
  -4   8   2         18.57         19.06         2.48 o                         
  -3   8   2         20.16         19.51         2.82 o                         
  -2   8   2         47.26         56.99         3.28 o                         
  -1   8   2        110.45        115.93         4.98 o                         
   0   8   2          1.32          3.12         2.28 o                         
   1   8   2        197.37        197.11         6.45 o                         
   2   8   2         21.42         18.93         5.21 o                         
  -7   9   2         14.35         13.02         2.39 o                         
  -6   9   2         57.95         58.34         3.07 o                         
  -5   9   2         13.45         12.83         2.70 o                         
  -4   9   2         14.00         14.10         2.77 o                         
  -3   9   2          1.34          1.71         2.57 o                         
  -2   9   2         97.27        110.43         5.38 o                         
  -1   9   2         72.22         70.09         3.97 o                         
   0   9   2          0.26          0.65         2.57 o                         
   1   9   2         37.63         42.58         3.65 o                         
  -6  10   2          6.66         10.92         3.11 o                         
  -5  10   2         22.26         22.08         4.37 o                         
  -4  10   2         52.48         46.56         3.85 o                         
  -3  10   2         17.90         11.73         3.17 o                         
  -2  10   2          3.42          6.76         2.99 o                         
  -1  10   2          5.12          3.15         3.08 o                         
   0 -10   3          5.07          4.23         3.66 o                         
   1 -10   3          8.28         11.21         3.08 o                         
   2 -10   3          8.89          8.17         2.99 o                         
   3 -10   3         73.46         71.15         4.18 o                         
   4 -10   3         11.20         10.46         2.52 o                         
   5 -10   3          4.57          5.77         2.47 o                         
   6 -10   3          5.27          4.09         2.63 o                         
  -1  -9   3          4.46          3.66         3.38 o                         
   0  -9   3         92.24        101.51         4.88 o                         
   1  -9   3         69.01         74.18         4.87 o                         
   2  -9   3          7.02          9.16         1.91 o                         
   3  -9   3         66.36         67.03         3.88 o                         
   4  -9   3         11.35         10.22         2.21 o                         
   5  -9   3         25.85         23.84         2.54 o                         
   6  -9   3          2.89         -1.61         2.27 o                         
   7  -9   3          1.09          0.74         2.48 o                         
   8  -9   3          1.80          5.10         2.70 o                         
  -2  -8   3        113.56        111.88         4.45 o                         
  -1  -8   3          0.17         -1.52         1.52 o                         
   0  -8   3         73.82         75.19         4.59 o                         
   1  -8   3          1.94          0.46         1.67 o                         
   2  -8   3        292.52        286.53         5.31 o                         
   3  -8   3        240.37        240.48         5.46 o                         
   4  -8   3          4.53          2.90         1.77 o                         
   5  -8   3          0.74          0.20         1.77 o                         
   6  -8   3         14.93         17.13         2.33 o                         
   7  -8   3         37.21         36.36         2.82 o                         
   8  -8   3          7.98          7.51         2.53 o                         
  -4  -7   3         14.75         11.11         2.97 o                         
  -3  -7   3        104.01        105.79         5.05 o                         
  -2  -7   3         51.60         51.61         2.14 o                         
  -1  -7   3         82.12         87.61         2.84 o                         
   0  -7   3        130.42        138.24         3.01 o                         
   1  -7   3         36.97         29.51         1.46 o                         
   2  -7   3         93.62         87.44         2.36 o                         
   3  -7   3         34.91         32.61         1.68 o                         
   4  -7   3         33.05         31.61         1.53 o                         
   5  -7   3         22.72         21.88         2.06 o                         
   6  -7   3          1.73          2.04         1.84 o                         
   7  -7   3          2.35          4.77         2.16 o                         
   8  -7   3          6.46         11.58         2.38 o                         
   9  -7   3          0.43          1.16         2.54 o                         
  -5  -6   3         67.10         63.04         8.03 o                         
  -4  -6   3         50.81         43.01         3.28 o                         
  -3  -6   3        209.25        209.79         4.18 o                         
  -2  -6   3         26.65         24.58         1.77 o                         
  -1  -6   3        359.44        362.98         6.05 o                         
   0  -6   3        274.78        289.97         4.48 o                         
   1  -6   3         30.59         24.94         1.13 o                         
   2  -6   3         37.69         46.91         1.56 o                         
   3  -6   3         19.84         21.96         1.55 o                         
   4  -6   3         96.47         91.87         3.55 o                         
   5  -6   3         26.94         23.07         1.94 o                         
   6  -6   3        223.05        240.54         6.90 o                         
   7  -6   3          9.51          5.97         2.11 o                         
   8  -6   3          2.61         -1.65         2.07 o                         
   9  -6   3          2.04          3.44         2.54 o                         
  -6  -5   3         36.09         33.68         3.59 o                         
  -5  -5   3         56.51         51.97         4.51 o                         
  -4  -5   3        103.67         98.38         4.02 o                         
  -3  -5   3        372.67        357.11         7.96 o                         
  -2  -5   3         11.10         11.46         1.24 o                         
  -1  -5   3        617.15        580.49         5.83 o                         
   0  -5   3        126.53        137.19         2.31 o                         
   1  -5   3        524.36        491.46         5.67 o                         
   2  -5   3        615.22        657.90         7.36 o                         
   3  -5   3        441.48        434.14         5.50 o                         
   4  -5   3        363.87        365.61         5.92 o                         
   5  -5   3         78.18         80.62         2.19 o                         
   6  -5   3          1.39          0.95         1.17 o                         
   8  -5   3          2.52          3.03         2.06 o                         
   9  -5   3          0.02          0.21         2.32 o                         
  -7  -4   3          6.21          6.25         2.49 o                         
  -6  -4   3        270.99        256.67         6.23 o                         
  -5  -4   3          7.26          5.24         2.54 o                         
  -4  -4   3        102.64        108.79         3.03 o                         
  -3  -4   3          9.00          8.15         0.75 o                         
  -2  -4   3       1020.51       1090.48        11.77 o                         
  -1  -4   3       1232.82       1248.72        11.78 o                         
   0  -4   3       1723.81       1838.34        18.20 o                         
   1  -4   3        627.08        639.30         7.09 o                         
   2  -4   3          2.45          1.86         0.52 o                         
   3  -4   3        962.19        949.17         9.64 o                         
   4  -4   3        687.57        711.16        10.49 o                         
   5  -4   3         14.00         11.15         1.03 o                         
   6  -4   3          2.74          5.50         1.13 o                         
   7  -4   3          0.15          0.80         1.61 o                         
   8  -4   3         14.36         10.56         2.10 o                         
   9  -4   3         10.63          6.21         3.26 o                         
  -8  -3   3         20.84         20.24         3.57 o                         
  -7  -3   3         28.70         33.18         2.76 o                         
  -6  -3   3          4.76          9.62         2.00 o                         
  -5  -3   3         20.91         19.66         2.64 o                         
  -4  -3   3        944.32        923.08        12.07 o                         
  -3  -3   3        461.37        433.20         4.96 o                         
  -2  -3   3        809.11        781.22         7.94 o                         
  -1  -3   3        479.96        473.06         5.95 o                         
   0  -3   3       2561.86       2633.51        25.83 o                         
   1  -3   3       4858.22       4807.21        87.43 o                         
   2  -3   3        113.55        122.06         1.64 o                         
   3  -3   3        940.87        914.88        10.22 o                         
   4  -3   3       2103.75       2129.50        26.66 o                         
   5  -3   3        234.29        245.79         3.88 o                         
   6  -3   3        296.72        281.42         4.65 o                         
   7  -3   3          0.38          2.72         2.55 o                         
   8  -3   3          3.39          1.70         1.94 o                         
   9  -3   3          8.53          9.59         3.28 o                         
  -8  -2   3          0.06         -0.12         2.41 o                         
  -7  -2   3         93.76         97.83         3.96 o                         
  -6  -2   3         75.79         79.41         3.98 o                         
  -5  -2   3        115.62        119.29         2.55 o                         
  -4  -2   3        550.51        540.46         6.63 o                         
  -3  -2   3         19.09         16.45         0.90 o                         
  -2  -2   3        847.00        736.74         8.09 o                         
  -1  -2   3        597.16        507.62         4.88 o                         
   0  -2   3       1844.82       1890.20        20.64 o                         
   1  -2   3       1050.36       1028.30         9.13 o                         
   2  -2   3        336.10        330.81         3.16 o                         
   3  -2   3        314.99        325.12         3.35 o                         
   4  -2   3       1845.54       1879.11        19.93 o                         
   5  -2   3        129.33        124.87         2.50 o                         
   6  -2   3          0.22         -0.50         1.03 o                         
   7  -2   3         95.41         99.63         3.60 o                         
   8  -2   3         40.17         39.96         2.49 o                         
   9  -2   3          0.01          2.84         3.08 o                         
  -9  -1   3          3.01         -1.13         4.79 o                         
  -8  -1   3          1.82          4.16         2.23 o                         
  -7  -1   3         60.42         53.63         3.08 o                         
  -6  -1   3          8.99         12.23         1.34 o                         
  -5  -1   3        731.56        719.14        10.53 o                         
  -4  -1   3        624.10        579.85         7.58 o                         
  -3  -1   3        755.24        757.18         7.62 o                         
  -2  -1   3       1566.51       1560.90        15.79 o                         
  -1  -1   3        505.05        535.19         7.94 o                         
   0  -1   3       2592.79       2735.78        24.01 o                         
   1  -1   3        452.85        408.21         3.95 o                         
   2  -1   3       2512.97       2407.74        21.11 o                         
   3  -1   3        604.70        576.27         5.63 o                         
   4  -1   3        391.81        398.78         4.65 o                         
   5  -1   3        315.31        328.34         4.84 o                         
   6  -1   3          0.73          0.01         0.74 o                         
   7  -1   3         44.48         47.75         3.39 o                         
   8  -1   3          0.17          0.99         2.79 o                         
   9  -1   3          1.88          1.90         7.47 o                         
  -9   0   3         31.89         34.06         3.66 o                         
  -8   0   3          9.51          9.77         2.44 o                         
  -7   0   3         99.86         99.41         3.29 o                         
  -6   0   3          7.13          7.87         1.05 o                         
  -5   0   3        681.42        686.92         8.10 o                         
  -4   0   3        124.15        109.48         1.65 o                         
  -3   0   3       1395.27       1406.24        15.97 o                         
  -2   0   3        909.39        863.51         9.81 o                         
  -1   0   3        683.48        702.00         8.03 o                         
   0   0   3       4827.52       4622.04        59.17 o                         
   1   0   3        305.78        305.59         3.22 o                         
   2   0   3       1449.69       1393.57        13.82 o                         
   3   0   3         35.34         36.76         0.92 o                         
   4   0   3        409.72        397.36         4.65 o                         
   5   0   3        254.42        242.56         3.43 o                         
   6   0   3          1.17          0.83         0.74 o                         
   7   0   3         18.46         30.06         7.18 o                         
   8   0   3          0.53          3.40         3.08 o                         
   9   0   3          3.02          0.20         3.48 o                         
  -9   1   3         26.28         19.45         2.84 o                         
  -8   1   3         63.01         54.90         4.37 o                         
  -7   1   3         78.05         88.94         2.26 o                         
  -6   1   3          2.95          1.67         0.64 o                         
  -5   1   3          5.45          7.42         0.59 o                         
  -4   1   3        459.54        450.74         5.82 o                         
  -3   1   3       2811.83       2878.16        45.92 o                         
  -2   1   3       1272.92       1279.34        35.78 o                         
  -1   1   3       1004.67        991.28        11.23 o                         
   0   1   3       3806.48       3805.44        39.91 o                         
   1   1   3       3379.99       3382.26        33.10 o                         
   2   1   3       2086.93       2233.65        26.53 o                         
   3   1   3         61.22         73.50         1.97 o                         
   4   1   3        384.11        377.17        11.55 o                         
   5   1   3         33.36         31.76         1.36 o                         
   6   1   3        212.18        211.80         5.36 o                         
   7   1   3         24.90         19.88         3.08 o                         
   8   1   3          5.27          5.70         3.28 o                         
  -9   2   3          2.21          4.52         4.79 o                         
  -8   2   3         18.70         16.51         2.23 o                         
  -7   2   3         28.54         23.27         1.34 o                         
  -6   2   3        455.10        452.04         6.86 o                         
  -5   2   3       1779.23       1851.31        25.77 o                         
  -4   2   3          2.16          1.69         0.51 o                         
  -3   2   3        847.32        793.18        22.54 o                         
  -2   2   3        518.20        558.13         9.05 o                         
  -1   2   3       6854.50       7214.05        81.51 o                         
   0   2   3        264.83        239.64         2.92 o                         
   1   2   3          9.57         13.11         0.64 o                         
   2   2   3         43.34         40.16         3.25 o                         
   3   2   3        372.17        405.76         7.03 o                         
   4   2   3        430.20        470.12         6.64 o                         
   5   2   3         87.73         85.34         2.32 o                         
   6   2   3         54.81         66.38         3.98 o                         
   7   2   3          2.62          2.49         2.88 o                         
   8   2   3          2.27          1.94         3.48 o                         
  -9   3   3          0.27         -2.29         2.29 o                         
  -8   3   3         27.66         34.23         1.65 o                         
  -7   3   3         35.80         40.57         1.52 o                         
  -6   3   3        160.59        163.33         3.46 o                         
  -5   3   3         75.74         72.12         1.74 o                         
  -4   3   3        660.12        631.71         9.08 o                         
  -3   3   3       1242.11       1228.33        19.79 o                         
  -2   3   3         30.41         25.42         0.71 o                         
  -1   3   3       1262.44       1285.23        16.02 o                         
   0   3   3         96.78         84.06         2.06 o                         
   1   3   3       1941.52       2006.25        25.07 o                         
   2   3   3        728.57        826.35        13.09 o                         
   3   3   3         98.05         93.50         2.70 o                         
   4   3   3        573.06        617.03         8.51 o                         
   5   3   3        363.11        380.24         7.97 o                         
   6   3   3         84.53         87.85         4.68 o                         
   7   3   3          6.01          0.92         3.28 o                         
  -9   4   3          5.72          6.59         2.34 o                         
  -8   4   3         22.66         27.48         1.56 o                         
  -7   4   3          9.94          6.81         1.14 o                         
  -6   4   3        254.23        247.64         5.49 o                         
  -5   4   3          5.07          5.78         0.77 o                         
  -4   4   3        710.77        712.54        11.70 o                         
  -3   4   3         25.31         22.98         0.80 o                         
  -2   4   3       1115.72       1135.28        15.99 o                         
   0   4   3        166.43        170.74         4.48 o                         
   1   4   3        850.37        821.26        10.54 o                         
   2   4   3         34.35         36.86         1.89 o                         
   3   4   3        733.37        774.64        13.55 o                         
   4   4   3          1.86          1.95         2.28 o                         
   5   4   3          1.23          0.92         1.47 o                         
   6   4   3         18.25         13.23         3.28 o                         
  -9   5   3          2.68          4.84         1.83 o                         
  -8   5   3          0.10         -0.80         1.22 o                         
  -7   5   3        134.07        133.42         4.55 o                         
  -6   5   3         49.19         49.68         1.72 o                         
  -5   5   3         19.62         20.97         1.16 o                         
  -4   5   3        360.02        377.08         6.66 o                         
  -3   5   3          5.31          8.09         0.73 o                         
  -2   5   3        792.00        779.05        10.02 o                         
  -1   5   3        699.64        719.96        10.60 o                         
   0   5   3        577.51        593.72         8.98 o                         
   1   5   3        551.54        543.79         8.42 o                         
   2   5   3        104.03         96.13         4.43 o                         
   3   5   3        578.58        610.46         9.42 o                         
   4   5   3          7.88          9.92         1.49 o                         
   5   5   3         98.95        110.30         5.28 o                         
  -9   6   3         15.30         17.15         2.33 o                         
  -8   6   3          7.30         12.88         1.45 o                         
  -7   6   3          6.55          5.90         1.83 o                         
  -6   6   3          3.70          4.56         1.12 o                         
  -5   6   3        162.13        165.72         3.88 o                         
  -4   6   3        225.88        200.19         3.88 o                         
  -3   6   3          1.43          3.31         0.79 o                         
  -2   6   3        248.42        233.45         4.11 o                         
  -1   6   3          0.15          1.26         1.02 o                         
   0   6   3        364.41        360.24         6.05 o                         
   1   6   3        138.64        136.71         3.65 o                         
   2   6   3        201.82        190.41         5.12 o                         
   3   6   3          8.25         11.36         2.29 o                         
  -9   7   3          1.36          2.19         2.11 o                         
  -8   7   3         57.33         56.75         4.55 o                         
  -7   7   3        138.16        137.44         4.46 o                         
  -6   7   3         45.35         52.32         2.67 o                         
  -5   7   3          3.63          1.70         1.34 o                         
  -4   7   3         21.73         22.90         1.47 o                         
  -3   7   3        408.77        404.40         5.69 o                         
  -2   7   3        250.97        251.39         5.45 o                         
  -1   7   3         15.97         16.99         1.89 o                         
   0   7   3        316.00        312.49         8.16 o                         
   1   7   3          1.00          0.04         2.03 o                         
   2   7   3        177.29        188.86         6.34 o                         
   3   7   3         47.38         41.31         3.17 o                         
  -8   8   3          4.46          6.31         2.62 o                         
  -7   8   3          0.67          1.46         1.93 o                         
  -6   8   3         30.19         27.71         2.25 o                         
  -5   8   3         93.38         85.37         4.08 o                         
  -4   8   3         40.39         31.25         3.10 o                         
  -3   8   3         26.46         27.93         2.82 o                         
  -2   8   3         12.24          7.28         2.28 o                         
  -1   8   3        111.35        127.36         5.18 o                         
   0   8   3        144.97        150.01         5.78 o                         
   1   8   3         10.37         16.17         2.77 o                         
   2   8   3         44.93         46.09         3.52 o                         
  -7   9   3          0.06         -0.56         2.22 o                         
  -6   9   3          9.81          7.78         2.60 o                         
  -5   9   3         14.27         11.70         2.70 o                         
  -4   9   3         25.08         26.85         3.10 o                         
  -3   9   3         71.04         70.71         3.97 o                         
  -2   9   3          2.26          0.96         2.68 o                         
  -1   9   3         17.44         21.90         3.08 o                         
   0   9   3          2.57          2.93         2.88 o                         
   1   9   3         44.95         44.67         3.65 o                         
  -5  10   3          0.07          1.14         3.38 o                         
  -4  10   3          8.64          5.51         3.04 o                         
  -3  10   3         18.84         17.00         5.07 o                         
  -2  10   3          2.75          3.84         3.10 o                         
   1 -10   4         17.63         13.93         3.66 o                         
   2 -10   4          7.54         12.40         3.08 o                         
   3 -10   4          3.40         -1.15         3.25 o                         
   4 -10   4          0.96          3.36         2.43 o                         
   5 -10   4         57.52         55.51         3.30 o                         
   6 -10   4          7.85          4.24         2.59 o                         
  -1  -9   4         12.72         20.00         3.66 o                         
   0  -9   4          5.57          4.91         2.01 o                         
   1  -9   4         76.22         84.75         3.47 o                         
   2  -9   4         25.77         23.04         2.44 o                         
   3  -9   4          6.36          7.83         2.03 o                         
   4  -9   4         39.03         33.95         2.59 o                         
   5  -9   4          0.41          2.12         2.14 o                         
   6  -9   4          2.98          5.37         3.51 o                         
   7  -9   4          0.04         -2.43         2.43 o                         
  -3  -8   4          2.25          3.38         3.66 o                         
  -2  -8   4         36.55         38.28         2.57 o                         
  -1  -8   4         56.20         60.54         2.85 o                         
   0  -8   4         31.83         28.42         1.93 o                         
   1  -8   4         50.00         50.41         2.18 o                         
   2  -8   4          4.59          3.99         1.51 o                         
   3  -8   4         75.13         72.11         2.56 o                         
   4  -8   4         23.35         21.18         2.78 o                         
   5  -8   4          1.10          0.37         1.94 o                         
   6  -8   4          2.20          4.25         2.22 o                         
   7  -8   4         13.99         13.92         2.47 o                         
   8  -8   4          0.03          3.94         3.05 o                         
  -4  -7   4         84.51         74.64         4.28 o                         
  -3  -7   4          1.11          2.17         2.57 o                         
  -2  -7   4        134.01        134.93         4.59 o                         
  -1  -7   4          4.44          2.84         1.34 o                         
   0  -7   4        180.04        178.63         3.90 o                         
   1  -7   4         81.17         87.46         2.66 o                         
   2  -7   4          4.55          5.74         1.20 o                         
   3  -7   4          4.77          4.04         1.06 o                         
   4  -7   4        195.10        210.50         3.85 o                         
   5  -7   4        116.81        119.22         4.01 o                         
   6  -7   4         30.67         24.45         3.47 o                         
   7  -7   4         13.84          6.67         2.28 o                         
   8  -7   4          1.47         -1.80         2.38 o                         
   9  -7   4          2.07          2.45         2.65 o                         
  -5  -6   4         31.10         33.07         5.21 o                         
  -4  -6   4          1.63         -1.31         2.48 o                         
  -3  -6   4        107.40        110.40         3.02 o                         
  -2  -6   4        475.51        454.32         6.59 o                         
  -1  -6   4         27.24         30.24         1.42 o                         
   0  -6   4        153.74        151.69         2.99 o                         
   1  -6   4         38.63         46.57         1.60 o                         
   2  -6   4       1447.80       1385.23        19.86 o                         
   3  -6   4        429.20        420.63         5.52 o                         
   4  -6   4         42.84         39.60         1.56 o                         
   5  -6   4          5.24          2.57         1.15 o                         
   6  -6   4         10.11         16.30         1.95 o                         
   7  -6   4         28.86         27.22         2.75 o                         
   8  -6   4         11.97          9.03         2.33 o                         
   9  -6   4          2.02          2.22         2.53 o                         
  -6  -5   4          6.64          3.53         4.23 o                         
  -5  -5   4         76.20         86.85         5.63 o                         
  -4  -5   4        170.07        156.60         5.78 o                         
  -3  -5   4        366.96        357.30         5.32 o                         
  -2  -5   4        178.19        177.86         2.60 o                         
  -1  -5   4        444.03        439.93         5.15 o                         
   0  -5   4        654.27        652.23         7.97 o                         
   1  -5   4          3.50          2.16         0.81 o                         
   2  -5   4         28.35         29.29         2.18 o                         
   3  -5   4        144.48        143.75         2.49 o                         
   4  -5   4        231.98        224.65         3.68 o                         
   5  -5   4          0.75          0.13         0.68 o                         
   6  -5   4        164.08        145.74         3.19 o                         
   7  -5   4          8.64          8.11         2.00 o                         
   8  -5   4         19.64         23.92         2.66 o                         
   9  -5   4          0.11         -2.36         2.36 o                         
  -7  -4   4          2.37          3.43         3.08 o                         
  -6  -4   4         47.80         48.44         3.57 o                         
  -5  -4   4        174.61        169.37         5.87 o                         
  -4  -4   4          5.76          7.47         1.38 o                         
  -3  -4   4        554.95        513.89         5.86 o                         
  -2  -4   4        117.53        108.08         1.76 o                         
  -1  -4   4        873.05        848.99         8.20 o                         
   0  -4   4       1148.45       1226.97        13.19 o                         
   1  -4   4        565.10        542.68         5.74 o                         
   2  -4   4        718.37        720.73         7.44 o                         
   3  -4   4         95.45         88.58         1.68 o                         
   4  -4   4        181.13        192.44         3.25 o                         
   5  -4   4        232.83        209.55         5.90 o                         
   6  -4   4        602.71        580.19        11.56 o                         
   7  -4   4         25.03         23.53         2.19 o                         
   8  -4   4          1.42          0.25         2.03 o                         
   9  -4   4          0.19          0.45         2.28 o                         
  -7  -3   4         13.51         11.39         2.36 o                         
  -6  -3   4         80.68         92.73         3.75 o                         
  -5  -3   4        239.46        238.45         4.17 o                         
  -4  -3   4        290.93        289.93         4.01 o                         
  -3  -3   4        629.24        578.62         7.65 o                         
  -2  -3   4          8.99          9.89         0.57 o                         
  -1  -3   4        649.01        641.64         6.18 o                         
   0  -3   4         11.65         20.06         1.06 o                         
   1  -3   4        676.05        691.31         6.65 o                         
   2  -3   4        946.62        969.48        10.48 o                         
   3  -3   4        107.62        112.00         1.52 o                         
   4  -3   4          7.69          6.28         0.93 o                         
   5  -3   4         59.36         65.37         2.03 o                         
   6  -3   4         32.42         42.20         2.28 o                         
   7  -3   4          8.09          5.75         1.81 o                         
   8  -3   4          7.17          9.71         2.11 o                         
   9  -3   4          1.40          0.14         3.19 o                         
  -8  -2   4         14.95         20.32         2.61 o                         
  -7  -2   4         22.83         14.70         2.18 o                         
  -6  -2   4        408.28        387.11         8.35 o                         
  -5  -2   4        102.00         99.24         2.36 o                         
  -4  -2   4        409.93        386.54         4.90 o                         
  -3  -2   4        196.23        190.16         2.40 o                         
  -2  -2   4        487.31        450.75         4.98 o                         
  -1  -2   4       2269.15       2260.64        22.17 o                         
   0  -2   4        106.72        126.29         1.67 o                         
   1  -2   4       1362.39       1339.22        11.87 o                         
   2  -2   4          9.49          9.12         0.51 o                         
   3  -2   4       2104.22       2049.47        19.11 o                         
   4  -2   4       1585.41       1567.27        16.78 o                         
   5  -2   4          3.04          1.44         1.00 o                         
   6  -2   4         21.57         20.70         1.39 o                         
   7  -2   4          4.84          6.30         2.30 o                         
   8  -2   4         16.20         14.94         3.19 o                         
   9  -2   4          6.00          4.54         3.80 o                         
  -8  -1   4         29.01         30.43         4.98 o                         
  -7  -1   4         16.30         14.03         2.08 o                         
  -6  -1   4         31.45         32.89         1.40 o                         
  -5  -1   4         55.79         59.73         1.91 o                         
  -4  -1   4        986.80        970.88        10.41 o                         
  -3  -1   4        553.29        532.60         5.45 o                         
  -2  -1   4        923.78        946.57         8.86 o                         
  -1  -1   4       1232.08       1175.55        12.47 o                         
   0  -1   4       1368.34       1345.11        14.29 o                         
   1  -1   4       3032.93       3093.41        27.06 o                         
   2  -1   4         37.64         37.65         1.02 o                         
   3  -1   4        145.91        139.49         2.03 o                         
   4  -1   4          1.91          0.25         0.69 o                         
   5  -1   4        249.56        260.09         3.76 o                         
   6  -1   4         99.33         98.98         3.05 o                         
   7  -1   4          0.24          1.41         2.59 o                         
   8  -1   4          0.41         -2.25         2.79 o                         
   9  -1   4          1.10         -3.39         3.39 o                         
  -9   0   4         30.54         29.98         3.61 o                         
  -8   0   4          1.18         -0.15         1.93 o                         
  -7   0   4        175.90        163.60         4.17 o                         
  -6   0   4        214.02        234.42         5.25 o                         
  -5   0   4         24.68         24.75         0.97 o                         
  -4   0   4        802.89        805.88         8.67 o                         
  -3   0   4        846.34        937.00        10.73 o                         
  -2   0   4       6746.02       6731.09        76.08 o                         
  -1   0   4       1698.04       1790.76        20.28 o                         
   0   0   4        553.33        562.81         6.07 o                         
   1   0   4        250.66        265.11         2.72 o                         
   2   0   4         84.16         61.96         1.14 o                         
   3   0   4       2062.40       2106.84        20.89 o                         
   4   0   4        129.74        117.14         2.19 o                         
   5   0   4         91.94         94.81         2.35 o                         
   6   0   4         19.23         16.67         1.77 o                         
   7   0   4         66.20         70.41        10.14 o                         
   8   0   4         18.88         18.61         3.48 o                         
  -9   1   4         10.49          5.57         2.44 o                         
  -8   1   4         18.57         26.08         2.44 o                         
  -7   1   4        194.53        210.76         4.39 o                         
  -6   1   4         43.27         44.91         1.59 o                         
  -5   1   4        667.95        682.42         9.79 o                         
  -4   1   4        511.93        468.27         6.72 o                         
  -3   1   4        204.58        241.69         3.68 o                         
  -2   1   4        992.56        938.04        15.07 o                         
  -1   1   4         98.39        110.64         1.53 o                         
   0   1   4       3602.85       3688.16        36.19 o                         
   1   1   4       1203.39       1240.33        12.32 o                         
   2   1   4        333.95        329.52         3.89 o                         
   3   1   4        432.79        431.50         4.70 o                         
   4   1   4        370.39        365.49         5.86 o                         
   5   1   4        463.09        474.75        11.87 o                         
   6   1   4         16.48         22.37         2.27 o                         
   7   1   4          2.45          1.83         2.79 o                         
   8   1   4          2.65         -1.83         4.08 o                         
  -9   2   4         80.32         84.65         5.21 o                         
  -8   2   4         18.63         17.59         1.78 o                         
  -7   2   4         54.41         58.70         2.07 o                         
  -6   2   4         88.62         85.77         1.99 o                         
  -5   2   4       1098.81       1113.40        15.67 o                         
  -4   2   4         51.72         49.03         1.34 o                         
  -2   2   4        219.05        202.00         3.12 o                         
  -1   2   4        329.25        330.61         3.93 o                         
   0   2   4        514.94        452.57         4.68 o                         
   1   2   4        668.60        808.01        15.44 o                         
   2   2   4       1412.17       1411.56        16.33 o                         
   3   2   4        105.34        104.22         2.14 o                         
   4   2   4        288.54        300.00         5.52 o                         
   5   2   4         41.44         38.45         2.18 o                         
   6   2   4         24.38         20.70         3.19 o                         
   7   2   4         79.98         71.38         8.31 o                         
  -9   3   4          2.73          3.87         2.54 o                         
  -8   3   4         45.46         41.41         1.66 o                         
  -7   3   4        120.60        123.40         2.44 o                         
  -6   3   4         10.86         11.07         0.80 o                         
  -5   3   4          4.22          4.99         0.88 o                         
  -4   3   4          1.07          1.13         1.69 o                         
  -3   3   4       1923.74       1917.18        49.02 o                         
  -2   3   4        823.61        752.59         9.45 o                         
  -1   3   4       1066.55       1079.44        12.89 o                         
   0   3   4       1349.24       1342.38        28.23 o                         
   1   3   4       2165.14       2364.52        29.48 o                         
   2   3   4       1758.66       1709.82        27.15 o                         
   3   3   4         82.58         90.09         2.27 o                         
   4   3   4        133.92        134.86         6.05 o                         
   5   3   4          2.01          1.15         2.04 o                         
   6   3   4         85.11         91.82         4.88 o                         
   7   3   4         17.31         14.37         3.59 o                         
  -9   4   4          2.66          2.54         2.25 o                         
  -8   4   4         13.90         12.43         1.43 o                         
  -7   4   4         13.74          9.71         1.04 o                         
  -6   4   4        121.67        130.57         3.78 o                         
  -5   4   4        836.47        836.67        11.99 o                         
  -4   4   4          1.24          1.92         0.75 o                         
  -3   4   4        482.27        493.75         8.33 o                         
  -2   4   4          0.06          0.30         0.52 o                         
  -1   4   4       1704.00       1630.46        26.35 o                         
   0   4   4        806.68        843.32        17.33 o                         
   1   4   4         71.92         61.55         1.66 o                         
   2   4   4        190.59        188.42         3.61 o                         
   3   4   4        127.58        117.27         2.97 o                         
   4   4   4        114.53        130.02         5.38 o                         
   5   4   4        129.12        129.30         8.45 o                         
   6   4   4         25.03         24.50         3.68 o                         
  -9   5   4         15.06         15.07         2.69 o                         
  -8   5   4         16.99         15.55         1.28 o                         
  -7   5   4          8.51         10.21         1.46 o                         
  -6   5   4          6.83          8.19         0.95 o                         
  -5   5   4         25.55         26.94         1.83 o                         
  -4   5   4        646.54        680.68        11.43 o                         
  -3   5   4        593.55        568.75         8.37 o                         
  -2   5   4          9.24         11.20         1.02 o                         
  -1   5   4        281.40        283.56         4.75 o                         
   0   5   4         37.28         37.26         2.19 o                         
   1   5   4        853.68        825.40        23.28 o                         
   2   5   4         40.30         39.84         1.41 o                         
   3   5   4        139.29        143.03         6.69 o                         
   4   5   4        145.31        152.72         3.78 o                         
  -9   6   4          1.32          1.94         2.80 o                         
  -8   6   4         36.00         39.40         1.64 o                         
  -7   6   4          5.92          6.63         1.15 o                         
  -6   6   4        188.22        193.59         3.73 o                         
  -5   6   4         36.03         35.67         1.63 o                         
  -4   6   4         72.75         74.03         2.06 o                         
  -3   6   4          5.86          5.73         0.71 o                         
  -2   6   4        675.20        668.14        10.03 o                         
  -1   6   4        840.85        797.94        11.87 o                         
   0   6   4          1.18          0.41         0.69 o                         
   1   6   4        259.15        258.78         5.74 o                         
   2   6   4          7.63          5.33         2.82 o                         
   3   6   4        102.72        104.24         4.87 o                         
  -9   7   4          1.84          4.09         1.98 o                         
  -8   7   4         18.21         17.88         1.70 o                         
  -7   7   4         21.39         22.87         1.57 o                         
  -6   7   4         18.42         18.47         1.51 o                         
  -5   7   4         15.42         18.57         1.63 o                         
  -4   7   4        121.10        122.37         3.50 o                         
  -3   7   4          4.11          1.79         1.20 o                         
  -2   7   4         83.75         97.42         3.91 o                         
  -1   7   4         14.06         12.39         2.39 o                         
   0   7   4        113.24        115.30         7.47 o                         
   1   7   4        124.09        114.59         4.97 o                         
   2   7   4         10.07          8.39         2.44 o                         
   3   7   4        101.61        107.44         5.08 o                         
  -8   8   4         25.29         26.76         2.40 o                         
  -7   8   4          1.16          1.54         1.96 o                         
  -6   8   4          0.46         -3.94         3.94 o                         
  -5   8   4         87.91         81.61         4.08 o                         
  -4   8   4        180.05        179.85         5.89 o                         
  -3   8   4          4.17          0.36         2.68 o                         
  -2   8   4         77.96         75.43         4.08 o                         
  -1   8   4         18.60         22.34         2.88 o                         
   0   8   4        282.33        301.79         8.56 o                         
   1   8   4         15.62         14.90         2.97 o                         
   2   8   4         10.84         14.89         3.04 o                         
  -7   9   4          8.49          2.18         2.28 o                         
  -6   9   4          8.81          7.89         4.79 o                         
  -5   9   4          3.42          4.26         2.55 o                         
  -4   9   4         11.46         10.56         2.76 o                         
  -3   9   4         70.28         75.05         4.08 o                         
  -2   9   4        111.44        111.19         5.45 o                         
  -1   9   4          1.23         -2.61         2.68 o                         
   0   9   4         45.62         50.97         3.88 o                         
  -4  10   4         16.35         16.63         3.32 o                         
  -3  10   4          6.91          6.45         3.25 o                         
   1 -10   5         10.17         11.27         4.23 o                         
   2 -10   5         34.65         33.09         3.68 o                         
   3 -10   5         27.10         26.81         2.30 o                         
   4 -10   5          7.39          5.84         2.48 o                         
   5 -10   5          8.51         11.35         2.65 o                         
   6 -10   5          2.81         -1.03         2.59 o                         
  -1  -9   5         42.17         35.88         3.04 o                         
   0  -9   5         36.70         38.04         2.90 o                         
   1  -9   5          0.15          1.50         2.41 o                         
   2  -9   5          1.11         -1.00         2.82 o                         
   3  -9   5          7.66         10.53         1.81 o                         
   4  -9   5         41.91         42.00         2.76 o                         
   5  -9   5         11.79          6.81         2.38 o                         
   6  -9   5          4.73          5.09         2.49 o                         
   7  -9   5          1.92          6.55         2.59 o                         
  -3  -8   5         52.83         54.37         5.63 o                         
  -2  -8   5          7.10          2.25         7.89 o                         
  -1  -8   5         60.01         56.63         3.21 o                         
   0  -8   5          0.40         -1.13         1.60 o                         
   1  -8   5         92.36         97.25         3.42 o                         
   2  -8   5         34.72         37.97         3.40 o                         
   3  -8   5         63.53         57.55         2.28 o                         
   4  -8   5          1.04          2.70         1.57 o                         
   5  -8   5          1.33          4.26         2.06 o                         
   6  -8   5         34.22         33.32         3.10 o                         
   7  -8   5          5.02          2.72         3.36 o                         
   8  -8   5          0.25         -2.60         2.60 o                         
  -4  -7   5         52.27         50.64         4.23 o                         
  -3  -7   5         82.31         82.93         4.37 o                         
  -2  -7   5        236.31        220.67         5.94 o                         
  -1  -7   5        145.26        148.48         3.66 o                         
   0  -7   5          1.03          0.81         1.40 o                         
   1  -7   5         81.54         82.97         2.59 o                         
   2  -7   5         28.64         31.00         2.35 o                         
   3  -7   5         18.68         16.82         1.33 o                         
   4  -7   5         60.38         52.93         2.79 o                         
   5  -7   5         27.03         27.46         2.29 o                         
   6  -7   5          1.41          3.12         1.94 o                         
   7  -7   5          4.06          0.51         2.16 o                         
   8  -7   5         26.81         23.98         2.82 o                         
  -5  -6   5          0.25         -2.79         2.79 o                         
  -4  -6   5         96.69         87.01         4.37 o                         
  -3  -6   5         14.50         14.32         1.54 o                         
  -2  -6   5        144.88        151.73         3.39 o                         
  -1  -6   5        203.76        211.31         3.33 o                         
   0  -6   5         56.19         58.37         3.64 o                         
   1  -6   5        185.30        199.08         4.81 o                         
   2  -6   5        108.35        112.35         2.48 o                         
   3  -6   5        119.75        121.89         2.83 o                         
   4  -6   5         33.99         28.30         1.55 o                         
   5  -6   5         95.43        104.25         2.76 o                         
   6  -6   5         12.96         10.09         1.95 o                         
   7  -6   5         53.51         49.45         4.41 o                         
   8  -6   5         21.14         23.49         2.71 o                         
   9  -6   5          0.05          0.83         2.57 o                         
  -6  -5   5         20.16         22.90         3.48 o                         
  -5  -5   5        113.07        112.55         5.65 o                         
  -4  -5   5        414.38        385.30         9.66 o                         
  -3  -5   5          8.23         11.25         0.87 o                         
  -2  -5   5         93.97         98.54         1.84 o                         
  -1  -5   5          0.84          1.94         0.85 o                         
   0  -5   5        821.44        809.72         9.77 o                         
   1  -5   5        838.68        849.93         9.40 o                         
   2  -5   5        261.63        269.18         3.49 o                         
   3  -5   5         62.00         60.65         1.91 o                         
   4  -5   5         46.65         48.87         1.72 o                         
   5  -5   5        219.35        218.81         3.88 o                         
   6  -5   5         84.63         74.36         7.04 o                         
   7  -5   5          6.94          3.97         2.00 o                         
   8  -5   5          3.71          3.32         2.27 o                         
   9  -5   5          1.12          0.28         2.52 o                         
  -7  -4   5         50.32         47.39         8.59 o                         
  -6  -4   5         34.81         34.54         3.48 o                         
  -5  -4   5        114.84        119.92        10.56 o                         
  -4  -4   5         16.53         19.07         1.54 o                         
  -3  -4   5        200.76        209.21         2.79 o                         
  -2  -4   5       1039.14       1047.56        11.34 o                         
  -1  -4   5        150.83        150.56         2.17 o                         
   0  -4   5        438.20        437.98         5.50 o                         
   1  -4   5          0.90          0.02         0.57 o                         
   2  -4   5       1130.17       1157.40        12.52 o                         
   3  -4   5        488.55        471.31         5.94 o                         
   4  -4   5          1.36          1.47         0.98 o                         
   5  -4   5          6.00          6.95         1.17 o                         
   6  -4   5        181.66        187.05         4.34 o                         
   7  -4   5         47.51         57.09         2.97 o                         
   8  -4   5         22.53         16.85         2.43 o                         
   9  -4   5          0.44         -1.81         2.40 o                         
  -7  -3   5         52.80         57.26         3.18 o                         
  -6  -3   5          1.74          2.70         1.81 o                         
  -5  -3   5        445.59        429.70         8.17 o                         
  -4  -3   5        261.88        264.95         3.71 o                         
  -3  -3   5        209.79        204.12         3.15 o                         
  -2  -3   5        282.58        262.81         3.41 o                         
  -1  -3   5        627.07        609.10         5.96 o                         
   0  -3   5       1208.30       1118.40        16.10 o                         
   1  -3   5         14.38         16.48         0.91 o                         
   2  -3   5        500.34        520.64         4.92 o                         
   3  -3   5         43.13         39.13         1.16 o                         
   4  -3   5        124.17        128.78         2.62 o                         
   5  -3   5        172.68        169.84         3.27 o                         
   6  -3   5         59.87         52.43         1.92 o                         
   7  -3   5          0.56         -1.11         2.53 o                         
   8  -3   5          2.46          4.25         2.19 o                         
   9  -3   5          2.16         -0.14         3.52 o                         
  -8  -2   5         43.40         38.30         3.72 o                         
  -7  -2   5         16.36         17.92         2.18 o                         
  -6  -2   5         17.92         20.51         1.95 o                         
  -5  -2   5         90.42         91.05         1.98 o                         
  -4  -2   5        178.16        189.31         2.50 o                         
  -3  -2   5       2279.19       2287.30        24.05 o                         
  -2  -2   5        304.62        299.52         3.52 o                         
  -1  -2   5        867.74        896.73         9.69 o                         
   0  -2   5        367.83        376.37         3.78 o                         
   1  -2   5        557.64        565.69         5.24 o                         
   2  -2   5       1326.07       1334.61        11.95 o                         
   3  -2   5          9.43          9.05         0.66 o                         
   4  -2   5        608.71        612.71         7.61 o                         
   5  -2   5          8.46          3.74         1.16 o                         
   6  -2   5         84.01         92.67         2.71 o                         
   7  -2   5         22.52         20.32         2.14 o                         
   8  -2   5          2.17          2.40         2.97 o                         
   9  -2   5          0.39          3.35         3.52 o                         
  -8  -1   5         22.56         24.64         2.47 o                         
  -7  -1   5        188.48        201.97         5.21 o                         
  -6  -1   5        348.76        353.26         5.24 o                         
  -5  -1   5        131.73        120.20         2.10 o                         
  -4  -1   5        173.46        166.79         2.19 o                         
  -3  -1   5       1255.90       1222.92        15.39 o                         
  -2  -1   5        247.31        283.58         3.05 o                         
  -1  -1   5       3480.42       3462.41        39.08 o                         
   0  -1   5       1196.25       1268.32        12.57 o                         
   1  -1   5        572.15        521.32         4.84 o                         
   2  -1   5        974.82        928.21         8.43 o                         
   3  -1   5         82.14         76.86         1.26 o                         
   4  -1   5        288.54        286.96         4.04 o                         
   5  -1   5          4.82          5.67         1.38 o                         
   6  -1   5         30.93         32.21         2.02 o                         
   7  -1   5          1.57          0.49         2.68 o                         
   8  -1   5          0.27          0.00         3.19 o                         
  -9   0   5          0.49         -1.39         2.52 o                         
  -8   0   5         53.10         54.49         2.82 o                         
  -7   0   5        299.86        293.06         5.81 o                         
  -6   0   5        368.34        350.94         4.52 o                         
  -5   0   5        248.91        251.11         3.72 o                         
  -4   0   5         44.63         40.36         1.73 o                         
  -2   0   5        667.57        760.22        10.77 o                         
  -1   0   5       2409.99       2379.05        24.93 o                         
   0   0   5        763.37        729.01         7.86 o                         
   1   0   5        465.86        434.29         4.30 o                         
   2   0   5        473.48        488.06         4.88 o                         
   3   0   5       1532.90       1545.19        16.55 o                         
   4   0   5        207.11        186.47         3.35 o                         
   5   0   5          0.66         -0.56         1.83 o                         
   6   0   5         44.33         45.37         2.64 o                         
   7   0   5         14.35         13.78         4.23 o                         
   8   0   5         41.29         40.14         4.28 o                         
  -9   1   5         28.00         26.11         3.36 o                         
  -8   1   5         35.58         42.34         2.39 o                         
  -7   1   5          5.30          6.78         0.96 o                         
  -6   1   5         76.39         74.75         1.94 o                         
  -5   1   5         83.44         87.84         1.78 o                         
  -4   1   5       1508.21       1452.07        20.35 o                         
  -3   1   5       3736.44       4005.86        55.42 o                         
  -2   1   5        680.00        673.46        11.00 o                         
  -1   1   5         38.14         36.65         1.54 o                         
   0   1   5       4174.92       4266.44        41.68 o                         
   1   1   5       3212.78       3256.89        31.93 o                         
   2   1   5         45.28         44.57         1.90 o                         
   3   1   5         12.44          9.33         1.53 o                         
   4   1   5         11.82         11.35         1.26 o                         
   5   1   5        186.83        197.14         4.26 o                         
   6   1   5         52.76         46.84         2.87 o                         
   7   1   5          0.95          0.73         2.97 o                         
   8   1   5          0.67          0.14         4.93 o                         
  -9   2   5         38.43         31.00         2.76 o                         
  -8   2   5          7.27          4.44         1.44 o                         
  -7   2   5         69.76         69.96         2.05 o                         
  -6   2   5        143.55        149.40         2.74 o                         
  -5   2   5         25.39         25.01         1.24 o                         
  -4   2   5       1025.44       1078.50        21.81 o                         
  -3   2   5        799.27        902.25        14.63 o                         
  -2   2   5       2997.49       3019.52        41.80 o                         
  -1   2   5       1290.77       1331.82        15.18 o                         
   0   2   5       1059.70       1069.07        18.42 o                         
   1   2   5       1346.21       1322.30        15.87 o                         
   2   2   5         35.01         31.93         1.06 o                         
   3   2   5        893.28        900.90        10.83 o                         
   4   2   5         93.38         95.68         3.57 o                         
   5   2   5         44.72         50.00         2.81 o                         
   6   2   5         76.64         72.11         6.76 o                         
   7   2   5         89.31         69.35         4.65 o                         
  -9   3   5          0.28          1.05         3.94 o                         
  -8   3   5         12.17         15.84         1.92 o                         
  -7   3   5         33.39         36.69         1.30 o                         
  -6   3   5         81.99         85.06         1.73 o                         
  -5   3   5        402.61        405.50         8.00 o                         
  -4   3   5        639.24        635.22        10.90 o                         
  -3   3   5         26.42         27.07         1.06 o                         
  -2   3   5        611.70        579.13         8.27 o                         
  -1   3   5         31.89         39.66         1.23 o                         
   0   3   5        708.28        632.93         9.18 o                         
   1   3   5         90.99         75.72         1.94 o                         
   2   3   5        253.76        224.67         4.01 o                         
   3   3   5        107.52        111.79         2.60 o                         
   4   3   5         10.69         11.13         2.06 o                         
   5   3   5        145.44        134.83         4.76 o                         
   6   3   5          2.69          4.79         3.19 o                         
   7   3   5          0.77          1.69         5.35 o                         
  -9   4   5          8.81          8.76         1.56 o                         
  -8   4   5          8.46          7.52         1.06 o                         
  -7   4   5        119.21        119.66         2.51 o                         
  -6   4   5         20.32         21.93         2.08 o                         
  -5   4   5        413.12        426.28        15.62 o                         
  -4   4   5         12.93         11.58         0.71 o                         
  -3   4   5        697.40        726.09        11.93 o                         
  -2   4   5        825.43        811.73        11.48 o                         
  -1   4   5        121.49        137.82         5.52 o                         
   0   4   5        788.33        784.66        18.51 o                         
   1   4   5          0.38          2.75         0.85 o                         
   2   4   5        866.14        837.61        12.35 o                         
   3   4   5        191.79        189.55         3.98 o                         
   4   4   5        111.32        122.78         5.38 o                         
   5   4   5         90.85        112.40         8.45 o                         
  -9   5   5          0.06         -0.67         1.83 o                         
  -8   5   5         41.65         43.21         2.57 o                         
  -7   5   5         46.20         49.43         1.56 o                         
  -6   5   5         39.68         41.38         1.44 o                         
  -5   5   5         20.83         21.38         1.14 o                         
  -4   5   5         14.24         16.83         0.97 o                         
  -3   5   5        695.09        677.43         9.92 o                         
  -2   5   5        451.33        417.25         7.37 o                         
  -1   5   5        148.93        146.81         3.47 o                         
   0   5   5        425.93        393.05         7.37 o                         
   1   5   5          1.89          0.17         1.35 o                         
   2   5   5        247.03        250.44         5.14 o                         
   3   5   5         14.17         17.50         1.78 o                         
   4   5   5        101.12        109.30         8.17 o                         
  -9   6   5          3.80          4.20         1.38 o                         
  -8   6   5          0.34         -0.26         1.00 o                         
  -7   6   5          0.22          1.36         0.99 o                         
  -6   6   5        397.84        408.79         6.55 o                         
  -5   6   5        415.71        413.80         9.88 o                         
  -4   6   5         32.11         25.26         1.23 o                         
  -3   6   5         52.82         52.35         1.20 o                         
  -2   6   5         92.70         99.98         2.61 o                         
  -1   6   5        757.06        737.17        11.09 o                         
   0   6   5         68.74         68.24         3.30 o                         
   1   6   5        123.38        106.51         4.68 o                         
   2   6   5         74.77         75.26         3.85 o                         
   3   6   5          2.13          2.93         2.29 o                         
  -8   7   5          3.27          2.74         1.27 o                         
  -7   7   5          5.67          6.37         1.32 o                         
  -6   7   5          0.62         -0.32         1.30 o                         
  -5   7   5          0.33          0.18         1.17 o                         
  -4   7   5        188.99        195.25         4.55 o                         
  -3   7   5        191.96        190.74         4.52 o                         
  -1   7   5        157.59        168.10         5.67 o                         
   0   7   5          0.13          1.80         2.28 o                         
   1   7   5        304.97        296.68         8.25 o                         
   2   7   5        117.20        123.51         5.53 o                         
   3   7   5         41.24         39.90         5.35 o                         
  -8   8   5         18.33         11.95         2.07 o                         
  -7   8   5         11.92         13.68         2.35 o                         
  -6   8   5         54.50         50.81         3.07 o                         
  -5   8   5          0.40         -2.13         2.13 o                         
  -4   8   5         40.89         40.04         4.93 o                         
  -3   8   5         30.84         28.16         2.91 o                         
  -2   8   5        139.60        141.67         5.65 o                         
  -1   8   5        146.21        139.97         5.87 o                         
   0   8   5          2.69         -1.13         2.59 o                         
   1   8   5         36.10         49.00         3.77 o                         
   2   8   5          2.16          5.96         3.38 o                         
  -6   9   5          3.13          6.15         2.64 o                         
  -5   9   5          0.31         -1.19         2.55 o                         
  -4   9   5         16.55         18.93         3.38 o                         
  -3   9   5          0.09          2.01         2.70 o                         
  -2   9   5         31.60         35.54         3.48 o                         
  -1   9   5         10.85          6.20         2.99 o                         
   0   9   5         20.82         24.77         3.48 o                         
   1 -10   6          0.61          3.38         3.94 o                         
   2 -10   6          1.90          4.73         1.97 o                         
   3 -10   6          4.14          4.17         2.02 o                         
   4 -10   6          0.58         -1.15         2.40 o                         
   5 -10   6          0.08         -2.48         2.48 o                         
  -1  -9   6          6.39          2.55         2.50 o                         
   0  -9   6          3.11          7.68         2.68 o                         
   1  -9   6          3.43          2.81         2.48 o                         
   2  -9   6         34.05         33.00         2.15 o                         
   3  -9   6         17.68         17.75         2.24 o                         
   4  -9   6          2.70          3.66         1.88 o                         
   5  -9   6         15.92          9.85         2.65 o                         
   6  -9   6          0.84          0.03         2.48 o                         
   7  -9   6          1.43         -0.77         2.59 o                         
  -3  -8   6         49.61         39.38         5.35 o                         
  -2  -8   6         75.67         79.31         6.90 o                         
  -1  -8   6          0.60         -0.40         1.87 o                         
   0  -8   6         71.97         80.79         4.23 o                         
   1  -8   6          3.53          2.94         1.94 o                         
   2  -8   6         63.99         64.48         2.17 o                         
   3  -8   6         13.52         10.25         1.69 o                         
   4  -8   6         10.87         10.33         1.80 o                         
   5  -8   6          1.41          5.49         2.07 o                         
   6  -8   6         26.54         34.04         2.76 o                         
   7  -8   6          1.36          2.82         2.48 o                         
   8  -8   6          0.56         -1.23         2.64 o                         
  -4  -7   6          1.06          0.14         2.99 o                         
  -3  -7   6         11.62         10.35         2.88 o                         
  -2  -7   6         26.93         22.51         2.15 o                         
  -1  -7   6        106.36        109.83         3.35 o                         
   0  -7   6        240.03        253.77         5.81 o                         
   1  -7   6          1.34          0.33         1.43 o                         
   2  -7   6          7.19          7.93         1.16 o                         
   3  -7   6         12.42         15.47         1.41 o                         
   4  -7   6        296.82        306.41         5.11 o                         
   5  -7   6         40.09         35.33         2.96 o                         
   6  -7   6          7.51          6.38         2.37 o                         
   7  -7   6          1.51          1.61         2.33 o                         
   8  -7   6          8.38          8.18         2.71 o                         
  -5  -6   6         31.11         34.34         9.16 o                         
  -4  -6   6         58.98         53.11         3.78 o                         
  -3  -6   6        129.28        128.74         3.83 o                         
  -2  -6   6         48.43         42.80         2.81 o                         
  -1  -6   6        310.53        312.80         4.46 o                         
   0  -6   6          8.82          9.49         1.19 o                         
   1  -6   6        316.99        307.69         4.75 o                         
   2  -6   6        175.31        169.83         3.53 o                         
   3  -6   6          0.31         -0.24         1.01 o                         
   4  -6   6          6.93          8.70         1.20 o                         
   5  -6   6         46.43         51.95         3.25 o                         
   6  -6   6         51.88         52.70         2.82 o                         
   7  -6   6          5.77          2.87         2.27 o                         
   8  -6   6         18.70         15.83         3.37 o                         
  -6  -5   6         53.31         53.69         4.17 o                         
  -5  -5   6          7.06         10.47         2.88 o                         
  -4  -5   6        121.56        126.94         5.63 o                         
  -3  -5   6        181.87        179.46         3.74 o                         
  -2  -5   6        122.27        127.58         2.50 o                         
  -1  -5   6        431.84        426.15         5.52 o                         
   0  -5   6          9.30          9.01         1.10 o                         
   1  -5   6        169.58        172.08         2.58 o                         
   2  -5   6         50.29         58.97         1.60 o                         
   3  -5   6        129.64        129.48         2.49 o                         
   4  -5   6        136.82        134.03         2.81 o                         
   5  -5   6          2.15          1.26         1.23 o                         
   6  -5   6         11.04         12.97         2.06 o                         
   7  -5   6          2.51          0.19         2.00 o                         
   8  -5   6         38.10         37.83         2.96 o                         
   9  -5   6          2.49          3.32         2.61 o                         
  -7  -4   6         11.90         13.60         3.37 o                         
  -6  -4   6         38.14         35.16         3.45 o                         
  -5  -4   6          3.11          2.18         2.37 o                         
  -4  -4   6        196.61        186.97         6.05 o                         
  -3  -4   6         93.83         88.70         1.96 o                         
  -2  -4   6        294.30        281.26         4.10 o                         
  -1  -4   6         88.02         81.47         1.64 o                         
   0  -4   6        243.17        244.53         3.15 o                         
   1  -4   6        388.90        368.60         4.44 o                         
   2  -4   6         13.28         16.68         0.87 o                         
   3  -4   6        283.89        294.75         4.23 o                         
   4  -4   6         50.87         44.81         2.65 o                         
   5  -4   6          4.88          6.24         1.25 o                         
   6  -4   6          1.37          1.72         1.54 o                         
   7  -4   6          6.00          8.43         2.21 o                         
   8  -4   6          0.14         -0.74         2.27 o                         
   9  -4   6          0.25          0.51         2.51 o                         
  -7  -3   6         30.93         35.63         4.65 o                         
  -6  -3   6         60.91         67.78         3.04 o                         
  -5  -3   6        458.34        444.82         8.41 o                         
  -4  -3   6        441.79        427.17         5.45 o                         
  -3  -3   6         32.94         29.93         0.99 o                         
  -2  -3   6       1080.47       1089.84        13.96 o                         
  -1  -3   6        277.54        289.84         3.84 o                         
   0  -3   6       1135.96       1158.92        11.65 o                         
   1  -3   6        868.38        866.49        10.23 o                         
   2  -3   6         88.72         86.81         1.52 o                         
   3  -3   6        416.77        410.68         4.60 o                         
   4  -3   6          5.95          4.95         1.13 o                         
   5  -3   6        178.22        194.37         3.67 o                         
   6  -3   6         75.73         66.24         2.78 o                         
   7  -3   6          0.54          2.62         2.10 o                         
   8  -3   6          0.79         -2.28         2.28 o                         
   9  -3   6          0.94          0.95         3.57 o                         
  -8  -2   6          6.22          1.22         2.91 o                         
  -7  -2   6        135.70        120.02         4.29 o                         
  -6  -2   6          7.13          6.24         1.72 o                         
  -5  -2   6         59.03         62.54         1.67 o                         
  -4  -2   6        139.62        131.90         1.92 o                         
  -3  -2   6        383.93        367.69         5.06 o                         
  -2  -2   6       1934.64       1818.64        24.23 o                         
  -1  -2   6        754.63        801.26        17.74 o                         
   0  -2   6        385.34        323.48         3.17 o                         
   1  -2   6        260.34        267.45         2.84 o                         
   2  -2   6        560.92        519.04         5.53 o                         
   3  -2   6        509.27        505.94         5.55 o                         
   4  -2   6         40.35         42.48         1.55 o                         
   5  -2   6          1.47          2.01         1.18 o                         
   6  -2   6          0.95          4.23         1.60 o                         
   7  -2   6         63.08         56.03        11.55 o                         
   8  -2   6         10.78          5.01         3.24 o                         
  -8  -1   6         22.60         22.07         2.91 o                         
  -7  -1   6         57.62         58.25         4.63 o                         
  -6  -1   6          0.97          3.28         1.23 o                         
  -5  -1   6       1039.59       1034.69        13.29 o                         
  -4  -1   6        668.81        660.98         8.13 o                         
  -3  -1   6        207.77        211.40         2.82 o                         
  -2  -1   6        440.45        445.48         5.94 o                         
  -1  -1   6       3916.55       4322.08        42.20 o                         
   0  -1   6       1646.98       1623.48        16.11 o                         
   1  -1   6        191.62        193.47         2.22 o                         
   2  -1   6         12.40         14.69         1.07 o                         
   3  -1   6         21.73         20.22         0.90 o                         
   4  -1   6         93.02         93.95         2.36 o                         
   5  -1   6        455.90        442.19         7.89 o                         
   6  -1   6          0.98          0.65         1.89 o                         
   7  -1   6          0.38         -2.68         2.68 o                         
   8  -1   6          0.23         -2.81         3.28 o                         
  -9   0   6          2.15         -1.97         4.79 o                         
  -8   0   6         29.06         25.25         2.31 o                         
  -7   0   6          1.70          2.72         1.41 o                         
  -6   0   6         11.11         12.88         0.94 o                         
  -5   0   6        544.96        537.05         8.13 o                         
  -4   0   6          1.62          1.76         0.57 o                         
  -3   0   6       2149.89       2160.45        26.86 o                         
  -2   0   6          4.58         11.41         1.03 o                         
  -1   0   6         10.08         11.74         0.61 o                         
   0   0   6        581.64        621.92         6.40 o                         
   1   0   6       1183.34       1141.66        11.02 o                         
   2   0   6       2085.37       2013.68        18.82 o                         
   3   0   6        182.21        182.71         3.25 o                         
   4   0   6        239.06        236.03         4.03 o                         
   5   0   6         11.63         11.95         1.75 o                         
   6   0   6         89.75         98.79         4.47 o                         
   7   0   6         46.11         43.18         4.37 o                         
   8   0   6         12.45         10.70         3.78 o                         
  -9   1   6          0.01         -1.22         2.14 o                         
  -8   1   6         10.19         14.54         2.35 o                         
  -7   1   6        217.45        219.94         3.69 o                         
  -6   1   6        289.14        295.30         4.35 o                         
  -5   1   6        253.69        244.56         4.04 o                         
  -4   1   6        769.57        811.19        11.61 o                         
  -3   1   6       1152.55       1133.89        22.60 o                         
  -2   1   6         22.51         19.46         0.65 o                         
  -1   1   6       2260.60       2229.80        23.41 o                         
   0   1   6       1563.04       1604.32        17.04 o                         
   1   1   6        251.31        241.27         2.86 o                         
   2   1   6        455.14        444.32         5.63 o                         
   3   1   6          7.99          7.51         0.95 o                         
   4   1   6        163.42        162.99         4.39 o                         
   5   1   6         11.24         11.47         2.10 o                         
   6   1   6         52.70         57.58         5.49 o                         
   7   1   6          1.86          1.22         2.97 o                         
  -9   2   6          0.06         -2.55         2.72 o                         
  -8   2   6         34.45         36.05         2.15 o                         
  -7   2   6         31.63         26.23         1.20 o                         
  -6   2   6        287.05        282.19         4.13 o                         
  -5   2   6         67.45         67.27         1.45 o                         
  -4   2   6         93.73        100.03         3.37 o                         
  -3   2   6        165.25        147.57         2.84 o                         
  -2   2   6         42.62         39.64         1.06 o                         
  -1   2   6       1209.24       1138.79        13.13 o                         
   0   2   6         37.13         26.91         0.99 o                         
   1   2   6        725.23        676.66         8.84 o                         
   2   2   6         91.11        104.73         2.28 o                         
   3   2   6        793.87        816.30        10.91 o                         
   4   2   6        225.50        219.97         5.42 o                         
   5   2   6          2.97          1.56         2.49 o                         
   6   2   6          8.43         10.10         3.17 o                         
   7   2   6          2.63          0.56         3.59 o                         
  -9   3   6         36.66         36.96         2.78 o                         
  -8   3   6         69.17         73.59         1.96 o                         
  -7   3   6          0.76          2.25         0.79 o                         
  -6   3   6         30.09         36.28         2.10 o                         
  -5   3   6         22.53         21.21         1.69 o                         
  -4   3   6       1190.45       1198.58        24.30 o                         
  -3   3   6       1241.86       1232.56        19.95 o                         
  -2   3   6        269.99        273.30         4.15 o                         
  -1   3   6        525.92        527.81         7.71 o                         
   0   3   6        346.00        295.98         4.14 o                         
   1   3   6       1325.95       1303.39        18.59 o                         
   2   3   6        160.66        173.60         3.98 o                         
   3   3   6        233.47        224.33         5.16 o                         
   4   3   6         77.81         80.27         3.30 o                         
   5   3   6         52.20         50.58         3.14 o                         
   6   3   6         17.17         17.75         5.07 o                         
  -9   4   6          0.72          0.75         1.14 o                         
  -8   4   6          0.61         -2.16         2.16 o                         
  -7   4   6        136.11        140.27         8.30 o                         
  -6   4   6        263.43        269.70         5.75 o                         
  -5   4   6          9.86         10.11         1.88 o                         
  -4   4   6         38.87         35.75         1.30 o                         
  -3   4   6        134.57        141.26         3.41 o                         
  -2   4   6       1585.09       1588.30        22.18 o                         
  -1   4   6        591.85        585.74         8.55 o                         
   0   4   6         48.04         40.32         3.11 o                         
   1   4   6         66.02         63.02         2.81 o                         
   2   4   6         36.79         34.40         1.56 o                         
   3   4   6        232.22        235.01         6.97 o                         
   4   4   6          9.06         10.92         4.37 o                         
  -9   5   6          6.49          8.73         4.23 o                         
  -8   5   6          2.74          4.01         2.57 o                         
  -7   5   6         15.54         23.49         5.07 o                         
  -6   5   6         75.03         86.56         3.34 o                         
  -5   5   6        109.39        123.51         2.48 o                         
  -4   5   6        515.86        507.68         7.66 o                         
  -3   5   6          9.61          6.88         0.91 o                         
  -2   5   6         99.92        104.62         2.64 o                         
  -1   5   6         25.03         29.37         2.64 o                         
   0   5   6       1222.23       1209.24        20.22 o                         
   1   5   6        379.76        374.35         9.06 o                         
   2   5   6         80.84         85.07         5.63 o                         
   3   5   6         73.43         79.16         5.92 o                         
   4   5   6         18.96         13.52         4.51 o                         
  -9   6   6          0.62          0.43         2.97 o                         
  -8   6   6          1.27          2.99         2.88 o                         
  -7   6   6         55.22         66.20         3.88 o                         
  -6   6   6         86.22         87.83         2.74 o                         
  -5   6   6        120.19        120.73         2.68 o                         
  -4   6   6         20.43         22.38         1.24 o                         
  -3   6   6        193.26        193.46         4.39 o                         
  -2   6   6        348.86        355.13         5.94 o                         
  -1   6   6         30.34         25.94         2.39 o                         
   0   6   6        209.91        236.32         9.58 o                         
   1   6   6         11.57         13.80         3.66 o                         
   2   6   6        182.98        171.53         9.01 o                         
   3   6   6         72.78         70.14         6.20 o                         
  -8   7   6         21.09         19.65         3.48 o                         
  -7   7   6         10.02         11.74         1.20 o                         
  -6   7   6         63.87         60.78         4.00 o                         
  -5   7   6         46.79         43.12         2.25 o                         
  -4   7   6          3.94          1.41         1.44 o                         
  -3   7   6        281.65        281.69         7.54 o                         
  -2   7   6        205.27        183.27        14.23 o                         
  -1   7   6          9.19          9.58         2.39 o                         
   0   7   6        105.89         95.11         6.48 o                         
   1   7   6         11.78         11.50         2.82 o                         
   2   7   6        129.34        121.75         5.81 o                         
  -7   8   6          0.09         -0.56         1.84 o                         
  -6   8   6         45.45         46.89         4.65 o                         
  -5   8   6         15.98         14.82         2.60 o                         
  -4   8   6          0.15          1.63         2.34 o                         
  -3   8   6         50.34         56.64         3.45 o                         
  -2   8   6         15.53         12.62         2.77 o                         
  -1   8   6        123.70        126.73         5.67 o                         
   0   8   6         46.27         44.16         3.59 o                         
   1   8   6         20.25         19.41         3.28 o                         
  -6   9   6          5.17          2.15         2.46 o                         
  -5   9   6          5.23          6.10         3.10 o                         
  -4   9   6         47.19         42.77         3.59 o                         
  -3   9   6         53.66         49.60         3.72 o                         
  -2   9   6          7.86          5.99         2.97 o                         
  -1   9   6         30.87         27.59         3.68 o                         
   2 -10   7          5.09          4.90         2.88 o                         
   3 -10   7          0.26          0.94         1.97 o                         
   4 -10   7          0.19          0.37         2.09 o                         
  -1  -9   7         42.83         54.93         5.92 o                         
   0  -9   7         13.20         12.68         2.84 o                         
   1  -9   7          5.90          3.74         2.68 o                         
   2  -9   7          8.23         10.05         1.89 o                         
   3  -9   7         19.13         20.51         2.09 o                         
   4  -9   7          8.45          7.20         2.00 o                         
   5  -9   7          3.37          0.38         2.81 o                         
   6  -9   7          4.67          4.95         2.83 o                         
  -2  -8   7         29.51         33.55         3.78 o                         
  -1  -8   7          4.69          1.01         2.42 o                         
   0  -8   7        192.10        186.58         5.28 o                         
   1  -8   7         23.73         22.45         1.66 o                         
   2  -8   7          0.28          2.53         1.48 o                         
   3  -8   7          1.99          0.27         1.62 o                         
   4  -8   7          2.36          5.28         1.80 o                         
   5  -8   7          3.60          3.13         2.07 o                         
   6  -8   7          8.59          4.74         3.13 o                         
   7  -8   7          2.40          3.49         2.64 o                         
  -4  -7   7         43.80         45.33         3.97 o                         
  -3  -7   7          7.53         13.61         3.24 o                         
  -2  -7   7        106.58        109.40         3.93 o                         
  -1  -7   7          1.10          2.74         1.91 o                         
   0  -7   7         66.50         60.03         2.41 o                         
   1  -7   7         42.84         47.40         2.53 o                         
   2  -7   7         27.47         30.82         1.63 o                         
   3  -7   7         31.49         27.60         2.45 o                         
   4  -7   7         25.92         29.81         2.11 o                         
   5  -7   7         21.32         18.47         2.27 o                         
   6  -7   7          0.26          1.73         2.15 o                         
   7  -7   7          8.13         12.07         2.84 o                         
   8  -7   7          1.50          0.66         2.65 o                         
  -5  -6   7         37.56         39.78         3.97 o                         
  -4  -6   7         21.28         25.44         3.19 o                         
  -3  -6   7        155.77        154.05         4.52 o                         
  -2  -6   7        233.17        236.99         5.46 o                         
  -1  -6   7          7.00          6.86         1.70 o                         
   0  -6   7         24.10         27.89         1.22 o                         
   1  -6   7         12.71         11.67         1.11 o                         
   2  -6   7        169.54        168.68         3.28 o                         
   3  -6   7         86.85         89.63         2.38 o                         
   4  -6   7         23.28         20.82         1.41 o                         
   5  -6   7          0.19          1.16         1.54 o                         
   6  -6   7          9.29         12.35         2.22 o                         
   7  -6   7         12.41         12.11         2.54 o                         
   8  -6   7          6.28          3.71         2.71 o                         
  -6  -5   7         34.58         31.60         4.79 o                         
  -5  -5   7        103.62         95.04        10.56 o                         
  -4  -5   7          0.00         -0.52         2.44 o                         
  -3  -5   7         39.61         37.53         2.54 o                         
  -2  -5   7          0.72          0.01         0.79 o                         
  -1  -5   7        604.58        596.89         6.81 o                         
   0  -5   7        327.40        329.01         4.50 o                         
   1  -5   7         33.74         37.21         1.45 o                         
   2  -5   7         85.03         85.54         1.91 o                         
   3  -5   7         55.43         54.67         1.72 o                         
   4  -5   7        193.59        192.76         3.37 o                         
   5  -5   7         36.05         29.58         1.89 o                         
   6  -5   7          0.30          2.70         1.99 o                         
   7  -5   7          1.01          3.13         2.27 o                         
   8  -5   7         16.76         22.91         2.80 o                         
  -6  -4   7          8.69          7.41         3.04 o                         
  -5  -4   7         41.31         39.92         3.66 o                         
  -4  -4   7         27.77         38.93         3.80 o                         
  -3  -4   7       1499.05       1483.80        18.89 o                         
  -2  -4   7        125.09        122.47         2.28 o                         
  -1  -4   7        167.23        164.57         3.03 o                         
   0  -4   7         58.00         67.85         1.81 o                         
   1  -4   7        641.32        616.68         7.02 o                         
   2  -4   7        712.96        723.25         8.18 o                         
   3  -4   7          0.76          0.17         0.86 o                         
   4  -4   7         56.31         61.15         1.81 o                         
   5  -4   7          0.57          1.37         1.32 o                         
   6  -4   7          3.99          4.75         1.83 o                         
   7  -4   7         14.04         12.85         2.31 o                         
   8  -4   7          0.04          1.41         2.47 o                         
  -7  -3   7          0.12         -2.73         2.91 o                         
  -6  -3   7        128.77        131.36         5.61 o                         
  -5  -3   7         77.25         79.72         4.05 o                         
  -4  -3   7        264.14        265.11         3.68 o                         
  -3  -3   7         25.73         20.85         1.09 o                         
  -2  -3   7        674.49        692.46         9.17 o                         
  -1  -3   7       1262.54       1234.95        15.80 o                         
   0  -3   7         70.33         63.08         1.40 o                         
   1  -3   7         55.83         67.04         2.28 o                         
   2  -3   7         19.67         19.23         0.92 o                         
   3  -3   7        191.48        183.05         2.76 o                         
   4  -3   7        166.66        150.71         2.83 o                         
   5  -3   7          0.06         -0.86         1.28 o                         
   6  -3   7         73.80         67.79         3.12 o                         
   7  -3   7          6.91         13.65         2.31 o                         
   8  -3   7          4.58          6.40         3.80 o                         
  -8  -2   7         12.74         15.50         3.66 o                         
  -7  -2   7         21.55         19.88         2.91 o                         
  -6  -2   7        198.40        202.98         4.83 o                         
  -5  -2   7        226.58        223.75         4.19 o                         
  -4  -2   7        863.65        867.87        10.26 o                         
  -3  -2   7         39.07         38.05         1.28 o                         
  -2  -2   7        300.10        311.49         4.48 o                         
  -1  -2   7        192.75        193.29         3.09 o                         
   0  -2   7          7.12         12.43         0.96 o                         
   1  -2   7       2137.90       2286.58        22.59 o                         
   2  -2   7          0.36          1.79         0.63 o                         
   3  -2   7        190.71        181.74         2.75 o                         
   4  -2   7         30.14         27.82         1.80 o                         
   5  -2   7        102.39        116.97         3.00 o                         
   6  -2   7         23.34         23.30         2.32 o                         
   7  -2   7          0.12          1.11         4.23 o                         
   8  -2   7          0.11         -3.17         3.17 o                         
  -8  -1   7         17.98         18.46         3.24 o                         
  -7  -1   7         17.69         17.27         2.06 o                         
  -6  -1   7        198.49        191.45         3.84 o                         
  -5  -1   7        998.60        991.92        11.66 o                         
  -4  -1   7        307.28        284.12         3.73 o                         
  -3  -1   7         24.19         19.56         0.82 o                         
  -2  -1   7        102.31         87.62         1.79 o                         
  -1  -1   7         55.17         51.20         1.17 o                         
   0  -1   7       2212.57       2209.25        25.18 o                         
   1  -1   7       1371.48       1314.92        14.73 o                         
   2  -1   7          7.48          7.44         0.77 o                         
   3  -1   7        221.86        216.14         3.06 o                         
   4  -1   7         32.26         30.05         1.79 o                         
   5  -1   7        138.10        143.96         3.76 o                         
   6  -1   7         23.09         16.71         2.27 o                         
   7  -1   7          2.19          3.31         3.08 o                         
   8  -1   7          1.53          1.42         3.48 o                         
  -8   0   7          4.46          3.71         2.39 o                         
  -7   0   7        160.26        165.43         4.39 o                         
  -6   0   7         23.86         24.42         1.13 o                         
  -5   0   7          4.84          5.45         0.93 o                         
  -4   0   7        182.96        179.04         3.20 o                         
  -3   0   7        276.72        271.06         3.81 o                         
  -2   0   7       3723.18       3633.59        72.62 o                         
  -1   0   7       1961.82       2055.02        23.42 o                         
   0   0   7        526.20        516.86         6.28 o                         
   1   0   7         41.03         43.03         2.30 o                         
   2   0   7        854.18        842.05         9.74 o                         
   3   0   7        414.55        459.89        11.18 o                         
   4   0   7         38.62         40.22         2.17 o                         
   5   0   7          1.37          1.03         1.84 o                         
   6   0   7          0.37          1.70         2.22 o                         
   7   0   7         15.16         14.72         3.32 o                         
   8   0   7          5.16          6.73         3.77 o                         
  -9   1   7         22.12         21.68         2.90 o                         
  -8   1   7         17.67         16.95         2.87 o                         
  -7   1   7         41.67         40.25         2.24 o                         
  -6   1   7         27.32         26.20         1.16 o                         
  -5   1   7        539.72        537.53         8.01 o                         
  -4   1   7        559.93        546.17         8.05 o                         
  -3   1   7        114.20        103.62         2.44 o                         
  -2   1   7        594.43        597.89         7.76 o                         
  -1   1   7       1385.26       1425.51        16.37 o                         
   0   1   7       1299.74       1259.52        14.57 o                         
   1   1   7         89.54         91.12         2.01 o                         
   2   1   7        437.18        421.05         5.44 o                         
   3   1   7        193.63        194.16         4.01 o                         
   4   1   7        122.37        120.07         3.96 o                         
   5   1   7        117.28        110.25         4.28 o                         
   6   1   7          0.16          2.47         2.88 o                         
   7   1   7          3.01          0.28         3.25 o                         
  -9   2   7          0.18         -0.04         1.78 o                         
  -8   2   7         23.33         25.47         1.55 o                         
  -7   2   7         93.16        108.31         2.39 o                         
  -6   2   7          1.71          1.69         0.69 o                         
  -5   2   7        164.78        158.51         3.05 o                         
  -4   2   7         23.35         24.21         1.06 o                         
  -3   2   7       1128.50       1151.85        18.70 o                         
  -2   2   7        806.62        804.05        11.44 o                         
  -1   2   7         98.73         89.04         1.52 o                         
   0   2   7        194.48        179.35         2.87 o                         
   1   2   7        120.17        110.70         2.41 o                         
   2   2   7        623.70        614.98         9.33 o                         
   3   2   7         94.02         93.04         3.09 o                         
   4   2   7         84.38         89.75         3.56 o                         
   5   2   7         13.28         12.91         2.43 o                         
   6   2   7         17.79         24.97         3.78 o                         
   7   2   7         11.20          9.58         5.07 o                         
  -9   3   7          4.16          6.56         1.45 o                         
  -8   3   7         52.06         53.15         1.73 o                         
  -7   3   7         34.24         33.41         1.87 o                         
  -6   3   7        153.36        161.10         3.61 o                         
  -5   3   7        589.18        606.18        10.68 o                         
  -4   3   7         66.30         69.37         1.58 o                         
  -3   3   7        579.84        556.21         8.23 o                         
  -2   3   7          8.90         10.98         0.76 o                         
  -1   3   7       1463.42       1476.45        18.57 o                         
   0   3   7        771.06        762.18         9.90 o                         
   1   3   7        211.87        192.49         4.18 o                         
   2   3   7        118.62        114.49         2.87 o                         
   3   3   7         88.39         78.40         3.59 o                         
   4   3   7        177.66        172.40         5.15 o                         
   5   3   7         17.02         16.61         3.28 o                         
   6   3   7         12.26          9.58         5.07 o                         
  -9   4   7          0.30         -3.04         3.04 o                         
  -8   4   7          2.73          4.60         2.06 o                         
  -7   4   7          2.98          2.07         1.84 o                         
  -6   4   7        163.89        177.11         4.55 o                         
  -5   4   7         17.69         15.75         2.08 o                         
  -4   4   7         41.65         37.16         1.93 o                         
  -3   4   7         70.16         68.85         2.00 o                         
  -2   4   7        211.41        210.72         3.51 o                         
  -1   4   7        918.62        921.91        13.58 o                         
   0   4   7         70.41         75.50         1.97 o                         
   1   4   7        287.65        294.60         5.68 o                         
   2   4   7        173.48        171.45         5.67 o                         
   3   4   7         55.36         76.34         5.92 o                         
   4   4   7         62.86         66.20         5.92 o                         
  -9   5   7         22.36         20.61         3.57 o                         
  -8   5   7         38.35         38.34         2.76 o                         
  -7   5   7          4.52          4.63         2.00 o                         
  -6   5   7         11.11         12.53         1.89 o                         
  -5   5   7          9.99          8.68         0.89 o                         
  -4   5   7       1663.50       1655.89        23.37 o                         
  -3   5   7        602.07        576.29         9.81 o                         
  -2   5   7         73.88         74.14         1.91 o                         
  -1   5   7        142.57        133.65         3.41 o                         
   0   5   7        129.05        117.30         3.63 o                         
   1   5   7        629.77        612.64        19.72 o                         
   2   5   7         26.96         28.45         4.23 o                         
   3   5   7         83.11         81.41         6.48 o                         
   4   5   7         10.95         12.96         4.79 o                         
  -8   6   7          0.08         -1.50         2.28 o                         
  -7   6   7          5.37         10.73         2.32 o                         
  -6   6   7         68.50         63.18         2.44 o                         
  -5   6   7          1.37          0.66         1.01 o                         
  -4   6   7          4.15          3.71         1.08 o                         
  -3   6   7          2.66          1.62         1.74 o                         
  -2   6   7        332.26        349.98         8.37 o                         
  -1   6   7        160.10        159.98         7.32 o                         
   0   6   7          1.98         -2.25         3.10 o                         
   1   6   7         80.52         70.99         5.63 o                         
   2   6   7         10.76          8.17         4.23 o                         
   3   6   7        109.11         92.40         7.04 o                         
  -8   7   7          7.85          6.86         3.28 o                         
  -7   7   7          2.50          1.40         3.08 o                         
  -6   7   7          2.70          2.08         1.32 o                         
  -5   7   7        154.00        163.34         7.57 o                         
  -4   7   7        155.71        157.95        10.42 o                         
  -3   7   7         13.29         11.85         3.52 o                         
  -2   7   7         73.88         76.02         3.85 o                         
  -1   7   7          8.67          6.62         2.59 o                         
   0   7   7        260.03        253.78         7.67 o                         
   1   7   7         57.02         60.86         4.23 o                         
   2   7   7         12.06         10.91         3.04 o                         
  -7   8   7         45.33         42.76         2.49 o                         
  -6   8   7          3.25          5.82         2.39 o                         
  -5   8   7         23.54         26.86         4.51 o                         
  -4   8   7         12.19         10.18         4.79 o                         
  -3   8   7         21.74         30.36         3.04 o                         
  -2   8   7         73.47         72.80         4.93 o                         
  -1   8   7          3.35          0.95         2.68 o                         
   0   8   7         56.20         62.38         9.44 o                         
  -4   9   7          0.90          4.39         4.08 o                         
  -3   9   7         34.47         39.70         3.65 o                         
   0  -9   8         14.19         15.15         3.04 o                         
   1  -9   8          0.47          1.80         2.77 o                         
   2  -9   8         13.54         10.85         2.97 o                         
   3  -9   8          7.87          7.87         1.97 o                         
   4  -9   8          8.11          3.76         2.03 o                         
   5  -9   8          0.01          0.73         2.32 o                         
   6  -9   8          0.82         -0.02         2.52 o                         
  -2  -8   8          0.49          2.49         3.17 o                         
  -1  -8   8          2.73          5.47         2.22 o                         
   0  -8   8         23.56         25.80         2.61 o                         
   1  -8   8         46.60         48.66         2.19 o                         
   2  -8   8         50.45         50.66         2.28 o                         
   3  -8   8          2.21          0.06         1.62 o                         
   4  -8   8          0.07          0.85         1.77 o                         
   5  -8   8          3.11          6.81         2.03 o                         
   6  -8   8         35.64         38.79         3.06 o                         
   7  -8   8          5.97          3.14         2.65 o                         
  -3  -7   8          5.60          1.55         2.99 o                         
  -2  -7   8         45.37         44.62         2.73 o                         
  -1  -7   8         76.79         83.36         3.57 o                         
   0  -7   8          0.81          1.50         1.50 o                         
   1  -7   8         11.82         13.47         1.66 o                         
   2  -7   8         18.40         17.30         1.48 o                         
   3  -7   8         47.74         48.16         2.02 o                         
   4  -7   8         10.13         10.34         1.77 o                         
   5  -7   8          0.64          0.09         1.77 o                         
   6  -7   8          7.59         15.45         3.11 o                         
   7  -7   8          7.05         14.64         2.73 o                         
  -4  -6   8        136.31        126.71         5.97 o                         
  -3  -6   8          0.43         -0.28         2.57 o                         
  -2  -6   8        190.12        181.87         5.03 o                         
  -1  -6   8          4.93          3.03         0.90 o                         
   0  -6   8        208.36        213.90         3.78 o                         
   1  -6   8        271.66        277.15         4.56 o                         
   2  -6   8          2.08          1.45         1.19 o                         
   3  -6   8         44.77         43.95         1.83 o                         
   4  -6   8          3.74          7.39         1.44 o                         
   5  -6   8         34.48         36.88         2.86 o                         
   6  -6   8         10.68         10.93         2.32 o                         
   7  -6   8          1.18         -2.34         2.68 o                         
   8  -6   8          0.71          1.59         2.71 o                         
  -5  -5   8         58.24         54.33         4.65 o                         
  -4  -5   8         44.02         38.64         3.37 o                         
  -3  -5   8         49.14         51.68         7.04 o                         
  -2  -5   8        116.79        110.47         4.20 o                         
  -1  -5   8         91.89         84.44         2.52 o                         
   0  -5   8         32.19         36.68         1.28 o                         
   1  -5   8         18.68         22.44         1.07 o                         
   2  -5   8         51.06         54.82         2.19 o                         
   3  -5   8        245.96        254.80         4.36 o                         
   4  -5   8          2.36          0.56         1.18 o                         
   5  -5   8          0.85          0.25         1.60 o                         
   6  -5   8          0.72          1.68         2.46 o                         
   7  -5   8          3.49          2.92         2.48 o                         
   8  -5   8          2.31          3.85         2.70 o                         
  -6  -4   8          1.88          0.22         2.84 o                         
  -5  -4   8        108.35        113.17         5.61 o                         
  -4  -4   8         27.84         25.51         2.91 o                         
  -3  -4   8        753.87        733.96        12.88 o                         
  -2  -4   8        209.83        218.50         5.08 o                         
  -1  -4   8         12.14         11.21         1.14 o                         
   0  -4   8        437.27        426.19         5.50 o                         
   1  -4   8         17.26         14.31         0.96 o                         
   2  -4   8        349.39        366.31         6.07 o                         
   3  -4   8         16.75         18.61         1.24 o                         
   4  -4   8         42.88         52.54         1.80 o                         
   5  -4   8         42.06         37.51         3.10 o                         
   6  -4   8          9.78         14.16         2.27 o                         
   7  -4   8         11.06         11.42         2.53 o                         
   8  -4   8          6.35          3.90         3.24 o                         
  -7  -3   8         28.75         32.50         3.59 o                         
  -6  -3   8         66.87         62.81         3.92 o                         
  -5  -3   8        314.55        326.91         8.82 o                         
  -4  -3   8          1.32          4.06         2.03 o                         
  -3  -3   8        257.40        252.05         5.13 o                         
  -2  -3   8         84.03         87.61         2.46 o                         
  -1  -3   8        832.38        827.95        17.23 o                         
   0  -3   8       1217.16       1251.32        19.80 o                         
   1  -3   8          2.39          0.95         0.61 o                         
   2  -3   8         21.46         22.26         0.95 o                         
   3  -3   8          0.93          1.73         0.92 o                         
   4  -3   8        164.51        181.61         3.29 o                         
   5  -3   8        113.02        115.86         2.91 o                         
   6  -3   8          0.94          0.59         2.06 o                         
   7  -3   8          0.66          0.79         2.33 o                         
   8  -3   8          1.15         -0.45         3.37 o                         
  -7  -2   8         21.29         15.38         3.02 o                         
  -6  -2   8         76.75         87.71         5.92 o                         
  -5  -2   8         33.83         34.41         2.11 o                         
  -4  -2   8         28.78         30.85         1.28 o                         
  -3  -2   8       2096.86       2065.89        25.98 o                         
  -2  -2   8        157.46        155.99         3.13 o                         
  -1  -2   8        561.86        548.96         8.34 o                         
   0  -2   8          4.00          4.58         0.71 o                         
   1  -2   8       1924.82       1938.97        22.23 o                         
   2  -2   8        650.91        655.62         7.46 o                         
   3  -2   8         33.99         33.20         1.55 o                         
   4  -2   8          2.67          2.81         1.14 o                         
   5  -2   8         25.30         31.90         2.38 o                         
   6  -2   8          2.14          3.02         2.27 o                         
   7  -2   8         28.01         19.97         4.51 o                         
   8  -2   8          0.23          0.58         3.48 o                         
  -8  -1   8          7.50         11.98         2.90 o                         
  -7  -1   8          8.90          7.87         2.39 o                         
  -6  -1   8         75.90         80.40         2.96 o                         
  -5  -1   8         65.54         65.15         2.68 o                         
  -4  -1   8        121.28        121.44         2.01 o                         
  -3  -1   8        652.13        635.41         8.41 o                         
  -2  -1   8        203.28        202.64         3.60 o                         
  -1  -1   8       1401.86       1356.83        17.18 o                         
   0  -1   8          4.74          3.58         0.74 o                         
   1  -1   8         13.26         18.96         1.62 o                         
   2  -1   8        104.79        115.36         2.51 o                         
   3  -1   8        409.81        410.65         5.46 o                         
   4  -1   8        308.50        328.66         6.83 o                         
   5  -1   8          0.93          0.33         1.89 o                         
   6  -1   8         24.36         17.17         3.08 o                         
   7  -1   8          0.51          2.37         3.28 o                         
   8  -1   8          4.42         -0.85         4.79 o                         
  -8   0   8         43.43         46.62         3.52 o                         
  -7   0   8          0.49         -2.68         2.68 o                         
  -6   0   8        171.76        176.39         3.89 o                         
  -5   0   8         17.66         19.34         1.04 o                         
  -4   0   8        741.62        733.59        10.69 o                         
  -3   0   8        291.65        277.74         3.92 o                         
  -2   0   8        408.65        423.90         5.73 o                         
  -1   0   8        464.28        455.56         6.14 o                         
   0   0   8         75.94         70.13         1.74 o                         
   1   0   8       1136.57       1104.31        12.98 o                         
   2   0   8        235.31        231.81         3.47 o                         
   3   0   8         79.36         75.30         2.60 o                         
   4   0   8         50.17         45.09         4.05 o                         
   5   0   8         13.95         19.57         2.33 o                         
   6   0   8         13.41         12.25         3.19 o                         
   7   0   8          0.10         -3.04         3.04 o                         
  -8   1   8         10.70         10.23         2.24 o                         
  -7   1   8         80.17         81.24         2.50 o                         
  -6   1   8         95.69         98.37         2.63 o                         
  -5   1   8        168.34        171.02         3.21 o                         
  -4   1   8        639.91        618.09         9.07 o                         
  -3   1   8          0.27          0.15         0.91 o                         
  -2   1   8        343.03        333.17         5.16 o                         
  -1   1   8        170.59        173.26         2.58 o                         
   0   1   8        438.74        436.25         5.50 o                         
   1   1   8        350.15        349.09         5.09 o                         
   2   1   8        139.05        124.96         2.69 o                         
   3   1   8        196.02        204.33         4.26 o                         
   4   1   8          5.87          5.95         2.32 o                         
   5   1   8         72.63         85.29         4.13 o                         
   6   1   8         16.42         15.66         3.48 o                         
   7   1   8          3.60          5.35         5.07 o                         
  -8   2   8          2.07         -0.15         1.14 o                         
  -7   2   8        161.35        170.93         3.27 o                         
  -6   2   8        273.77        275.06         4.10 o                         
  -5   2   8          5.89          3.69         0.98 o                         
  -4   2   8         49.06         50.62         2.13 o                         
  -3   2   8         35.40         31.99         1.34 o                         
  -2   2   8       2370.07       2285.93        28.47 o                         
  -1   2   8        366.94        372.40         4.77 o                         
   0   2   8        355.81        332.78         4.79 o                         
   1   2   8        207.03        211.78         3.83 o                         
   2   2   8        215.49        202.43         5.16 o                         
   3   2   8        290.97        271.59         5.28 o                         
   4   2   8          0.23          0.48         2.06 o                         
   5   2   8         55.39         51.94         3.88 o                         
   6   2   8          8.02         -1.69         4.79 o                         
  -8   3   8          3.00          4.12         2.11 o                         
  -7   3   8          1.36         -0.23         1.52 o                         
  -6   3   8         25.28         23.37         2.36 o                         
  -5   3   8        454.54        459.00         9.33 o                         
  -4   3   8        499.78        486.56         7.37 o                         
  -3   3   8        791.31        813.78        11.82 o                         
  -2   3   8          8.59          8.80         0.85 o                         
  -1   3   8        462.03        447.68        10.24 o                         
   0   3   8       1108.60       1093.56        14.03 o                         
   1   3   8        170.12        182.26         5.51 o                         
   2   3   8         86.74         83.00         2.63 o                         
   3   3   8          4.53          5.43         2.48 o                         
   4   3   8         41.45         44.79         5.35 o                         
   5   3   8         27.45         34.38         4.65 o                         
  -8   4   8          6.69          6.95         2.18 o                         
  -7   4   8         97.59        104.70         4.10 o                         
  -6   4   8          0.27         -1.73         1.73 o                         
  -5   4   8        274.66        272.09         9.86 o                         
  -4   4   8         38.44         38.07         1.72 o                         
  -3   4   8        322.70        317.13         5.75 o                         
  -2   4   8       1040.24       1027.93        16.51 o                         
  -1   4   8         24.05         22.74         1.20 o                         
   0   4   8        132.50        133.76         3.11 o                         
   1   4   8         47.18         35.72        12.68 o                         
   2   4   8        651.75        645.60        20.85 o                         
   3   4   8         85.29         81.13         5.92 o                         
   4   4   8         30.19         36.62         5.35 o                         
  -8   5   8         11.62          8.11         2.38 o                         
  -7   5   8          5.19         12.29         2.70 o                         
  -6   5   8         64.23         68.65         3.17 o                         
  -5   5   8         89.45         98.84         2.29 o                         
  -4   5   8        118.36        117.74         2.86 o                         
  -3   5   8        105.37        107.23         2.81 o                         
  -2   5   8          0.28         -0.01         1.00 o                         
  -1   5   8        244.89        253.27         6.67 o                         
   0   5   8        242.31        241.11         9.86 o                         
   1   5   8        102.16         92.96         6.76 o                         
   2   5   8         32.08         38.03         4.79 o                         
   3   5   8          1.53         -3.38         4.23 o                         
   4   5   8         58.54         42.82         5.92 o                         
  -8   6   8          6.30          6.94         2.54 o                         
  -7   6   8          2.30         -2.14         2.14 o                         
  -6   6   8         98.38        103.34         4.57 o                         
  -5   6   8         11.35         10.77         1.20 o                         
  -4   6   8         12.53         19.29         1.89 o                         
  -3   6   8        186.33        187.50         5.18 o                         
  -2   6   8          2.91          7.61         2.82 o                         
  -1   6   8        340.23        332.66        11.83 o                         
   0   6   8         21.53         16.90         3.94 o                         
   1   6   8         72.22         73.24         5.92 o                         
   2   6   8         47.99         40.56         5.35 o                         
   3   6   8         22.58         23.94         5.35 o                         
  -7   7   8          0.13         -3.08         3.08 o                         
  -6   7   8         24.86         27.41         1.69 o                         
  -5   7   8         13.96          9.69         2.17 o                         
  -4   7   8        112.01        118.16         6.20 o                         
  -3   7   8         66.04         65.80         3.52 o                         
  -2   7   8         40.32         37.82         3.25 o                         
  -1   7   8         99.92        103.20         5.08 o                         
   0   7   8         23.54         17.47         4.23 o                         
   1   7   8        120.57        120.00         9.01 o                         
  -6   8   8         16.41         14.57         2.49 o                         
  -5   8   8          3.40          2.28         2.43 o                         
  -4   8   8          8.78         10.91         2.60 o                         
  -3   8   8          2.13          4.23         2.70 o                         
  -2   8   8         95.37         94.63         5.08 o                         
  -1   8   8         55.63         61.34         4.65 o                         
   0  -9   9          4.03          2.03         3.04 o                         
   1  -9   9          2.52         -0.71         2.97 o                         
   2  -9   9         37.63         44.07         6.48 o                         
   3  -9   9          5.29          1.96         3.17 o                         
   4  -9   9          3.29          0.85         2.06 o                         
   5  -9   9          0.78          0.65         2.14 o                         
  -2  -8   9          1.44          1.40         3.45 o                         
  -1  -8   9         15.65         17.13         2.56 o                         
   0  -8   9         10.77         12.69         2.52 o                         
   1  -8   9          0.41          2.14         2.28 o                         
   2  -8   9          9.80         10.36         2.70 o                         
   3  -8   9          5.25          5.97         1.75 o                         
   4  -8   9         12.05          9.71         1.97 o                         
   5  -8   9          0.13         -1.29         1.97 o                         
   6  -8   9          2.29         -1.15         3.72 o                         
  -3  -7   9         21.89         20.41         3.68 o                         
  -2  -7   9          2.22         -0.51         2.01 o                         
  -1  -7   9         71.04         72.33         3.77 o                         
   0  -7   9         97.80         96.84         3.90 o                         
   1  -7   9         27.97         25.57         2.15 o                         
   2  -7   9         35.41         34.38         2.82 o                         
   3  -7   9          0.65          3.11         1.42 o                         
   4  -7   9         28.59         28.90         2.24 o                         
   5  -7   9          4.39          2.52         2.15 o                         
   6  -7   9          2.53          2.51         2.40 o                         
   7  -7   9          0.03          1.07         2.61 o                         
  -4  -6   9         73.13         58.19         4.25 o                         
  -3  -6   9         95.72        103.53         5.05 o                         
  -2  -6   9          3.38          3.59         1.93 o                         
  -1  -6   9          3.39          5.02         1.97 o                         
   0  -6   9          3.47          3.13         1.62 o                         
   1  -6   9        253.27        262.85         4.43 o                         
   2  -6   9         21.84         21.37         1.45 o                         
   3  -6   9          0.19         -0.40         1.26 o                         
   4  -6   9          9.10          9.35         1.59 o                         
   5  -6   9          2.21          4.48         1.83 o                         
   6  -6   9         10.61          6.65         2.40 o                         
   7  -6   9          0.47          0.05         2.52 o                         
  -5  -5   9          3.73          2.39         3.04 o                         
  -4  -5   9          8.11          5.40         2.77 o                         
  -3  -5   9          5.43          5.24         4.51 o                         
  -2  -5   9         33.16         32.88         2.26 o                         
  -1  -5   9       1333.47       1363.35        27.99 o                         
   0  -5   9          0.37         -0.10         1.19 o                         
   1  -5   9          4.86          3.65         0.95 o                         
   2  -5   9         64.47         62.33         2.65 o                         
   3  -5   9        149.69        150.53         3.35 o                         
   4  -5   9        118.30        109.42         3.56 o                         
   5  -5   9          9.18         14.40         1.89 o                         
   6  -5   9         12.75          7.92         2.32 o                         
   7  -5   9          1.07          5.56         2.87 o                         
   8  -5   9          0.36          0.42         3.28 o                         
  -6  -4   9         15.42         16.70         3.38 o                         
  -5  -4   9          8.31          3.41         4.08 o                         
  -4  -4   9        170.54        169.56         6.14 o                         
  -3  -4   9         37.98         46.03         3.25 o                         
  -2  -4   9        453.18        453.89         7.73 o                         
  -1  -4   9        152.86        140.90         2.99 o                         
   0  -4   9        522.26        491.16         7.03 o                         
   1  -4   9        383.15        379.50         5.13 o                         
   2  -4   9         17.94         14.49         1.67 o                         
   3  -4   9         16.06         13.81         1.33 o                         
   4  -4   9          0.96          1.65         1.34 o                         
   5  -4   9         20.64         24.55         1.96 o                         
   6  -4   9         19.36         21.16         2.53 o                         
   7  -4   9          7.52          4.12         2.48 o                         
   8  -4   9          3.13          1.46         2.86 o                         
  -6  -3   9         26.32         27.36         3.52 o                         
  -5  -3   9         49.18         47.96         3.32 o                         
  -4  -3   9        335.53        320.02         8.54 o                         
  -3  -3   9          1.47          1.53         1.30 o                         
  -2  -3   9        618.58        624.21         9.60 o                         
  -1  -3   9          3.16          3.67         1.05 o                         
   0  -3   9        109.80        109.37         3.21 o                         
   1  -3   9         31.95         30.36         1.57 o                         
   2  -3   9         26.62         25.82         1.09 o                         
   3  -3   9        566.42        561.01         7.26 o                         
   4  -3   9         11.55         16.41         1.55 o                         
   5  -3   9          0.42          1.17         1.29 o                         
   6  -3   9         13.41         16.58         3.04 o                         
   7  -3   9         12.01         10.39         3.28 o                         
   8  -3   9          0.02         -0.74         3.57 o                         
  -7  -2   9         52.90         52.59         3.75 o                         
  -6  -2   9          0.06          0.72         2.39 o                         
  -5  -2   9        236.23        238.08        10.28 o                         
  -4  -2   9         79.83         79.38         2.96 o                         
  -3  -2   9        723.47        725.93        10.87 o                         
  -2  -2   9        274.77        267.35         5.65 o                         
  -1  -2   9          3.96          4.21         1.05 o                         
   0  -2   9        246.26        243.23         4.23 o                         
   1  -2   9         10.91         11.21         0.86 o                         
   2  -2   9        578.35        575.36         7.26 o                         
   3  -2   9        105.86        108.90         2.76 o                         
   4  -2   9         21.97         22.22         1.67 o                         
   5  -2   9         53.02         53.59         4.57 o                         
   6  -2   9          0.02         -1.55         3.24 o                         
   7  -2   9         12.15         16.87         3.48 o                         
  -7  -1   9         33.56         33.71         3.02 o                         
  -6  -1   9         28.53         25.61         2.64 o                         
  -5  -1   9        266.28        259.13         5.51 o                         
  -4  -1   9         24.32         23.91         1.63 o                         
  -3  -1   9         57.81         53.65         2.85 o                         
  -2  -1   9        119.46        121.99         2.74 o                         
  -1  -1   9        289.01        260.71         3.89 o                         
   0  -1   9       1372.92       1336.83        17.06 o                         
   1  -1   9         97.78         93.98         1.98 o                         
   2  -1   9         32.42         34.71         1.53 o                         
   3  -1   9          2.23          3.23         1.09 o                         
   4  -1   9         54.96         58.30         3.92 o                         
   5  -1   9         28.33         26.72         2.49 o                         
   6  -1   9          5.56          7.27         2.97 o                         
   7  -1   9          0.13         -0.86         5.77 o                         
  -8   0   9         60.60         63.65         3.62 o                         
  -7   0   9         77.75         81.23         4.11 o                         
  -6   0   9         37.39         35.08         1.93 o                         
  -5   0   9        132.71        122.27         2.75 o                         
  -4   0   9        119.68        118.17         2.50 o                         
  -3   0   9       1216.48       1143.25        14.56 o                         
  -2   0   9        279.58        266.23         3.93 o                         
  -1   0   9        445.59        438.45         6.01 o                         
   0   0   9          4.65          4.71         0.91 o                         
   1   0   9        904.32        842.41        20.00 o                         
   2   0   9        549.04        562.03         7.13 o                         
   3   0   9          4.74          4.19         1.47 o                         
   4   0   9         98.88         96.12         3.90 o                         
   5   0   9          3.40          6.76         2.28 o                         
   6   0   9         17.42         18.58         3.45 o                         
   7   0   9          5.30          5.92         4.51 o                         
  -8   1   9         16.16         16.32         2.39 o                         
  -7   1   9          5.10          4.80         1.32 o                         
  -6   1   9         80.66         92.12         2.48 o                         
  -5   1   9        334.46        341.08         5.48 o                         
  -4   1   9         65.36         61.33         1.79 o                         
  -3   1   9         62.54         57.05         2.08 o                         
  -2   1   9        936.59        932.57        11.94 o                         
  -1   1   9        559.94        536.46         7.25 o                         
   0   1   9        835.62        853.82        11.21 o                         
   1   1   9         38.27         33.42         1.62 o                         
   2   1   9         21.72         20.54         1.38 o                         
   3   1   9        131.12        134.42         3.66 o                         
   4   1   9        125.26        117.93         4.44 o                         
   5   1   9         13.11          8.03         3.24 o                         
   6   1   9          5.25         10.14         4.79 o                         
  -8   2   9         23.25         28.58         1.96 o                         
  -7   2   9          4.95          6.41         1.00 o                         
  -6   2   9        207.96        190.72         3.46 o                         
  -5   2   9         16.29         19.45         1.18 o                         
  -4   2   9        824.11        839.38        14.03 o                         
  -3   2   9        649.63        672.27        11.43 o                         
  -2   2   9        118.42        113.40         2.26 o                         
  -1   2   9        871.89        871.97        10.39 o                         
   0   2   9        241.81        231.06         3.70 o                         
   1   2   9        781.66        753.97        17.11 o                         
   2   2   9        129.73        131.01         3.96 o                         
   3   2   9        102.90        103.37         4.88 o                         
   4   2   9          1.22         -2.39         2.59 o                         
   5   2   9         42.28         40.47         3.77 o                         
   6   2   9         14.96         15.78         5.35 o                         
  -8   3   9         12.38          8.95         2.23 o                         
  -7   3   9         74.74         78.60         2.72 o                         
  -6   3   9         50.15         57.93         2.34 o                         
  -5   3   9         28.19         31.45         1.44 o                         
  -4   3   9        227.58        229.50         4.02 o                         
  -3   3   9         72.54         65.20         2.03 o                         
  -2   3   9          9.62         10.17         1.24 o                         
  -1   3   9        115.45        113.04         2.28 o                         
   0   3   9        251.01        229.86         3.69 o                         
   1   3   9        440.12        428.20         7.19 o                         
   2   3   9          2.73          0.56         3.38 o                         
   3   3   9         53.59         52.68         5.07 o                         
   4   3   9         43.24         35.78         5.07 o                         
  -8   4   9          0.14          1.28         2.25 o                         
  -7   4   9         66.15         69.36         3.08 o                         
  -6   4   9         81.86         85.17         3.34 o                         
  -5   4   9         62.72         64.79         4.51 o                         
  -4   4   9         42.17         42.74         2.24 o                         
  -3   4   9         12.27         13.87         1.28 o                         
  -2   4   9       1536.13       1503.34        24.61 o                         
  -1   4   9        122.18        112.88         2.69 o                         
   0   4   9        179.44        154.91         7.32 o                         
   1   4   9         24.53         23.10         3.94 o                         
   2   4   9         78.40         66.20         5.35 o                         
   3   4   9        149.70        165.61         9.30 o                         
   4   4   9          1.50          3.94         4.51 o                         
  -8   5   9          0.28         -2.75         2.75 o                         
  -7   5   9          6.48          7.12         2.27 o                         
  -6   5   9          4.72          4.41         2.10 o                         
  -5   5   9        130.19        133.49         3.37 o                         
  -4   5   9        229.34        213.55         4.39 o                         
  -3   5   9         86.23         91.23         4.17 o                         
  -2   5   9         48.15         49.11         6.62 o                         
  -1   5   9         26.00         27.32         3.66 o                         
   0   5   9        277.49        300.26        11.27 o                         
   1   5   9         29.90         39.44         4.79 o                         
   2   5   9         33.68         41.13         5.35 o                         
   3   5   9         21.17         22.54         5.07 o                         
  -7   6   9         78.72         79.65         4.65 o                         
  -6   6   9         44.32         48.73         5.63 o                         
  -5   6   9         18.72         23.24         2.82 o                         
  -4   6   9          0.34          0.25         1.49 o                         
  -3   6   9        256.89        234.91         9.01 o                         
  -2   6   9        175.30        174.06         7.89 o                         
  -1   6   9         33.36         29.30         3.94 o                         
   0   6   9         82.74         84.79         5.92 o                         
   1   6   9          0.55         -0.56         4.23 o                         
   2   6   9        138.40        136.62         9.58 o                         
  -6   7   9         56.81         60.05         2.46 o                         
  -5   7   9         56.77         52.00         3.66 o                         
  -4   7   9          0.04          1.07         2.21 o                         
  -3   7   9         72.05         77.60         3.91 o                         
  -2   7   9          0.29         -1.53         2.70 o                         
  -1   7   9        142.01        140.57         8.45 o                         
   0   7   9         47.34         40.56         5.35 o                         
  -4   8   9          7.67          3.88         4.51 o                         
  -3   8   9         45.31         43.70         3.65 o                         
  -2   8   9          3.77          1.23         3.04 o                         
   2  -9  10         23.67         23.90         3.77 o                         
   3  -9  10         10.91         10.01         3.57 o                         
  -1  -8  10          1.97          3.51         3.09 o                         
   0  -8  10         28.07         33.96         2.98 o                         
   1  -8  10         36.92         38.26         3.72 o                         
   2  -8  10          2.31          2.44         2.97 o                         
   3  -8  10          2.04          3.17         3.38 o                         
   4  -8  10          0.03         -1.87         2.11 o                         
   5  -8  10          2.37          4.52         2.56 o                         
  -2  -7  10        124.85        127.33         6.07 o                         
  -1  -7  10          1.67          2.72         2.63 o                         
   0  -7  10         62.76         70.52         3.70 o                         
   1  -7  10         97.61         89.24         4.53 o                         
   2  -7  10         22.54         22.93         2.64 o                         
   3  -7  10         53.90         52.78         2.24 o                         
   4  -7  10          0.03          0.11         1.78 o                         
   5  -7  10          0.03         -0.18         1.99 o                         
   6  -7  10         15.94         21.26         2.82 o                         
  -4  -6  10         11.89         14.39         3.52 o                         
  -3  -6  10         62.66         71.23         7.61 o                         
  -2  -6  10          1.34         -0.78         2.77 o                         
  -1  -6  10         85.87         88.08         3.63 o                         
   0  -6  10          1.06          3.73         2.09 o                         
   1  -6  10         69.75         61.88         2.60 o                         
   2  -6  10          2.04          0.98         1.33 o                         
   3  -6  10         14.17         15.98         1.68 o                         
   4  -6  10         46.13         52.60         2.85 o                         
   5  -6  10         62.52         56.90         2.72 o                         
   6  -6  10          3.96         -2.05         2.40 o                         
   7  -6  10          0.22         -2.47         2.65 o                         
  -5  -5  10        105.94         88.93         4.97 o                         
  -4  -5  10          5.67          4.81         2.97 o                         
  -3  -5  10        118.13        116.78         5.53 o                         
  -2  -5  10          8.80          4.41         2.64 o                         
  -1  -5  10        354.70        365.85         7.68 o                         
   0  -5  10         79.19         81.11         2.97 o                         
   1  -5  10          4.79          4.85         1.04 o                         
   2  -5  10        126.86        124.08         3.02 o                         
   3  -5  10          0.37          0.79         1.31 o                         
   4  -5  10         31.65         35.70         1.95 o                         
   5  -5  10         28.82         28.36         2.74 o                         
   6  -5  10          0.71          4.38         2.40 o                         
   7  -5  10          1.45         -3.04         3.04 o                         
  -5  -4  10          3.80          4.41         2.91 o                         
  -4  -4  10        118.20        123.84         5.61 o                         
  -3  -4  10        178.93        167.01         6.14 o                         
  -2  -4  10          0.28         -0.45         2.37 o                         
  -1  -4  10         70.03         63.40         6.34 o                         
   0  -4  10          2.12          2.18         1.25 o                         
   1  -4  10        430.66        438.89         5.88 o                         
   2  -4  10        176.25        180.78         3.75 o                         
   3  -4  10          4.74          4.23         1.33 o                         
   4  -4  10          4.15          3.71         1.51 o                         
   5  -4  10          5.84          7.43         1.92 o                         
   6  -4  10         19.76         25.10         2.73 o                         
   7  -4  10          0.01          3.52         2.69 o                         
  -6  -3  10        113.19        100.30         7.32 o                         
  -5  -3  10          9.17          9.22         2.70 o                         
  -4  -3  10        105.90        107.83         5.08 o                         
  -3  -3  10         27.88         24.58         4.23 o                         
  -2  -3  10        182.80        189.00         3.97 o                         
  -1  -3  10       1270.71       1321.77        29.52 o                         
   0  -3  10          6.72          4.71         1.33 o                         
   1  -3  10        173.65        172.03         2.81 o                         
   2  -3  10         12.52         11.85         1.08 o                         
   3  -3  10        221.02        236.38         3.87 o                         
   4  -3  10        118.24        119.20         3.71 o                         
   5  -3  10          1.39          2.20         1.44 o                         
   6  -3  10          2.16          4.02         2.88 o                         
   7  -3  10          1.17          0.74         5.77 o                         
  -7  -2  10          6.29         10.56         3.94 o                         
  -6  -2  10         23.15         24.15         2.97 o                         
  -5  -2  10         64.77         61.60         3.44 o                         
  -4  -2  10        329.14        330.86         8.50 o                         
  -3  -2  10         52.35         52.21         1.93 o                         
  -2  -2  10        151.18        144.79         4.14 o                         
  -1  -2  10         54.87         58.26         2.97 o                         
   0  -2  10        171.00        163.38         3.31 o                         
   1  -2  10        156.14        159.77         2.69 o                         
   2  -2  10          6.41          6.06         1.16 o                         
   3  -2  10          5.46          5.72         1.32 o                         
   4  -2  10         13.46         15.26         1.48 o                         
   5  -2  10         47.50         55.21         3.03 o                         
   6  -2  10         12.73         14.07         3.52 o                         
   7  -2  10          0.03         -1.41         4.51 o                         
  -7  -1  10         76.63         76.47         4.53 o                         
  -6  -1  10        125.56        130.63         5.32 o                         
  -5  -1  10          3.22         -0.18         3.66 o                         
  -4  -1  10        226.68        222.57         4.98 o                         
  -3  -1  10        162.02        161.03         3.35 o                         
  -2  -1  10        387.45        386.27         6.29 o                         
  -1  -1  10         34.61         32.47         1.27 o                         
   0  -1  10         57.08         60.00         1.76 o                         
   1  -1  10        181.39        195.21         3.51 o                         
   2  -1  10        442.14        450.17         6.55 o                         
   3  -1  10        359.75        356.18         5.09 o                         
   4  -1  10         22.21         21.75         2.32 o                         
   5  -1  10          3.94          5.54         2.21 o                         
   6  -1  10          0.31          1.13         3.94 o                         
   7  -1  10          5.42          2.25         4.79 o                         
  -7   0  10         76.94         81.23         9.58 o                         
  -6   0  10          9.02          6.67         2.82 o                         
  -5   0  10        289.68        283.77         5.78 o                         
  -4   0  10          4.05          6.01         0.98 o                         
  -3   0  10        326.27        328.01         4.70 o                         
  -2   0  10        693.30        679.33         8.98 o                         
  -1   0  10         70.95         70.98         1.91 o                         
   0   0  10        750.32        738.98         9.85 o                         
   1   0  10          1.81          1.02         0.52 o                         
   2   0  10         59.69         58.37         2.59 o                         
   3   0  10         22.91         24.17         1.86 o                         
   4   0  10         56.90         59.55         3.08 o                         
   5   0  10         18.43         18.92         3.08 o                         
   6   0  10          1.26          0.00         4.51 o                         
  -8   1  10          0.28          1.47         2.06 o                         
  -7   1  10          6.32          6.22         1.59 o                         
  -6   1  10        119.44        113.53         3.20 o                         
  -5   1  10        272.02        278.68         4.74 o                         
  -4   1  10        338.04        314.88         5.57 o                         
  -3   1  10         22.95         22.92         1.21 o                         
  -2   1  10        259.02        273.58         4.11 o                         
  -1   1  10         79.85         66.33         2.23 o                         
   0   1  10       1168.89       1165.42        15.12 o                         
   1   1  10          9.67         10.96         1.40 o                         
   2   1  10         82.51         82.74         3.29 o                         
   3   1  10          7.89          8.48         2.11 o                         
   4   1  10         34.57         34.77         3.28 o                         
   5   1  10         39.28         40.85         3.68 o                         
   6   1  10          8.98         11.83         5.07 o                         
  -8   2  10         62.58         65.75         3.62 o                         
  -7   2  10         59.76         55.93         1.89 o                         
  -6   2  10         29.38         28.98         1.29 o                         
  -5   2  10         73.48         75.74         2.10 o                         
  -4   2  10         83.21         85.61         3.11 o                         
  -3   2  10        489.71        479.03         8.55 o                         
  -2   2  10        138.42        132.80         3.04 o                         
  -1   2  10        742.26        711.05         9.54 o                         
   0   2  10         74.43         72.20         2.43 o                         
   1   2  10        287.47        272.30         5.79 o                         
   2   2  10        323.47        322.52        12.11 o                         
   3   2  10         18.79         29.58         4.51 o                         
   4   2  10         21.95         21.90         4.37 o                         
   5   2  10          3.92          3.10         4.79 o                         
  -8   3  10          6.85          5.85         5.07 o                         
  -7   3  10          0.61          1.53         1.77 o                         
  -6   3  10         79.99         94.14         3.69 o                         
  -5   3  10        224.86        228.38         3.67 o                         
  -4   3  10         37.32         41.64         1.61 o                         
  -3   3  10        359.12        351.85         6.02 o                         
  -2   3  10         76.27         65.02         2.54 o                         
  -1   3  10        266.55        260.90         4.08 o                         
   0   3  10        431.52        431.06         9.85 o                         
   1   3  10         47.42         39.44         4.23 o                         
   2   3  10         29.01         27.04         4.23 o                         
   3   3  10         53.47         63.95         5.92 o                         
   4   3  10        112.62        124.79         9.01 o                         
  -7   4  10          5.81          5.46         2.27 o                         
  -6   4  10         31.30         29.67         2.43 o                         
  -5   4  10          0.84          0.28         1.00 o                         
  -4   4  10        403.65        404.21         7.31 o                         
  -3   4  10        167.22        159.74         4.64 o                         
  -2   4  10        105.43         96.31         3.01 o                         
  -1   4  10        114.72        127.75         4.20 o                         
   0   4  10         41.43         35.21         3.94 o                         
   1   4  10        187.35        192.37         9.01 o                         
   2   4  10         42.88         38.31         4.79 o                         
   3   4  10         59.61         56.90         5.92 o                         
   4   4  10          3.90          9.58         5.07 o                         
  -7   5  10         20.15         22.62         2.59 o                         
  -6   5  10         67.90         73.73         6.99 o                         
  -5   5  10          0.72         -0.78         1.10 o                         
  -4   5  10         62.88         66.15         2.64 o                         
  -3   5  10          5.39          8.73         2.54 o                         
  -2   5  10        173.25        164.20         7.32 o                         
  -1   5  10        141.41        166.17         7.89 o                         
   0   5  10         33.29         27.32         4.23 o                         
   1   5  10        118.85        107.33         8.17 o                         
   2   5  10          0.25         -3.38         4.23 o                         
   3   5  10         32.22         42.25         5.92 o                         
  -6   6  10         32.01         40.56         5.63 o                         
  -5   6  10         11.85         15.53         1.52 o                         
  -4   6  10        100.83         97.47         5.35 o                         
  -3   6  10          4.36          7.32         2.82 o                         
  -2   6  10        190.35        201.95         9.01 o                         
  -1   6  10         55.82         49.58         4.79 o                         
   0   6  10         95.85         96.34         6.48 o                         
   1   6  10         72.91         74.65         6.48 o                         
  -5   7  10         86.50         87.54         7.32 o                         
  -4   7  10         49.94         46.03         3.28 o                         
  -3   7  10          0.42         -1.47         3.66 o                         
  -2   7  10         23.47         25.63         4.23 o                         
  -1   7  10          7.39          7.61         3.94 o                         
   0  -8  11          1.92          6.12         2.82 o                         
   1  -8  11          1.37         -1.46         3.25 o                         
   2  -8  11         16.47         10.66         5.92 o                         
   3  -8  11         28.74         27.16         5.63 o                         
   4  -8  11          1.53          1.67         4.08 o                         
  -2  -7  11         51.80         50.27         4.45 o                         
  -1  -7  11         20.79         20.13         2.76 o                         
   0  -7  11          2.41          3.04         2.43 o                         
   1  -7  11          0.63          0.75         2.77 o                         
   2  -7  11         24.69         23.94         2.85 o                         
   3  -7  11         54.39         61.66         4.37 o                         
   4  -7  11          0.73          0.28         2.11 o                         
   5  -7  11          0.11          1.07         2.43 o                         
   6  -7  11          1.10          0.85         3.94 o                         
  -3  -6  11          4.61          1.51         3.17 o                         
  -2  -6  11          4.90          6.23         3.17 o                         
  -1  -6  11          0.18         -0.38         2.26 o                         
   0  -6  11         42.69         47.91         4.92 o                         
   1  -6  11        367.80        377.34         8.23 o                         
   2  -6  11          2.43          1.76         2.31 o                         
   3  -6  11         24.04         26.69         2.11 o                         
   4  -6  11         17.18         21.78         2.31 o                         
   5  -6  11         10.95         10.25         2.52 o                         
   6  -6  11          8.91          8.84         3.04 o                         
  -4  -5  11          5.58          2.21         3.04 o                         
  -3  -5  11         33.70         28.83         3.52 o                         
  -2  -5  11         80.93         81.45         4.40 o                         
  -1  -5  11          1.61          0.76         2.70 o                         
   0  -5  11        131.22        146.65         4.80 o                         
   1  -5  11        205.21        193.41         6.55 o                         
   2  -5  11        155.84        160.30         3.61 o                         
   3  -5  11         64.23         60.17         2.98 o                         
   4  -5  11          6.66          5.83         1.67 o                         
   5  -5  11          4.99          3.99         2.03 o                         
   6  -5  11         12.27         13.32         5.77 o                         
  -5  -4  11         61.72         66.06         4.32 o                         
  -4  -4  11         13.14          9.37         2.84 o                         
  -3  -4  11         76.84         70.79         7.04 o                         
  -2  -4  11         90.88         76.49         3.92 o                         
  -1  -4  11         54.21         60.99         3.77 o                         
   0  -4  11        287.52        318.02         8.65 o                         
   1  -4  11         46.12         42.38         1.90 o                         
   2  -4  11          5.79          6.44         1.30 o                         
   3  -4  11          0.16         -0.29         1.40 o                         
   4  -4  11         21.43         23.94         1.89 o                         
   5  -4  11         56.68         49.23         2.98 o                         
   6  -4  11          0.37          1.41         3.94 o                         
   7  -4  11          0.04         -3.94         3.94 o                         
  -6  -3  11          5.49          4.52         3.10 o                         
  -5  -3  11         66.96         67.46         4.51 o                         
  -4  -3  11         31.14         25.07         2.97 o                         
  -3  -3  11        315.91        315.61         8.62 o                         
  -2  -3  11         16.36         19.46         2.70 o                         
  -1  -3  11         36.49         35.53         2.97 o                         
   0  -3  11         33.76         42.20         3.24 o                         
   1  -3  11         19.98         21.11         1.43 o                         
   2  -3  11         60.16         62.86         2.43 o                         
   3  -3  11         40.05         38.16         2.05 o                         
   4  -3  11         24.32         24.27         2.06 o                         
   5  -3  11          0.36         -0.67         1.59 o                         
   6  -3  11          2.82          3.66         4.23 o                         
  -6  -2  11         42.64         37.78         3.44 o                         
  -5  -2  11         14.83         16.81         2.76 o                         
  -4  -2  11         89.26         95.76         4.53 o                         
  -3  -2  11         72.43         80.33         4.05 o                         
  -2  -2  11          0.46         -0.22         1.61 o                         
  -1  -2  11        181.82        178.10         4.45 o                         
   0  -2  11         46.35         42.95         1.56 o                         
   1  -2  11        342.32        327.19         4.57 o                         
   2  -2  11        122.62        128.22         3.41 o                         
   3  -2  11          8.28          7.36         1.65 o                         
   4  -2  11         15.66         15.62         1.61 o                         
   5  -2  11          1.09          2.74         2.68 o                         
   6  -2  11          1.21          1.69         4.23 o                         
  -7  -1  11         12.45          9.65         2.90 o                         
  -6  -1  11        145.04        160.36         5.88 o                         
  -5  -1  11         46.91         41.00         3.02 o                         
  -4  -1  11         39.37         38.18         2.76 o                         
  -3  -1  11        210.34        198.67         5.20 o                         
  -2  -1  11        505.50        470.54         8.70 o                         
  -1  -1  11       1350.16       1301.94        16.72 o                         
   0  -1  11         65.17         59.07         1.80 o                         
   1  -1  11        163.48        157.22         6.56 o                         
   2  -1  11         13.70         15.48         1.62 o                         
   3  -1  11        128.62        134.24         3.28 o                         
   4  -1  11         82.89         86.18         4.28 o                         
   5  -1  11          2.44          6.04         2.88 o                         
   6  -1  11         10.29          7.89         4.51 o                         
  -7   0  11          8.90          2.76         2.46 o                         
  -6   0  11         23.31         22.30         2.54 o                         
  -5   0  11         64.79         61.99         2.92 o                         
  -4   0  11        386.06        410.64         7.81 o                         
  -3   0  11        222.13        232.66         4.19 o                         
  -2   0  11         11.07          9.84         0.98 o                         
  -1   0  11          6.40          5.23         1.00 o                         
   0   0  11        477.57        458.11        11.75 o                         
   1   0  11         44.03         47.87         4.12 o                         
   2   0  11        218.11        231.79         5.47 o                         
   3   0  11          6.37          7.32         2.00 o                         
   4   0  11          8.09          4.82         5.49 o                         
   5   0  11         27.09         26.68         3.48 o                         
   6   0  11          4.83         10.70         5.07 o                         
  -7   1  11         80.46         89.74         4.01 o                         
  -6   1  11        146.69        152.01         4.50 o                         
  -5   1  11          5.08          4.95         1.38 o                         
  -4   1  11        235.37        202.18         3.81 o                         
  -3   1  11        207.73        201.82         4.55 o                         
  -2   1  11        673.52        667.04        10.17 o                         
  -1   1  11         76.61         78.11         2.48 o                         
   0   1  11         82.94         78.73         2.75 o                         
   1   1  11        396.45        400.93         9.66 o                         
   2   1  11        279.53        269.08         7.36 o                         
   3   1  11        166.05        159.13         9.01 o                         
   4   1  11          3.89          0.99         2.79 o                         
   5   1  11         11.29         10.70         3.91 o                         
  -7   2  11         29.61         36.16         1.90 o                         
  -6   2  11          3.94          5.09         1.67 o                         
  -5   2  11        188.79        188.64         3.63 o                         
  -4   2  11         80.68         89.25         2.88 o                         
  -3   2  11         80.67         77.53         2.81 o                         
  -2   2  11        165.99        162.21         3.53 o                         
  -1   2  11          4.54          5.66         1.38 o                         
   0   2  11         48.09         59.03         3.08 o                         
   1   2  11         13.35         15.88         2.23 o                         
   2   2  11         55.65         58.59         5.07 o                         
   3   2  11         58.87         57.47         5.35 o                         
   4   2  11         10.51         14.08         4.51 o                         
  -7   3  11         20.68         25.31         2.93 o                         
  -6   3  11         19.89         23.24         2.32 o                         
  -5   3  11        134.31        137.41         2.75 o                         
  -4   3  11         38.08         38.40         1.70 o                         
  -3   3  11        193.90        198.64         3.98 o                         
  -2   3  11        152.36        149.03         3.85 o                         
  -1   3  11         94.06         85.49         3.88 o                         
   0   3  11        436.84        417.11         9.74 o                         
   1   3  11          1.11          0.56         3.10 o                         
   2   3  11         89.55         78.59         5.92 o                         
   3   3  11          0.92          0.28         4.23 o                         
   4   3  11         15.69         25.35         5.35 o                         
  -7   4  11         66.05         77.07         4.48 o                         
  -6   4  11          0.52         -1.68         2.48 o                         
  -5   4  11         33.14         38.10         1.88 o                         
  -4   4  11         25.81         26.51         1.61 o                         
  -3   4  11        288.21        283.76         5.85 o                         
  -2   4  11         61.77         63.01         3.08 o                         
  -1   4  11        143.55        138.88         7.32 o                         
   0   4  11         62.45         71.27         5.35 o                         
   1   4  11         72.62         64.23         5.63 o                         
   2   4  11        100.28        103.38         7.32 o                         
   3   4  11          0.07         -0.28         4.51 o                         
  -6   5  11        137.42        147.11         8.86 o                         
  -5   5  11        136.05        131.74         3.78 o                         
  -4   5  11          2.00          4.51         2.25 o                         
  -3   5  11         31.56         39.72         3.66 o                         
  -2   5  11          5.54          3.38         3.10 o                         
  -1   5  11        257.32        264.77        10.70 o                         
   0   5  11         92.62         96.06         6.48 o                         
   1   5  11         10.07          5.63         4.23 o                         
   2   5  11         38.30         40.56         5.92 o                         
  -5   6  11          0.16          0.97         2.04 o                         
  -4   6  11        174.90        172.37         7.32 o                         
  -3   6  11         94.28        100.00         6.20 o                         
  -2   6  11          3.83          6.20         3.38 o                         
  -1   6  11         33.68         32.96         4.51 o                         
   0   6  11          9.64          7.89         4.23 o                         
   2  -8  12          7.54          6.48         4.79 o                         
  -1  -7  12          9.50         15.56         4.93 o                         
   0  -7  12          4.71          1.92         2.67 o                         
   1  -7  12         18.00         14.25         2.82 o                         
   2  -7  12          5.68          5.58         2.70 o                         
   3  -7  12         35.24         30.75         3.98 o                         
   4  -7  12          1.70          3.66         3.59 o                         
  -2  -6  12         24.58         25.23         3.85 o                         
  -1  -6  12         39.59         35.80         3.92 o                         
   0  -6  12         21.88         25.16         2.85 o                         
   1  -6  12        114.36        127.17         4.93 o                         
   2  -6  12         11.72         12.51         2.70 o                         
   3  -6  12         14.84         16.10         3.26 o                         
   4  -6  12         10.89          8.73         2.65 o                         
   5  -6  12          0.01          0.75         2.43 o                         
  -3  -5  12          0.28         -3.11         3.11 o                         
  -2  -5  12         77.11         82.32         7.47 o                         
  -1  -5  12         74.32         91.39         4.85 o                         
   0  -5  12         16.18          9.20         3.04 o                         
   1  -5  12          2.45          0.44         3.03 o                         
   2  -5  12          2.77          6.32         2.49 o                         
   3  -5  12         39.16         36.81         2.29 o                         
   4  -5  12          3.85          2.66         1.91 o                         
   5  -5  12          0.19          2.36         2.43 o                         
   6  -5  12          0.11         -2.07         3.17 o                         
  -4  -4  12         98.00        108.36         5.77 o                         
  -3  -4  12         10.52          5.45         2.91 o                         
  -2  -4  12         20.52         26.85         4.08 o                         
  -1  -4  12          0.21         -1.53         3.94 o                         
   0  -4  12         94.31         91.98         4.78 o                         
   1  -4  12         36.10         38.95         3.45 o                         
   2  -4  12          0.43          1.69         1.61 o                         
   3  -4  12          4.95          5.60         1.87 o                         
   4  -4  12          2.47          4.72         2.51 o                         
   5  -4  12         26.66         25.07         4.23 o                         
   6  -4  12          3.76         -3.66         3.94 o                         
  -5  -3  12          7.61          9.17         3.11 o                         
  -4  -3  12          2.19          2.17         2.55 o                         
  -3  -3  12        171.47        154.59         6.09 o                         
  -2  -3  12        347.07        339.21         9.14 o                         
  -1  -3  12         49.77         48.54         7.18 o                         
   0  -3  12        101.81        110.16         5.37 o                         
   1  -3  12         10.28          9.29         4.23 o                         
   2  -3  12        148.35        156.61         5.58 o                         
   3  -3  12         42.75         39.27         2.89 o                         
   4  -3  12          3.15          2.80         2.11 o                         
   5  -3  12          1.44          0.28         3.38 o                         
   6  -3  12         12.21         14.37         4.51 o                         
  -6  -2  12         29.72         26.03         3.28 o                         
  -5  -2  12        164.73        167.19         6.43 o                         
  -4  -2  12         74.56         81.46         6.76 o                         
  -3  -2  12         28.11         32.88         5.35 o                         
  -2  -2  12         72.70         66.88         3.80 o                         
  -1  -2  12         88.20         90.12         4.73 o                         
   0  -2  12        282.40        295.12         8.05 o                         
   1  -2  12        104.27        102.81         5.05 o                         
   2  -2  12          7.14          3.08         1.77 o                         
   3  -2  12         32.48         32.64         2.49 o                         
   4  -2  12        118.58        123.27         3.74 o                         
   5  -2  12         28.32         29.30         4.51 o                         
   6  -2  12          8.93          3.38         4.51 o                         
  -6  -1  12         29.66         20.67         2.90 o                         
  -5  -1  12        135.00        131.74         5.52 o                         
  -4  -1  12         13.75         15.18         5.21 o                         
  -3  -1  12        251.94        244.04         7.10 o                         
  -1  -1  12         49.32         49.46         3.17 o                         
   0  -1  12         65.57         70.50         8.59 o                         
   1  -1  12         85.42         76.71         6.48 o                         
   2  -1  12        197.86        198.03         5.12 o                         
   3  -1  12         69.92         69.46         3.86 o                         
   4  -1  12          0.95          0.32         2.48 o                         
   5  -1  12          1.32         10.70         4.23 o                         
  -6   0  12         24.30         33.12         5.21 o                         
  -5   0  12         24.42         16.98         2.46 o                         
  -4   0  12        114.86        118.57         4.85 o                         
  -3   0  12        190.27        201.11         6.09 o                         
  -2   0  12         39.55         36.51         2.70 o                         
  -1   0  12        130.64        131.83         5.05 o                         
   0   0  12         59.23         64.16         3.37 o                         
   1   0  12        112.71        122.43         5.18 o                         
   2   0  12        215.77        212.29         5.41 o                         
   3   0  12          0.94          1.81         2.10 o                         
   4   0  12         24.41         31.07         4.93 o                         
   5   0  12          0.31          0.00         3.94 o                         
  -6   1  12        101.42        113.99         4.58 o                         
  -5   1  12         30.32         34.76         2.64 o                         
  -4   1  12         56.80         53.03         2.25 o                         
  -3   1  12         97.69        101.40         3.36 o                         
  -2   1  12        177.04        162.27         5.33 o                         
  -1   1  12        292.87        306.99         8.59 o                         
   0   1  12          0.00          1.84         2.02 o                         
   1   1  12        138.66        133.98         5.08 o                         
   2   1  12         41.93         36.32         3.08 o                         
   3   1  12         48.15         64.51         5.92 o                         
   4   1  12         31.08         34.65         5.35 o                         
  -6   2  12         13.27         14.76         1.57 o                         
  -5   2  12         43.68         43.49         1.93 o                         
  -4   2  12        364.53        377.41         7.22 o                         
  -3   2  12        143.08        142.11         3.86 o                         
  -2   2  12         66.22         70.14         3.18 o                         
  -1   2  12         87.14         88.17         5.38 o                         
   0   2  12        114.47        105.74         5.92 o                         
   1   2  12        123.66        128.89         6.90 o                         
   2   2  12         16.83         18.87         4.23 o                         
   3   2  12         19.86         20.28         4.79 o                         
   4   2  12          0.32          0.85         4.51 o                         
  -6   3  12        114.07        126.87         6.07 o                         
  -5   3  12          0.93         -0.43         1.25 o                         
  -4   3  12         18.80         19.10         1.59 o                         
  -3   3  12         53.56         51.15         2.96 o                         
  -2   3  12        441.90        427.57         9.96 o                         
  -1   3  12        118.33        122.96        10.99 o                         
   0   3  12         87.23         75.67         6.76 o                         
   1   3  12         56.79         53.80         5.07 o                         
   2   3  12         26.86         26.76         5.07 o                         
   3   3  12         69.78         69.02         6.48 o                         
  -6   4  12          5.52          5.92         3.94 o                         
  -5   4  12        111.43        114.97         3.14 o                         
  -4   4  12        124.37        123.80         8.17 o                         
  -3   4  12         10.43         13.24         2.82 o                         
  -2   4  12         45.75         49.02         4.23 o                         
  -1   4  12          1.28          0.28         3.10 o                         
   0   4  12        123.01        118.88         7.89 o                         
   1   4  12         30.85         35.49         4.79 o                         
   2   4  12          9.62          9.01         4.79 o                         
  -5   5  12         80.79         89.86         4.51 o                         
  -4   5  12         37.93         40.56         3.38 o                         
  -3   5  12         25.37         22.25         3.38 o                         
  -2   5  12        110.72        111.55         7.04 o                         
  -1   5  12         37.77         37.47         4.51 o                         
   0   5  12         79.06         95.78         6.48 o                         
   1   5  12          0.08         -4.23         4.23 o                         
  -3   6  12        124.12        126.76         7.32 o                         
  -2   6  12          5.91          5.35         3.66 o                         
   1  -7  13          0.13          0.01         2.74 o                         
   2  -7  13         26.25         33.53         4.25 o                         
   3  -7  13         55.20         62.37         5.35 o                         
  -1  -6  13         17.93         16.86         3.72 o                         
   0  -6  13         17.26         22.16         3.77 o                         
   1  -6  13          0.69         -0.15         2.59 o                         
   2  -6  13          0.39          0.34         2.70 o                         
   3  -6  13         31.37         38.15         4.28 o                         
   4  -6  13         23.21         27.60         6.20 o                         
  -3  -5  13         61.14         69.24         4.80 o                         
  -2  -5  13          4.24          4.99         3.32 o                         
  -1  -5  13          2.52          0.90         3.11 o                         
   0  -5  13         29.79         25.55         3.65 o                         
   1  -5  13         34.12         25.60         3.57 o                         
   2  -5  13         34.36         30.81         3.65 o                         
   3  -5  13          3.34          2.68         3.17 o                         
   4  -5  13          0.71          5.07         5.07 o                         
   5  -5  13          1.03          0.94         3.24 o                         
  -4  -4  13          4.70          0.48         3.11 o                         
  -3  -4  13          3.64          5.45         2.97 o                         
  -2  -4  13         99.12        105.37         5.57 o                         
  -1  -4  13        215.36        212.62         7.42 o                         
   0  -4  13          5.66          0.36         2.97 o                         
   1  -4  13         38.11         37.64         3.65 o                         
   2  -4  13          7.46          7.34         2.97 o                         
   3  -4  13         17.94         20.62         2.43 o                         
   4  -4  13         19.73         16.50         2.52 o                         
   5  -4  13         10.91         10.14         3.94 o                         
  -4  -3  13         55.42         60.24         4.06 o                         
  -3  -3  13          0.36         -0.18         2.76 o                         
  -2  -3  13         54.80         59.20         3.92 o                         
  -1  -3  13         32.30         46.36         3.65 o                         
   0  -3  13          9.55          6.28         2.84 o                         
   1  -3  13         42.08         48.37         3.85 o                         
   2  -3  13         18.37         18.45         2.11 o                         
   3  -3  13         20.54         23.17         2.39 o                         
   4  -3  13          0.83         -0.51         2.32 o                         
   5  -3  13         13.52          7.32         3.94 o                         
  -5  -2  13         39.53         29.51         8.73 o                         
  -4  -2  13        182.19        186.46         6.77 o                         
  -3  -2  13         20.64         24.55         3.17 o                         
  -2  -2  13         24.23         23.00         2.91 o                         
  -1  -2  13         15.15         17.89         4.93 o                         
   0  -2  13        270.48        257.86         7.65 o                         
   1  -2  13        164.34        169.36         6.34 o                         
   2  -2  13          0.30         -1.26         2.57 o                         
   3  -2  13         17.44         16.57         2.87 o                         
   4  -2  13         11.91         12.49         2.57 o                         
   5  -2  13         30.52         29.86         4.79 o                         
  -5  -1  13         15.12         17.83         2.86 o                         
  -4  -1  13         12.21         11.91         2.64 o                         
  -3  -1  13        123.52        129.94         9.30 o                         
  -2  -1  13        305.85        309.85         8.42 o                         
  -1  -1  13          5.11          2.78         3.24 o                         
   0  -1  13          7.20         10.77         2.57 o                         
   1  -1  13         11.83          8.84         2.57 o                         
   2  -1  13         80.94         89.25        12.96 o                         
   3  -1  13          7.51         10.91         2.24 o                         
   4  -1  13         37.73         35.26         3.94 o                         
   5  -1  13          0.79          0.00         4.23 o                         
  -6   0  13         16.16         14.42         4.51 o                         
  -5   0  13        185.00        180.26         6.14 o                         
  -4   0  13         81.88         85.53         4.93 o                         
  -3   0  13         34.73         33.18         2.97 o                         
  -2   0  13         43.32         40.37         3.04 o                         
  -1   0  13        155.90        142.36         5.45 o                         
   0   0  13        254.56        249.38         7.25 o                         
   1   0  13          2.35          1.74         2.00 o                         
   2   0  13         18.03         22.98         3.19 o                         
   3   0  13         20.76         17.26         3.19 o                         
   4   0  13         47.41         45.19         3.97 o                         
  -6   1  13          8.56          6.67         2.27 o                         
  -5   1  13         43.59         48.19         3.07 o                         
  -4   1  13         23.80         27.09         3.38 o                         
  -3   1  13        242.12        244.17         7.02 o                         
  -2   1  13         79.64         78.02        10.85 o                         
  -1   1  13         39.96         36.06         2.88 o                         
   0   1  13         23.53         25.00         2.33 o                         
   1   1  13         34.98         37.36         3.08 o                         
   2   1  13         45.96         52.36         3.57 o                         
   3   1  13          0.10          1.41         4.23 o                         
   4   1  13          9.46         11.55         4.79 o                         
  -6   2  13         27.65         28.81         2.39 o                         
  -5   2  13         44.73         50.23         7.32 o                         
  -4   2  13         39.68         41.11         4.51 o                         
  -3   2  13        112.99        117.03         4.10 o                         
  -2   2  13          3.41          4.61         1.86 o                         
  -1   2  13        212.19        218.38         6.57 o                         
   0   2  13         93.31         98.99         5.77 o                         
   1   2  13         33.16         38.94         4.37 o                         
   2   2  13         54.73         58.59         5.92 o                         
   3   2  13          1.01         -3.66         4.23 o                         
  -5   3  13         73.88         69.63         3.10 o                         
  -4   3  13          6.49          8.88         1.90 o                         
  -3   3  13         47.59         55.81         3.17 o                         
  -2   3  13         45.50         38.49         6.20 o                         
  -1   3  13        195.55        202.23         9.30 o                         
   0   3  13          0.32         -3.38         3.38 o                         
   1   3  13         30.85         27.61         4.51 o                         
   2   3  13          4.25          3.66         4.23 o                         
  -5   4  13         39.18         35.78         2.82 o                         
  -4   4  13        192.10        175.75         7.32 o                         
  -3   4  13         73.14         74.37         5.63 o                         
  -2   4  13          6.02          3.66         3.10 o                         
  -1   4  13          2.75          5.63         3.66 o                         
   0   4  13         15.93          9.30         4.23 o                         
   1   4  13        105.21        107.33         7.32 o                         
  -3   5  13         21.82         23.94         3.66 o                         
  -2   5  13        215.04        208.43         9.58 o                         
  -1   5  13         39.55         43.66         5.07 o                         
   0  -6  14         19.32         16.62         5.92 o                         
   1  -6  14          0.49         -1.05         3.65 o                         
   2  -6  14          2.20          2.44         3.52 o                         
  -1  -5  14          0.20         -1.36         3.44 o                         
   0  -5  14         15.11         14.88         3.65 o                         
   1  -5  14          1.40          2.59         4.08 o                         
   2  -5  14         25.06         24.54         3.77 o                         
   3  -5  14          0.60          2.34         3.32 o                         
  -3  -4  14         11.96         12.52         3.59 o                         
  -2  -4  14          3.24         -0.79         3.66 o                         
  -1  -4  14         94.31         99.81        10.00 o                         
   0  -4  14         94.37        114.90         6.07 o                         
   1  -4  14          7.34          5.74         4.23 o                         
   2  -4  14          0.26          3.25         3.25 o                         
   3  -4  14         10.80         16.56         3.59 o                         
   4  -4  14         22.36         22.25         5.63 o                         
  -3  -3  14        122.21        125.76         6.05 o                         
  -2  -3  14         23.83         34.78         6.20 o                         
  -1  -3  14          1.43         -2.91         2.91 o                         
   0  -3  14          6.36          6.09         3.04 o                         
   1  -3  14         28.66         31.76         3.52 o                         
   2  -3  14         54.68         58.73         4.25 o                         
   3  -3  14         15.32          8.99         4.93 o                         
   4  -3  14          1.02          1.44         2.00 o                         
  -4  -2  14         24.00         20.28         3.23 o                         
  -3  -2  14         19.02         17.00         3.17 o                         
  -2  -2  14         57.95         59.49         5.92 o                         
  -1  -2  14        120.44        122.75         5.81 o                         
   0  -2  14          2.63          0.20         2.57 o                         
   1  -2  14         17.72         17.47         3.17 o                         
   2  -2  14          0.11          1.70         2.84 o                         
   3  -2  14         17.19         21.13         2.36 o                         
   4  -2  14         15.29         17.47         2.92 o                         
  -4  -1  14         54.68         60.86         5.77 o                         
  -3  -1  14         13.70         11.11         3.94 o                         
  -2  -1  14         46.13         44.41         3.38 o                         
  -1  -1  14         56.85         61.30         3.92 o                         
   0  -1  14          2.79          4.19         2.64 o                         
   1  -1  14         48.19         48.42         3.68 o                         
   2  -1  14          1.85          2.24         2.19 o                         
   3  -1  14         18.33         15.44         3.39 o                         
   4  -1  14          8.84          6.42         3.04 o                         
  -5   0  14         37.97         33.91         3.28 o                         
  -4   0  14        132.44        127.35         5.52 o                         
  -3   0  14          2.57          0.17         2.39 o                         
  -2   0  14         67.35         67.65         4.65 o                         
  -1   0  14          8.72         11.53         5.21 o                         
   0   0  14         91.02         97.21         5.17 o                         
   1   0  14         51.99         60.19         4.29 o                         
   2   0  14          9.22         10.00         2.99 o                         
   3   0  14         23.18         24.23         5.07 o                         
  -5   1  14          0.93          0.51         2.24 o                         
  -4   1  14         12.94         10.86         2.82 o                         
  -3   1  14        108.90        103.52         4.77 o                         
  -2   1  14        348.23        376.28         9.65 o                         
  -1   1  14         34.49         36.65         2.73 o                         
   0   1  14         30.78         30.27         2.59 o                         
   1   1  14          4.41          6.09         2.68 o                         
   2   1  14          8.59         10.67         4.51 o                         
   3   1  14         13.38         13.52         5.07 o                         
  -5   2  14        160.93        180.37         5.99 o                         
  -4   2  14         58.89         59.90         2.97 o                         
  -3   2  14          1.72          0.23         1.98 o                         
  -2   2  14          1.42          1.59         2.06 o                         
  -1   2  14         61.29         54.18         3.39 o                         
   0   2  14        139.57        159.11         6.17 o                         
   1   2  14         22.80         26.48         4.79 o                         
   2   2  14         32.44         41.13         5.35 o                         
  -4   3  14          0.97         -0.11         2.96 o                         
  -3   3  14        182.42        185.61         8.17 o                         
  -2   3  14         34.77         41.69         4.23 o                         
  -1   3  14         23.13         18.59         3.94 o                         
   0   3  14          6.97          7.61         3.94 o                         
  -2   4  14          6.30          8.17         3.66 o                         
  -1  -4  15          0.53          2.98         3.52 o                         
   0  -4  15          8.35          3.23         4.51 o                         
   1  -4  15          0.63          0.09         3.04 o                         
   2  -4  15          0.32         -0.92         3.25 o                         
  -2  -3  15         59.81         59.28         4.40 o                         
  -1  -3  15          0.27         -1.56         2.97 o                         
   0  -3  15         17.01         20.59         4.79 o                         
   1  -3  15          0.00          1.68         3.04 o                         
   2  -3  15         43.16         54.30         7.32 o                         
   3  -3  15          7.96          6.20         4.51 o                         
  -3  -2  15         17.62         20.42         3.44 o                         
  -2  -2  15          1.00         -0.67         2.97 o                         
  -1  -2  15         72.29         78.90         4.60 o                         
   0  -2  15         50.03         48.31         3.85 o                         
   1  -2  15          0.30          2.85         2.97 o                         
   2  -2  15          1.13          0.28         2.97 o                         
   3  -2  15          3.29          7.21         2.52 o                         
  -3  -1  15        203.23        211.69         7.37 o                         
  -2  -1  15         18.56         19.19         3.17 o                         
  -1  -1  15         19.34         24.01         3.32 o                         
   0  -1  15          0.20          3.95         2.84 o                         
   1  -1  15         59.34         59.16         4.08 o                         
   2  -1  15         47.13         54.13         3.30 o                         
  -3   0  15          4.23          0.56         2.70 o                         
  -2   0  15         21.66         21.62         3.11 o                         
  -1   0  15        140.85        153.55         7.47 o                         
   0   0  15         54.72         59.78         3.24 o                         
   1   0  15          1.03          1.56         2.38 o                         
   2   0  15          1.31          3.93         4.65 o                         
  -3   1  15         13.69         13.12         3.38 o                         
  -2   1  15         44.05         50.96         3.11 o                         
  -1   1  15          4.82          7.02         2.36 o                         
   0   1  15         31.32         31.42         6.48 o                         
   1   1  15         62.43         71.90         4.28 o                         
  -3   2  15         14.15         13.65         2.32 o                         
  -2   2  15         34.15         29.60         2.64 o                         
  -1   2  15         13.14         14.08         3.94 o                         
   0   2  15         40.28         33.80         4.79 o                         
                                                                                
